# Supplementary material for: Dengue virus infection induces selective expansion of Vγ4 and Vγ6TCR γδ T cells in the small intestine and a cytokine storm driving vascular leakage in mice
Source: PLoS Negl Trop Dis. 2023 Nov 8;17(11):e0011743. doi: 10.1371/journal.pntd.0011743 (PMC10659169; doi:10.1371/journal.pntd.0011743)
Supplement: S1 Appendix — (CSV) [file pntd.0011743.s010.csv]

		day3vsmock					day3&a-TNFvsmock					day4vsmock			ProbeID	GeneSymbol	fold change	p-value
ProbeID	GeneSymbol	fold change	p-value		ProbeID	GeneSymbol	fold change	p-value		ProbeID	GeneSymbol	fold change	p-value		A_66_P140856	Gm4588	-3.104644399	0.003806727
A_66_P140976	Rpl15	-2.175062044	0.000252637		A_66_P140543	F730048M01Rik	-2.258904829	0.001243732		A_66_P140856	Gm4588	-4.462036171	0.000266282		A_66_P140474		2.5495265	0.02417327
A_66_P140543	F730048M01Rik	-2.808865521	2.74628E-05		A_66_P140474		3.2307467	0.000691482		A_66_P139683	Zbp1	2.4983058	0.042742178		A_66_P140185	Rgs9	-2.362063187	0.021193845
A_66_P140533		2.4464424	0.003525741		A_66_P140200	Olfr120	-2.308958079	0.001908144		A_66_P139618	Stfa2	46.98029	0.000106964		A_66_P140103	Itga4	2.5586925	0.009965214
A_66_P140507	Lhpp	-2.171467075	0.00219498		A_66_P139683	Zbp1	5.9832964	0.03007556		A_66_P139387	Prlr	-2.133048153	0.04755328		A_66_P139683	Zbp1	4.837747	0.00271289
A_66_P140474		3.832468	0.000398654		A_66_P139618	Stfa2	3.7837381	0.015179183		A_66_P138829	Ndufs8	-2.346492353	0.000571733		A_66_P139618	Stfa2	7.7654033	0.003748804
A_66_P140452	Map1a	-2.487189296	0.000100894		A_66_P139615	Gm12409	3.1385374	0.000334145		A_66_P138673	Whamm	-2.313513356	0.016936932		A_66_P138956	Gm9908	-2.447864165	0.033152986
A_66_P140223	1810024B03Rik	-2.487689915	0.000143667		A_66_P139196	Baz1a	3.5497267	7.35517E-05		A_66_P138053	Gm9917	5.944143	0.008418103		A_66_P138212	Dock2	2.2992806	0.03299804
A_66_P140076		-2.997877623	0.000132251		A_66_P139032	Gm10125	3.1340508	0.00087956		A_66_P137909	2900002K06Rik	2.2254424	0.047810983		A_66_P138072	Esr1	2.2384996	0.03187943
A_66_P139683	Zbp1	11.244113	9.86154E-05		A_66_P138319	Acox2	-2.914769686	0.000195889		A_66_P137268	Abcc6	-3.843268882	4.30149E-05		A_66_P138053	Gm9917	2.8184757	0.03835896
A_66_P139666	Tmem229a	2.212453	0.005884077		A_66_P138308	Cndp2	-2.211361195	0.002837261		A_66_P137210	9130409J20Rik	-3.045540608	0.002066173		A_66_P138046	Gm12298	-2.038187065	0.016490674
A_66_P139618	Stfa2	8.241616	0.003787799		A_66_P138072	Esr1	3.1356084	0.013197461		A_66_P136778	Mapk15	-3.932696617	0.000135733		A_66_P137943	Tctn2	2.1534512	0.001975248
A_66_P139615	Gm12409	3.526077	0.001717126		A_66_P138047	Gfm1	-2.055971268	0.00114318		A_66_P136354	Lcp2	3.9273925	0.030238926		A_66_P137909	2900002K06Rik	2.6025655	0.010131957
A_66_P139586	Gm813	2.1146064	0.002823356		A_66_P137794	Gpr161	2.3648067	0.008917167		A_66_P136186	Wee1	-2.033737385	0.046548877		A_66_P137890	Gm9054	-2.253723975	0.004557769
A_66_P139196	Baz1a	4.5965047	0.000943096		A_66_P137605	Mb21d1	2.6154156	0.039068706		A_66_P135403	AI481877	-3.527983969	0.00908986		A_66_P137219	Elane	-2.181221178	0.00595841
A_66_P139032	Gm10125	2.5003285	0.00560313		A_66_P136930		-2.354350186	0.010309804		A_66_P135391	Igfbp2	-2.63054106	0.041964334		A_66_P137210	9130409J20Rik	-2.424421978	0.004414087
A_66_P138976	Lpin2	-3.120297614	0.007014156		A_66_P136735	1700023F02Rik	-2.056428057	0.040246062		A_66_P135372	4933434I20Rik	-4.509690039	0.000710493		A_66_P136930		-2.163132555	0.003697097
A_66_P138929	Lox	-2.702083414	0.023967788		A_66_P136354	Lcp2	3.8722887	0.036870476		A_66_P135165	Nfib	-2.541262737	0.010373803		A_66_P136778	Mapk15	-2.657468283	0.02210945
A_66_P138584	Mnd1	-3.244257591	0.000295054		A_66_P136215	Cnbd2	-2.854872825	0.026634507		A_66_P134984	Gm15441	5.641797	0.012006107		A_66_P136354	Lcp2	4.170321	0.016057814
A_66_P138363		2.762691	0.004532658		A_66_P136109	Slc9c1	-2.232198164	0.001935877		A_66_P134808	Nos1ap	9.723509	0.002849907		A_66_P135700	Cyp2d11	-2.212533391	0.000534148
A_66_P138319	Acox2	-2.353114366	0.000252758		A_66_P135700	Cyp2d11	-4.675943114	0.006710935		A_66_P134775	Pter	-2.216350961	0.002900439		A_66_P135391	Igfbp2	-2.236161459	0.020276936
A_66_P138308	Cndp2	-3.587587321	0.000136576		A_66_P135651	Capn9	-2.203218726	0.032303218		A_66_P134534	Atl2	2.0967734	0.002180761		A_66_P135372	4933434I20Rik	-5.410556548	0.000382249
A_66_P138212	Dock2	2.1078281	0.000649357		A_66_P135018	Krtap5-1	2.4744287	0.00409882		A_66_P134474	Ang3	2.9743228	0.000121535		A_66_P135323	Tyr	-2.918473834	0.038791712
A_66_P138137	Pnp	2.1397421	0.003257836		A_66_P135003	Gm5531	2.3432038	0.000559669		A_66_P134457	Sntg1	2.1462352	0.029212294		A_66_P135165	Nfib	-2.078552835	0.033399213
A_66_P138072	Esr1	4.429513	0.002042514		A_66_P134808	Nos1ap	7.381123	0.017196875		A_66_P134453	I830077J02Rik	2.9106777	0.015633004		A_66_P134808	Nos1ap	13.229387	0.006052989
A_66_P138053	Gm9917	2.7926977	0.037875954		A_66_P134704	Gm4952	-5.494651012	0.03427496		A_66_P134383	Gm5079	-2.531768505	0.001267398		A_66_P134674	Far1	2.6135602	0.021657104
A_66_P138047	Gfm1	-2.523314161	0.000168068		A_66_P134474	Ang3	3.1253319	0.006809751		A_66_P134297	Olfr978	4.9696784	0.025048781		A_66_P134474	Ang3	3.2006905	0.000247734
A_66_P137660	Fam166b	-2.136157984	0.03827005		A_66_P134441	Pcnxl3	2.0234306	0.006717181		A_66_P134265	Fam47e	-3.579136754	0.012001608		A_66_P134383	Gm5079	-2.539322037	0.001681508
A_66_P137654	Smpd2	-3.038902572	5.14788E-05		A_66_P134171	Adck1	3.2808542	0.001787166		A_66_P133450	Dnajb9	2.2837563	0.016581368		A_66_P134297	Olfr978	4.1650143	0.034430318
A_66_P137605	Mb21d1	3.404541	0.00756155		A_66_P133450	Dnajb9	2.3065252	0.028317083		A_66_P133397	Chi3l4	4.2377634	0.001476363		A_66_P134181	Aym1	-2.039402604	0.003999738
A_66_P137268	Abcc6	-3.092937833	0.000202626		A_66_P133255	Prkch	3.7750118	0.000275405		A_66_P133328	Tpd52	2.2340572	0.004384554		A_66_P133397	Chi3l4	2.4273493	0.011201439
A_66_P136930		-3.018094381	0.001332004		A_66_P133244	Vcl	-2.786708792	0.000160765		A_66_P133269	Hesx1	5.637758	0.04994037		A_66_P133255	Prkch	2.4710631	0.001000722
A_66_P136778	Mapk15	-3.018512082	0.00363021		A_66_P132971	4930429E23Rik	-4.441432561	0.002401995		A_66_P133255	Prkch	3.026671	0.04541981		A_66_P132218	Gm4430	3.7095425	0.00422193
A_66_P136749	Trim43c	-2.31684334	8.88415E-05		A_66_P132870		2.884959	0.0003131		A_66_P133148	Aoah	5.967674	0.022434764		A_66_P131389	Ugt2b38	-2.527552215	0.005865152
A_66_P136735	1700023F02Rik	-3.197510546	0.003995888		A_66_P132657	Epha6	-2.104650727	0.003251055		A_66_P132888	Dhfr	-3.335998796	0.000342888		A_66_P130650	Gm9979	-2.408715929	0.036884613
A_66_P136372	Mrpl9	-2.361380751	9.042E-05		A_66_P132515	Chmp4c	2.5261962	0.005615084		A_66_P132832	Myzap	2.5491192	0.036742896		A_66_P130115	Fads2	-2.757630985	0.00021094
A_66_P136364		-2.054241339	0.001713464		A_66_P132218	Gm4430	4.0367517	0.006382903		A_66_P132249	Akr1c13	-2.104520329	0.002221183		A_66_P130035	Klk1b24	-3.860355798	0.002721365
A_66_P136354	Lcp2	8.030902	0.003223063		A_66_P131851	Kcnmb1	-2.054855265	0.003073448		A_66_P132218	Gm4430	6.9084406	0.001203908		A_66_P129958	A430048G15Rik	-3.800182743	0.000903537
A_66_P136186	Wee1	-3.416594722	0.03921185		A_66_P131398	Ror2	-2.243215328	0.001746447		A_66_P132062	Gm5608	6.455575	0.02820014		A_66_P129893	1700047M11Rik	2.9077785	0.000242752
A_66_P136109	Slc9c1	-2.311011703	0.015036258		A_66_P131389	Ugt2b38	-2.839802617	0.013295467		A_66_P131389	Ugt2b38	-3.001702716	0.017413963		A_66_P129800	Rab8b	2.5543885	0.002734866
A_66_P136099	Coasy	-2.041019387	0.000153638		A_66_P131235	Gucy2g	-2.214712084	0.002562145		A_66_P131091	Rabl6	-2.031940314	0.000469498		A_66_P129769	Sik2	2.6299462	0.04224424
A_66_P136095	Ctnna3	-3.028015686	3.44367E-05		A_66_P131169	LOC100862268	-2.258029553	0.001313299		A_66_P130650	Gm9979	-3.03142236	0.000208186		A_66_P128942	Mipep	-3.046074125	0.001875774
A_66_P135947	Col6a4	-2.619917351	7.96273E-05		A_66_P130855		-2.233265322	0.021292008		A_66_P130416	Arsb	-2.690351445	0.000532302		A_66_P127262		-2.151918333	0.014330505
A_66_P135700	Cyp2d11	-6.691171521	1.35698E-05		A_66_P130663	Gm15628	-2.173280666	0.001099981		A_66_P130115	Fads2	-3.732122155	0.001258396		A_66_P127161	Cyp2u1	-2.71779277	5.96949E-05
A_66_P135651	Capn9	-2.839085624	0.011719495		A_66_P130650	Gm9979	-2.422037284	0.015415531		A_66_P130100	Rab23	-2.005112073	0.000788657		A_66_P126877	Vmn1r214	-4.804428299	0.005023638
A_66_P135391	Igfbp2	-5.129546965	0.00129324		A_66_P130348	4930520P13Rik	2.4125288	0.008303839		A_66_P130035	Klk1b24	-10.54240127	0.000172599		A_66_P126640	Car8	-4.867006611	0.00059676
A_66_P135372	4933434I20Rik	-3.425550289	0.011799416		A_66_P130100	Rab23	-2.137995646	0.01115821		A_66_P129958	A430048G15Rik	-2.812602484	0.0433558		A_66_P126563	Ptges3l	-2.283608668	0.004064878
A_66_P135106	Slco3a1	2.018399	0.001264301		A_66_P129769	Sik2	3.0138063	0.0265573		A_66_P129893	1700047M11Rik	2.308725	0.003229972		A_66_P126313	Rhof	4.6872406	0.005448798
A_66_P135018	Krtap5-1	2.797738	0.003965586		A_66_P129622	Phldb3	-2.569453748	0.004721777		A_66_P129800	Rab8b	2.211424	0.003238452		A_66_P125973	1700025N23Rik	-3.04332718	0.03292405
A_66_P134808	Nos1ap	26.392653	0.000184709		A_66_P129508	Hyls1	2.4759822	0.047812324		A_66_P129763	Gm6329	-2.340949128	0.012162132		A_66_P125741	Ripply2	-2.617472493	0.036708344
A_66_P134704	Gm4952	-14.37420187	4.93339E-05		A_66_P129444	Pnkp	-2.392618561	0.000193341		A_66_P129710	Pion	-3.078968744	0.001295607		A_66_P125734	Tnip2	2.1531394	0.048954204
A_66_P134674	Far1	3.364858	0.001443077		A_66_P129209	Gm12511	-6.38841336	0.009806803		A_66_P129619	Gm2011	-2.194530033	0.001390929		A_66_P125701	Gm4673	2.0354173	0.021810757
A_66_P134474	Ang3	3.3870072	5.84433E-05		A_66_P128963	Cyp2d9	-13.91593606	0.000198109		A_66_P129377	Gm7644	3.9069436	0.017122066		A_66_P125392	Atp8b4	-2.167757226	0.004390283
A_66_P134453	I830077J02Rik	4.0001283	0.005322712		A_66_P128636	Cd209g	3.0039241	0.017901711		A_66_P129263	Lekr1	4.560812	0.010038866		A_66_P124806	Tlr4	2.4369802	0.00286125
A_66_P134441	Pcnxl3	2.207966	0.00297748		A_66_P128537	Isg15	3.7915452	0.010580185		A_66_P129153	Ptk6	-3.552922414	0.008628689		A_66_P124677	Ipcef1	5.00817	0.025690839
A_66_P134394	Pde6c	-9.192453613	8.81172E-05		A_66_P128525	Slfn5	-2.696508749	0.009499765		A_66_P128942	Mipep	-3.307025723	0.023656063		A_66_P124420		-5.15822148	0.000430867
A_66_P134383	Gm5079	-2.350418376	0.003028559		A_66_P128058	Map7d2	4.965972	0.006771762		A_66_P128923	4930544I03Rik	-3.406648961	0.018420758		A_66_P124139	Ikzf1	5.2623167	0.000129505
A_66_P134355	Lrrtm3	-2.643346919	5.80263E-05		A_66_P127563		2.439258	0.016692972		A_66_P128199	Fzd5	-2.706495674	0.001964799		A_66_P123209	Vmn1r56	2.6117442	0.009765528
A_66_P134297	Olfr978	9.681272	0.006302944		A_66_P127464	Zbed4	4.1645656	0.004932587		A_66_P128058	Map7d2	3.0283413	0.008230906		A_66_P122828	Spata31	-2.282123397	0.012973783
A_66_P134265	Fam47e	-4.255768993	0.000189962		A_66_P127411	Acat2	-2.020869928	0.001530782		A_66_P127411	Acat2	-2.456642109	0.00094581		A_66_P122211	Olfr248	-2.080830701	0.02987281
A_66_P134171	Adck1	2.7450626	0.003362421		A_66_P127161	Cyp2u1	-5.060915712	3.96037E-05		A_66_P127262		-2.137033878	0.020523585		A_66_P121446	Gm7969	3.2417564	0.008925002
A_66_P134090	Grpel2	-2.178989378	0.000395907		A_66_P126848	Gm5635	2.5410287	0.025795225		A_66_P127161	Cyp2u1	-2.838528436	0.00897971		A_66_P121086	Map3k8	2.624233	0.014781533
A_66_P134051	Gm7135	-2.760950856	4.7196E-05		A_66_P126640	Car8	-3.482110934	0.000670555		A_66_P126877	Vmn1r214	-7.273570478	0.001334852		A_66_P121059	Mirg	4.819262	0.03910361
A_66_P133520	Glmn	-3.210025243	8.46019E-05		A_66_P126336	4930563M20Rik	5.0799284	0.001004748		A_66_P126640	Car8	-10.8850729	7.40546E-05		A_66_P120732	Gpr45	-2.746325938	0.020285046
A_66_P133450	Dnajb9	3.6168807	0.000285796		A_66_P126155	Flt3	2.7397034	0.048820123		A_66_P126415		2.2919478	0.035194993		A_66_P120707	Ston2	2.6637278	0.037110943
A_66_P133404	2810417H13Rik	3.8972075	9.71434E-05		A_66_P126019		3.5999112	0.008539087		A_66_P126336	4930563M20Rik	2.5267544	0.03334462		A_66_P120603	Trps1	3.1623073	0.009313636
A_66_P133270	Mfsd1	-2.55346672	0.00017185		A_66_P125741	Ripply2	-3.057423021	0.003327199		A_66_P126293	Itgb3	6.7355123	6.71235E-05		A_66_P120572	Gm14488	-2.845383456	0.001407321
A_66_P133255	Prkch	6.8749657	1.50465E-05		A_66_P125709	D930032P07Rik	2.701365	0.008570039		A_66_P126147	Spink5	-3.399518329	0.012500122		A_66_P119968	Clec4a1	4.130611	0.00111503
A_66_P133149	Cyp2j8	-2.416212574	0.001888639		A_66_P125392	Atp8b4	-4.71628637	0.001456699		A_66_P124806	Tlr4	2.839046	0.005523931		A_66_P119350	2310040G24Rik	-2.292829972	0.036837455
A_66_P133148	Aoah	9.007004	2.522E-05		A_66_P125161	1700057H15Rik	2.5183222	0.000291941		A_66_P124724	Rnf19b	-2.737048444	0.007656142		A_66_P119034	Pla2g7	7.8716025	0.001234369
A_66_P132971	4930429E23Rik	-5.661304958	0.008520993		A_66_P125047		-2.032378554	0.003075936		A_66_P124659	Mark1	3.9135768	0.000974891		A_66_P118989	Zfp644	-2.273397098	0.00183297
A_66_P132888	Dhfr	-2.404210715	0.00156555		A_66_P124806	Tlr4	2.0966113	0.030561931		A_66_P124420		-3.099541624	0.005130862		A_66_P118579		-2.896165543	0.00664094
A_66_P132870		3.154009	0.004980211		A_66_P124775	Cntnap5b	-2.09498854	0.00262707		A_66_P124254	Gm9910	3.6760368	0.02601631		A_66_P118165		-2.767837627	0.002036253
A_66_P132657	Epha6	-2.218834801	0.007068991		A_66_P124677	Ipcef1	2.852242	0.007792872		A_66_P124139	Ikzf1	2.8464966	0.002007229		A_66_P116812		-3.041287608	0.005551541
A_66_P132249	Akr1c13	-3.405558764	0.000252646		A_66_P124420		-2.749636017	0.008507725		A_66_P123635	Csf2rb	2.9365685	0.002904508		A_66_P116326	Tlcd2	-3.685452524	0.04964034
A_66_P132222	Mlph	2.334079	0.03271454		A_66_P124284	Tmem90a	-2.225686677	0.001895866		A_66_P123526	4930504D19Rik	-2.291258345	0.008557696		A_66_P116250	Efhd2	2.4339976	0.032032203
A_66_P132218	Gm4430	4.339126	0.013434474		A_66_P124164		3.9794977	0.008289484		A_66_P123209	Vmn1r56	2.3548586	0.006805168		A_66_P116126	Sdhb	-2.047633819	0.005743631
A_66_P132062	Gm5608	4.602274	0.04802262		A_66_P124139	Ikzf1	2.875057	0.044111367		A_66_P122828	Spata31	-3.165375953	0.014655017		A_66_P115949	Myo9a	2.211766	0.03281918
A_66_P131979	Cdc6	2.3291597	0.028073898		A_66_P124114	Adamts17	3.1091735	0.011266994		A_66_P122621	Gm9889	-4.678873692	0.004395389		A_66_P115098	Nfia	3.1674836	0.001298635
A_66_P131931	Aurkc	2.4947798	7.02941E-05		A_66_P123704	Ulbp1	2.2057428	0.015872924		A_66_P122559	Myct1	-2.429799095	0.009400129		A_66_P115080		-3.176204889	0.0255538
A_66_P131896	Olfr117	-2.36486242	8.86375E-05		A_66_P123432	4930447J18Rik	-3.778959013	0.023471154		A_66_P122086	9030619P08Rik	-7.560868393	0.000983352		A_66_P114784	Pla2g7	3.857392	0.008227183
A_66_P131530	Rpp30	-2.648135088	0.002720992		A_66_P123357	Gm829	-2.050458083	0.003282017		A_66_P121770	Ilf2	-2.511382401	5.88795E-05		A_66_P114768	Bach2	-2.107424133	0.04124134
A_66_P131398	Ror2	-2.332369404	0.012176842		A_66_P123209	Vmn1r56	3.1284127	0.000173626		A_66_P121495	Psat1	3.0642014	0.007608963		A_66_P114722	Pdp2	-2.154753816	0.001771325
A_66_P131389	Ugt2b38	-5.015421669	0.00044608		A_66_P122699	Cux2	12.002494	0.01572806		A_66_P121480	Sardh	-2.588674863	0.002456006		A_66_P114700	Kcna7	-2.284841294	0.002753251
A_66_P131137		-3.110136463	0.00035309		A_66_P122115	Cdhr3	-2.104624681	0.00328		A_66_P121459	Cenpa	-2.516776834	0.002696092		A_66_P114167	LOC100862627	-2.458789882	0.007574787
A_66_P131008	Trpm5	5.447059	0.000629602		A_66_P122086	9030619P08Rik	6.300367	0.000365456		A_66_P121446	Gm7969	8.891812	0.000278812		A_66_P113868	Cdh3	3.2579012	0.005100422
A_66_P130960	Psmd11	-2.220911391	9.64434E-05		A_66_P121972	Gm8298	-2.143886193	0.002673677		A_66_P121086	Map3k8	3.6586373	0.005696019		A_66_P113749	Il2rg	3.7527149	0.002363251
A_66_P130882	Eif3e	-2.65093018	2.15856E-05		A_66_P121933	Klra8	-2.023276378	0.00188326		A_66_P121077	Spata24	3.7978177	0.030976139		A_66_P113599		-3.055110808	0.026923265
A_66_P130663	Gm15628	-2.706645627	6.9024E-05		A_66_P121924	A330043C09Rik	-2.098422213	0.0324056		A_66_P121059	Mirg	4.454896	0.014294382		A_66_P113268	Mme	-13.35071062	0.002185898
A_66_P130650	Gm9979	-2.929478803	0.04252252		A_66_P121459	Cenpa	-2.242923408	0.00694753		A_66_P121053	Sftpd	2.6762316	0.003959518		A_66_P113262	Galnt14	5.249557	0.005590057
A_66_P130528	Olfr582	-2.62459614	6.06791E-05		A_66_P121077	Spata24	-3.213344583	0.03771593		A_66_P120732	Gpr45	-2.488325647	0.001750519		A_66_P113245	Mfng	2.226056	0.001863603
A_66_P130517	Lepr	-2.458619286	7.923E-05		A_66_P121012	Gm6602	-2.352477877	0.036814503		A_66_P120603	Trps1	3.1639268	0.001036315		A_66_P112816	B4galt6	4.0484743	0.009953785
A_66_P130416	Arsb	-2.074789652	0.001877439		A_66_P120605	Fbxo34	-2.296143553	0.04708767		A_66_P120572	Gm14488	-3.555276443	0.000297841		A_66_P112305	Myo1f	5.82366	0.001467613
A_66_P130348	4930520P13Rik	2.2334015	0.009864117		A_66_P120603	Trps1	2.7021258	0.011477984		A_66_P120567	Anxa1	2.9264395	0.003514534		A_66_P111781	4930432M17Rik	-2.111216344	0.008294698
A_66_P130213		2.0937078	0.000115888		A_66_P120472	Pglyrp2	-2.011126436	0.000564324		A_66_P120140		-3.823012563	0.032549858		A_66_P111660	Mt1	4.2696466	0.005026426
A_66_P130115	Fads2	-4.858948609	5.26508E-06		A_66_P119968	Clec4a1	2.3992627	0.025676414		A_66_P120125	D0H4S114	-9.230432959	0.001605833		A_66_P111562	Ccnd1	-2.009448992	0.004858344
A_66_P130100	Rab23	-3.212025825	0.000899686		A_66_P119771	Nme8	-2.011965035	0.00229177		A_66_P119968	Clec4a1	5.2171774	0.001247012		A_66_P111011	Gata3	3.5772228	0.005729443
A_66_P130067	1700054K19Rik	-2.663463408	4.66719E-05		A_66_P119045		-2.244253813	0.027228097		A_66_P119884	Wdr91	-2.48879408	0.000771948		A_66_P110742		3.255467	0.000549431
A_66_P130035	Klk1b24	-2.179263799	0.000145844		A_66_P118989	Zfp644	-3.030361158	0.02936897		A_66_P119518	Tuba8	5.4511724	0.009104369		A_66_P110343	Snx10	2.3644555	0.002632372
A_66_P129893	1700047M11Rik	2.3468385	0.000193835		A_66_P118772	Tmem136	-2.071540528	0.00626241		A_66_P119350	2310040G24Rik	-5.221844857	0.000116387		A_66_P110251	Tmem91	-2.074610977	0.008537908
A_66_P129800	Rab8b	3.0142128	0.000175794		A_66_P118139	Gm11669	2.7817907	0.031053556		A_66_P119174	Cmtm6	-2.33420449	6.91924E-05		A_66_P110104	Myo18b	-2.02540383	0.004853957
A_66_P129769	Sik2	3.8771207	0.011852413		A_66_P118123	Gabrg2	-2.122490948	0.001592393		A_66_P119034	Pla2g7	19.360176	0.000261371		A_66_P109986	Cd33	6.297348	0.007102268
A_66_P129730	Pdia3	2.0184324	0.009392855		A_66_P117727	Lipo4	3.1713104	0.000429811		A_66_P118772	Tmem136	3.4418309	0.013729878		A_66_P109802	Ces3b	-3.074839471	0.009239001
A_66_P129622	Phldb3	-3.005619607	0.000414967		A_66_P117477	Dlk1	2.291922	0.003505671		A_66_P118600	Lama1	-2.608217963	0.001231291		A_66_P109474	Rtn4ip1	-2.178083315	0.001930985
A_66_P129619	Gm2011	-2.148697933	0.001532826		A_66_P116597		-2.445937325	0.001537756		A_66_P118579		-2.345077882	0.014447014		A_66_P108793	Gm7628	2.297149	0.013375047
A_66_P129484	Tmed9	2.6837564	0.027525492		A_66_P116451	2210039B01Rik	-2.277744523	0.010747197		A_66_P118165		-2.114740982	0.006900707		A_66_P108692		-2.36138103	0.000605213
A_66_P129444	Pnkp	-2.766379908	0.000256607		A_66_P116326	Tlcd2	-3.092242331	0.012492814		A_66_P118091	Tor3a	2.9417288	0.001059486		A_66_P108603	E030018B13Rik	13.161288	0.012818337
A_66_P129427		-2.253714121	0.002014267		A_66_P116250	Efhd2	2.595544	0.012816758		A_66_P117727	Lipo4	2.0288324	0.016383464		A_66_P108247	Ucp3	3.8063486	0.000962956
A_66_P129263	Lekr1	2.214749	0.01796702		A_66_P116226	Tpgs2	-3.011002504	0.010716205		A_66_P117417	Pvrl3	-2.135466294	0.000388784		A_66_P108059	Ttc39c	-2.243146039	0.020903772
A_66_P129209	Gm12511	-6.068387941	0.011882006		A_66_P116206	Defb3	-2.157284972	0.002780925		A_66_P116860	5031434O11Rik	6.8919516	0.01795024		A_66_P107583	Rhox3a	-2.261882676	0.03481161
A_66_P129153	Ptk6	-7.82686413	0.008538324		A_66_P116092	Ints9	2.7416275	0.000985601		A_66_P116326	Tlcd2	-7.126745607	3.1464E-05		A_66_P107174		-2.103247583	0.012543507
A_66_P128963	Cyp2d9	-23.03262779	4.3502E-07		A_66_P115056	Gpn1	-2.463034167	0.000487424		A_66_P116250	Efhd2	4.4882603	0.018039476		A_66_P107129	3300005D01Rik	2.0561652	0.039867863
A_66_P128942	Mipep	-2.064565572	5.15129E-05		A_66_P114582		-2.129276375	0.000962131		A_66_P116226	Tpgs2	-4.248365569	0.009278855		A_66_P106983	Gm3916	-3.10296661	0.049977858
A_66_P128918	Hacl1	-2.783491358	7.09651E-05		A_66_P114558	Krtap1-3	-2.207627596	0.002693655		A_66_P116126	Sdhb	-2.329035246	0.002907665		A_66_P106789		4.8271065	0.000373531
A_66_P128537	Isg15	3.8482716	0.000663612		A_66_P114381	Ypel2	-2.682800672	0.007665176		A_66_P115949	Myo9a	2.4948673	0.031922102		A_66_P106744	Syce3	-4.898432952	0.005907315
A_66_P128446	Ttpa	-2.110656752	0.000578743		A_66_P114054	Sco2	-2.995208535	0.007646282		A_66_P115098	Nfia	3.0672174	0.00483757		A_66_P106572	Olfr156	-3.104949498	0.003417408
A_66_P128128		2.5030181	0.030917475		A_66_P113892	Smim6	2.1968095	0.000650937		A_66_P114797		-2.494973688	0.000495117		A_66_P106385	Daf2	2.677383	0.020584969
A_66_P128058	Map7d2	10.391295	0.001253597		A_66_P113868	Cdh3	5.633102	0.002529488		A_66_P114784	Pla2g7	9.99987	0.002527196		A_66_P106238	Gm5106	-2.355690683	0.046473112
A_66_P127969	Bcat1	2.1679215	0.041321672		A_66_P113818	Lca5	-3.237563192	0.04655693		A_66_P114722	Pdp2	-2.207828798	0.023047581		A_66_P106148	Raet1c	-2.143597725	0.025546052
A_66_P127563		2.7016928	0.00758058		A_66_P113749	Il2rg	3.563289	0.038294133		A_66_P114700	Kcna7	-2.947162504	0.003442491		A_66_P105830	1700028B04Rik	-2.003692003	0.001056133
A_66_P127464	Zbed4	4.420783	0.000760865		A_66_P113498	Gm2668	-2.347672557	0.009841558		A_66_P114167	LOC100862627	-3.685448992	0.008295448		A_66_P105270	Hao1	-2.236202963	0.002010713
A_66_P127411	Acat2	-2.056663972	0.008569798		A_66_P113490	Sh2b2	2.181182	0.000182279		A_66_P113892	Smim6	-3.375592146	0.000827111		A_66_P105074	Enpp5	-2.079357126	0.009075445
A_66_P127161	Cyp2u1	-6.457375799	0.003254998		A_66_P113262	Galnt14	9.064867	0.04028283		A_66_P113868	Cdh3	3.7033923	0.002209884		A_66_P104980	Tceal5	5.62539	0.031793654
A_66_P126877	Vmn1r214	-2.121874082	0.000873042		A_66_P113141	Gm9878	-3.350045257	0.043475226		A_66_P113662	Tmem62	2.8786073	0.006119591		A_66_P104945	Krt24	2.5869868	0.012316013
A_66_P126819	Gm10851	-2.421994637	0.000139756		A_66_P112816	B4galt6	4.01272	0.014661096		A_66_P113599		-3.174036584	0.004476185		A_66_P104296	1700112E06Rik	3.279418	0.008042675
A_66_P126640	Car8	-4.938024826	0.000311621		A_66_P112797	Olfr825	-2.078708769	0.002269825		A_66_P113268	Mme	-21.95542864	9.07073E-05		A_66_P103027	Clec9a	3.354569	0.002239413
A_66_P126586	Gm7963	-2.165592179	0.004239355		A_66_P112664	Rgsl1	-2.068892464	0.00286776		A_66_P113262	Galnt14	8.0289955	0.001548061		A_66_P102722	Bsph1	2.399798	0.042190883
A_66_P126485	Fam69a	-2.631402713	0.001546615		A_66_P112532	Olfr292	-2.07079107	0.001629021		A_66_P112853	Eif1a	2.8691099	0.000290417		A_66_P102374	Calb1	2.9864397	0.006684598
A_66_P126416	Gm11426	-2.792912259	2.39222E-05		A_66_P111660	Mt1	4.059814	0.00537181		A_66_P112816	B4galt6	8.175967	0.002884566		A_66_P102250	Gcsh	-2.664878356	0.006317614
A_66_P126336	4930563M20Rik	7.108819	0.000377647		A_66_P111584		-2.002689051	0.006708684		A_66_P112551	Shf	-2.183982771	0.00060809		A_66_P101930	Lce3b	-2.208050464	0.00215233
A_66_P126313	Rhof	2.3787806	0.008759025		A_66_P111562	Ccnd1	2.0207093	0.03305941		A_66_P112495	Scn4b	-3.839807236	0.005821429		A_66_P101879	Cyp2u1	-3.583194631	0.001209209
A_66_P126293	Itgb3	9.558328	2.26696E-05		A_66_P111426	Lce1a2	2.2091382	0.001911498		A_66_P112482	Tmem184c	2.7181697	8.46634E-05		A_66_P101835	Cd38	2.804375	0.005598981
A_66_P126155	Flt3	6.426615	0.005095272		A_66_P111301	Mplkip	-2.173036601	0.001980961		A_66_P112461		-2.025815083	0.009456831		A_66_P101703	Krtap5-5	-2.111511587	0.025422746
A_66_P126019		3.6962464	0.008016664		A_66_P111224		-2.150023016	0.003010393		A_66_P112305	Myo1f	4.409891	0.002538174		A_66_P101394	Gm11190	-3.285888175	0.02020767
A_66_P125973	1700025N23Rik	-4.003669764	0.026389886		A_66_P111090	Sctr	2.0524738	0.045190353		A_66_P111858		-2.128684876	0.000963345		A_66_P101013	Tssk4	-2.392302489	0.003861934
A_66_P125925	Cntn2	2.3610823	0.004564651		A_66_P111035	Epb4.1l5	-2.350442407	0.003180971		A_66_P111781	4930432M17Rik	-2.367469529	0.002712994		A_66_P100853		4.0187697	0.008586665
A_66_P125741	Ripply2	-2.344930233	0.009521971		A_66_P110881	Prr16	-2.113604107	0.0326202		A_66_P111660	Mt1	5.085146	0.003696826		A_66_P100840		-2.161519782	0.003799388
A_66_P125734	Tnip2	2.4860053	0.000299232		A_66_P110798	Rn45s	-2.361203946	0.004029767		A_66_P111562	Ccnd1	-3.690948606	0.001490093		A_65_P20799	Abi2	2.8242915	0.03540594
A_66_P125722	Cyb5	-2.060267183	0.003765418		A_66_P110687	Taf1a	-2.011709436	0.016256364		A_66_P111011	Gata3	5.2735243	0.003987051		A_65_P20641	Fads2	-2.727100672	0.03563717
A_66_P125709	D930032P07Rik	4.172551	0.000380116		A_66_P110633	Apol9b	2.5665538	0.004734696		A_66_P110742		7.8172565	0.000392169		A_65_P20249	Prkcb	3.3407855	0.003516276
A_66_P125392	Atp8b4	-2.56626586	0.007606173		A_66_P110532	Zfp945	-2.679986414	0.029831119		A_66_P110633	Apol9b	-8.348516502	2.99633E-06		A_65_P19933	Zdhhc23	2.260846	0.04699083
A_66_P125209	Kif2c	2.0083294	0.015621319		A_66_P110425	Kif6	-4.650621804	0.015362919		A_66_P110343	Snx10	3.2953064	0.004648645		A_65_P19832	Ttr	-2.177663501	0.010290978
A_66_P125161	1700057H15Rik	3.1390057	6.09134E-05		A_66_P110343	Snx10	2.16742	0.021269955		A_66_P110251	Tmem91	-2.06780173	0.003061053		A_65_P19089	Esrrg	-4.389743557	0.04139799
A_66_P125035	Duxbl2	-4.380454761	0.04987455		A_66_P109986	Cd33	4.1773524	0.003604618		A_66_P110161	Eppk1	2.1436193	5.42623E-05		A_65_P18948	Ppm1h	2.2528362	0.000313187
A_66_P124866	Dcdc2c	-2.759340402	0.002931359		A_66_P109802	Ces3b	-2.813116776	0.006020011		A_66_P109986	Cd33	12.378143	2.21854E-05		A_65_P17476	Gse1	2.2316756	0.04026474
A_66_P124806	Tlr4	2.1983383	0.002193475		A_66_P109474	Rtn4ip1	-2.669167855	0.000232161		A_66_P109978	Bnip2	2.2823043	0.03934952		A_65_P17218	Mndal	2.0351076	0.013463319
A_66_P124775	Cntnap5b	-2.603128601	7.59882E-05		A_66_P109471	Olfr293	-2.391730544	0.000655989		A_66_P109802	Ces3b	-7.31372509	0.000291989		A_65_P15245	Nrp2	2.6255744	0.000367677
A_66_P124677	Ipcef1	3.3656192	3.06532E-05		A_66_P109460	Mtfr2	-2.311874881	0.001061731		A_66_P109800	Gcsh	-2.04812353	0.001142877		A_65_P13527	Osbpl8	-2.092738274	0.006501707
A_66_P124420		-4.898170465	0.000734442		A_66_P109080	Lrguk	-2.091597234	0.00295289		A_66_P109681		33.831207	0.030189736		A_65_P13459	Cd300lb	3.8956115	0.013361016
A_66_P124254	Gm9910	3.5082195	0.010612929		A_66_P108979	Olfr1535	-3.096571346	0.00873645		A_66_P109474	Rtn4ip1	-2.306339285	0.000906179		A_65_P12104	Tmtc1	2.320035	0.018480182
A_66_P124164		3.6973705	0.002862245		A_66_P108636	Defb4	-2.580082537	0.001796274		A_66_P109220	Mettl20	2.6815984	0.024252875		A_65_P11092	Tspan15	3.6272538	0.000964126
A_66_P124139	Ikzf1	5.8187327	0.000223448		A_66_P108622	Gtpbp10	-2.042577946	0.000156922		A_66_P109012	Gm715	-3.762095608	0.004062552		A_65_P09285	2610524H06Rik	4.9579825	0.037334003
A_66_P124114	Adamts17	5.2864094	0.001674806		A_66_P108609	LOC101055871	-2.002728517	0.003110679		A_66_P108810	Reln	-2.603132057	0.001959175		A_65_P08507	Adam23	4.1681776	0.001636875
A_66_P123824	Sorl1	2.2584643	0.002885443		A_66_P108474	Gm19843	2.3478968	0.024264779		A_66_P108692		-2.057451282	0.001734594		A_65_P06603	Ahr	2.2901726	0.004180079
A_66_P123743		-2.384778645	7.21471E-05		A_66_P108380	A330021E22Rik	4.0012383	0.013152508		A_66_P108603	E030018B13Rik	169.65086	9.60911E-05		A_65_P06147	Fgfr3	-2.757178742	0.002398199
A_66_P123704	Ulbp1	3.1486385	0.004223235		A_66_P108059	Ttc39c	-7.475462355	0.002296033		A_66_P108380	A330021E22Rik	8.166187	0.006844453		A_65_P03022	Cdc14b	-2.135923417	0.00504122
A_66_P123635	Csf2rb	2.5076156	2.40401E-06		A_66_P107745	1110020A21Rik	-2.848873067	0.001587917		A_66_P108247	Ucp3	6.1422825	0.000279458		A_65_P02177	Gstm4	-4.343907882	0.001268576
A_66_P123527	Ndufb4	-2.002657366	0.000924594		A_66_P107379	Mdk	2.1493607	0.016149491		A_66_P108188	Car5a	-7.718251705	6.70911E-05		A_55_P2472435	Gbp3	3.06074	0.004445173
A_66_P123448	Pigx	-2.195516207	0.000261345		A_66_P107231	Loxl4	-3.015134164	0.041657154		A_66_P108152	Cbr1	-2.008913832	0.000295534		A_55_P2467450		-2.515691627	0.000426774
A_66_P123432	4930447J18Rik	-5.139541903	0.029762467		A_66_P107129	3300005D01Rik	2.252615	0.004313396		A_66_P108059	Ttc39c	-3.740967901	0.001563658		A_55_P2452259	Gls	2.210643	0.003217799
A_66_P123209	Vmn1r56	3.4531372	5.90367E-05		A_66_P106948	Gm9926	-2.975793527	0.004988501		A_66_P107745	1110020A21Rik	-2.614465687	4.91451E-05		A_55_P2427377	3110068a07rik	-2.150836346	0.007153713
A_66_P122468		-2.341731994	0.000390547		A_66_P106760	Adam32	-3.298341231	0.020327004		A_66_P107484	Trbv13-1	-2.189208328	0.022578767		A_55_P2425938	2810468N07Rik	2.0486479	0.006858726
A_66_P122317	Gm10091	2.4093666	0.0107898		A_66_P106750	Magi2	2.358571	0.005639338		A_66_P107437	Sfxn5	-3.626150156	0.003590179		A_55_P2422650	5031425E22Rik	-2.092552947	0.003816342
A_66_P122290	Mettl8	-3.417056106	2.87938E-05		A_66_P106661	Slc7a1	2.3363829	0.048285477		A_66_P107038	Prcp	2.0030096	0.001471684		A_55_P2422074	BC025933	-3.50504797	0.002747277
A_66_P121976	Slc4a11	-3.270662426	0.023175148		A_66_P106421	Ccdc30	-2.673673545	0.004534316		A_66_P106760	Adam32	-4.835805075	0.03227393		A_55_P2421597	Tnc	-2.01614834	0.004191951
A_66_P121933	Klra8	-2.495306017	9.78217E-05		A_66_P106090	Rpa3	-2.149012067	0.000136327		A_66_P106744	Syce3	-3.457839531	0.008795082		A_55_P2420724	AL118220	-3.142796577	0.001681899
A_66_P121924	A330043C09Rik	-2.963064453	0.00278418		A_66_P105784	Rag2	-2.15518031	0.001816226		A_66_P106611	Gna14	-3.151061842	0.002001499		A_55_P2419495	1110028F11Rik	-2.341060707	0.03677609
A_66_P121623	Rsrc1	-2.471995993	0.00607018		A_66_P105736	Net1	-2.182872311	0.020756789		A_66_P106525	AI427809	-2.303829495	0.007273259		A_55_P2417224	AI447881	2.4537292	0.032956194
A_66_P121502	Gm5485	-2.435268731	0.000140632		A_66_P105270	Hao1	-3.204226811	0.001433576		A_66_P106421	Ccdc30	-3.292851673	0.032881774		A_55_P2417003		-2.896186513	0.011922883
A_66_P121480	Sardh	-2.682155003	0.000761276		A_66_P105234	Olfr1049	-2.019840326	0.002895404		A_66_P106090	Rpa3	-2.51758134	7.65749E-05		A_55_P2416494	8430426J06Rik	2.4968722	0.020671448
A_66_P121459	Cenpa	-3.286942306	0.00124524		A_66_P105074	Enpp5	-2.004414281	0.004864844		A_66_P105270	Hao1	-2.113302383	0.006034561		A_55_P2415701	4930518P08Rik	-3.398967394	0.04686251
A_66_P121193	Gm7480	2.035561	0.017617306		A_66_P104945	Krt24	5.8234053	4.66392E-05		A_66_P105074	Enpp5	-2.016570238	0.001635826		A_55_P2412349	AW111846	-2.712921398	0.008122061
A_66_P121117	Serpina1d	-2.582440541	0.001006388		A_66_P104559	4932413F04Rik	2.4184668	0.007233628		A_66_P104980	Tceal5	54.777924	0.000477181		A_55_P2410875	C030037D09Rik	-3.170508086	0.000184127
A_66_P121086	Map3k8	3.8185933	0.00671311		A_66_P104473	Polg2	-2.181422686	0.006877775		A_66_P104296	1700112E06Rik	3.5179155	0.036163196		A_55_P2406852	Lix1	2.310088	0.047031865
A_66_P121077	Spata24	-4.018214567	0.001024399		A_66_P104301	Acpt	-2.049155007	0.003276519		A_66_P104134	Homer1	-2.00936202	0.002556737		A_55_P2404808	2210406H18Rik	3.6646407	0.012818661
A_66_P121059	Mirg	4.5075083	0.000121464		A_66_P104296	1700112E06Rik	4.172158	0.03420701		A_66_P103027	Clec9a	2.325464	0.009526232		A_55_P2403453	BC037032	-2.26815992	0.000835771
A_66_P121012	Gm6602	-2.90261944	0.01496813		A_66_P104180	2310015D24Rik	-2.537061135	0.031353783		A_66_P102722	Bsph1	2.9944634	0.026985468		A_55_P2402929	B430203I24Rik	2.1944623	0.031286262
A_66_P120736	Bnip3	-2.226596247	0.003731371		A_66_P103231		2.0437627	0.011083696		A_66_P102374	Calb1	4.6915817	0.001502371		A_55_P2399688	Glipr2	4.977797	0.003989335
A_66_P120605	Fbxo34	-2.558653943	0.002595358		A_66_P102879	Thra	-2.068652452	0.006068097		A_66_P102250	Gcsh	-5.511158581	0.017950404		A_55_P2387915	Gm10804	-3.223523677	0.005366744
A_66_P120603	Trps1	4.99694	0.000427074		A_66_P102722	Bsph1	5.251655	0.011521539		A_66_P101930	Lce3b	-3.129216228	0.005322386		A_55_P2384009	C81489	5.1839013	0.017252378
A_66_P120494	Duoxa1	2.8547544	0.000829534		A_66_P102657		-2.050968285	0.003298496		A_66_P101879	Cyp2u1	-3.563228564	0.003085473		A_55_P2383283	2310001H17Rik	-2.264176302	0.001008045
A_66_P120472	Pglyrp2	-2.680787842	3.49337E-05		A_66_P102374	Calb1	3.2417285	0.014678016		A_66_P101835	Cd38	3.3189492	0.007391598		A_55_P2383248	4930422N03Rik	4.4614096	0.000909476
A_66_P120380	Apol10b	3.72295	0.005420639		A_66_P102265	1700119I11Rik	-2.10716271	0.002476747		A_66_P101536		2.407013	0.003099719		A_55_P2376547	4930558K02Rik	3.2552958	0.041581422
A_66_P120125	D0H4S114	-2.794573162	0.002203545		A_66_P102110		-4.745520513	0.019641563		A_66_P101407	Acat3	-2.454168646	9.00517E-05		A_55_P2372528	4122401K19Rik	-6.555108767	0.026633421
A_66_P120003		-2.822965775	0.000567427		A_66_P101942	Gm9706	2.5977445	0.03138986		A_66_P100419		-8.192565532	0.000301222		A_55_P2372228	A430104N18Rik	7.0496697	0.00516006
A_66_P119968	Clec4a1	5.1081896	0.000210458		A_66_P101879	Cyp2u1	-2.989947527	0.000399501		A_65_P20641	Fads2	-2.833022744	0.024876531		A_55_P2370250	Syn3	-2.231432186	0.001781841
A_66_P119812	Gm9981	-2.246980199	0.002477773		A_66_P101563	Krtap13	-2.276349255	0.001233775		A_65_P20249	Prkcb	2.6371326	0.008879618		A_55_P2369191	Ggta1	2.4844577	0.041665137
A_66_P119771	Nme8	-2.563963847	3.13981E-05		A_66_P101407	Acat3	-2.153892148	0.000165514		A_65_P20167	Hyou1	2.195601	0.02727938		A_55_P2367007	C330020G15Rik	-3.187511686	0.026261618
A_66_P119350	2310040G24Rik	-3.557071975	5.0626E-05		A_66_P101393	A530001N23Rik	-3.603546466	0.03901912		A_65_P19933	Zdhhc23	2.1949022	0.04151715		A_55_P2364916	8030402F09Rik	2.1788514	0.002678356
A_66_P119174	Cmtm6	-2.305567036	6.90307E-05		A_66_P101380	D430020J02Rik	-9.845690463	0.001292813		A_65_P19089	Esrrg	-3.856007726	0.00446268		A_55_P2362096	4921516I12Rik	-3.217647432	0.002854856
A_66_P119034	Pla2g7	4.6515727	0.002558319		A_66_P101261	Gm3367	-2.474781359	0.009513103		A_65_P17602	Pgm5	-3.347023776	0.000647589		A_55_P2361652	LOC101056045	2.7199862	0.004673607
A_66_P118989	Zfp644	-4.356672595	0.000377589		A_66_P101192	Dppa4	-2.004720716	0.00314581		A_65_P16796	Psd4	2.3044248	0.006153164		A_55_P2358399	1700111N16Rik	-3.043686303	0.031078983
A_66_P118741	Vmn1r37	-4.588350618	0.002513469		A_66_P100451	1700074P13Rik	-2.995386625	0.017258706		A_65_P16688	Taok2	2.1900313	0.003064819		A_55_P2357254	5330430P22Rik	-2.40204387	0.030523608
A_66_P118579		-2.181249962	0.00421536		A_66_P100268		2.3088994	0.002037424		A_65_P16483	Pdzk1	-2.038824104	0.011771158		A_55_P2356840	1600020E01Rik	3.171875	0.005373819
A_66_P118513	42989	2.8490863	0.000201656		A_66_P100029	Klra7	-4.328241359	0.003379303		A_65_P15875	Chpf2	2.2022438	0.010565086		A_55_P2354296	1700028E10Rik	2.1699595	0.00214574
A_66_P118430	Slc17a2	2.769825	0.007085539		A_65_P20249	Prkcb	2.1936848	0.03861231		A_65_P14951	Cblb	2.0558898	0.004944607		A_55_P2351193	Snora47	-3.902863504	0.005731219
A_66_P118139	Gm11669	6.254905	0.003327433		A_65_P19933	Zdhhc23	2.3274326	0.027802024		A_65_P13527	Osbpl8	-2.707273605	0.000196659		A_55_P2350553	4933405D12Rik	-3.666174972	0.010898934
A_66_P118004	Rab3ip	-2.158687725	0.000344984		A_65_P19832	Ttr	-2.071372109	0.0168725		A_65_P13459	Cd300lb	2.0812078	0.041941278		A_55_P2348948	4933413C19Rik	3.7200446	0.039604466
A_66_P117727	Lipo4	5.7012835	0.038291838		A_65_P19089	Esrrg	-2.68293959	0.039341934		A_65_P12104	Tmtc1	3.6943142	0.004751381		A_55_P2347756	AU040972	3.028704	6.27461E-05
A_66_P117682		-2.04348136	0.000134661		A_65_P18935	Grin1	3.4087894	2.07426E-05		A_65_P11773	Adi1	-2.001929339	0.001127071		A_55_P2347384	D430040L24Rik	3.1072466	0.007071564
A_66_P117578	Mtmr7	-3.80315002	0.001253094		A_65_P17869	Rpf1	2.373045	0.021550445		A_65_P11632	Usp14	-2.467075459	0.000852171		A_55_P2345116	1700109K24Rik	2.1862357	0.03736887
A_66_P117477	Dlk1	3.2146869	0.000483338		A_65_P17602	Pgm5	-2.348843853	0.014303639		A_65_P11092	Tspan15	2.2339969	0.01067286		A_55_P2344598	E330037I15Rik	2.829162	0.007613406
A_66_P117248	C330022B21Rik	-2.713736609	4.13125E-05		A_65_P16750	Psma8	-2.879506586	0.03886367		A_65_P08507	Adam23	3.9657145	0.000560271		A_55_P2344244	4930556H04Rik	-2.570519636	0.04651209
A_66_P116912	Tia1	3.2104957	0.049444973		A_65_P16688	Taok2	2.2679145	0.001944354		A_65_P08465	Tlk2	2.0830855	0.002018964		A_55_P2337074	Mid1	3.5204813	0.002888467
A_66_P116812		-2.428206906	0.009392933		A_65_P16680	B4galt5	2.2354722	0.001251775		A_65_P06872	Fam210a	-2.675167278	0.001538987		A_55_P2337073	Mid1	5.344244	0.005076699
A_66_P116678	Rps8	-2.132808719	0.001683066		A_65_P16208	Baz1a	2.1401262	0.02288187		A_65_P06147	Fgfr3	-2.882991512	0.001362572		A_55_P2337033	2310065F04Rik	-2.046626658	0.006516847
A_66_P116597		-3.03368513	0.000108343		A_65_P15518	Arfgap1	3.0105853	0.02899905		A_65_P03022	Cdc14b	-2.935416493	0.000941835		A_55_P2336173	Mirg	11.721182	0.014575417
A_66_P116451	2210039B01Rik	-4.554895602	0.00157891		A_65_P15245	Nrp2	4.481774	0.00033332		A_65_P02327	Pogk	-2.013406387	0.034693137		A_55_P2334684	Rsf1	-2.187231381	0.01449692
A_66_P116360		-2.437850951	0.000912538		A_65_P14834	9530059O14Rik	-2.253045131	0.00186545		A_65_P02177	Gstm4	-7.524543367	0.00072589		A_55_P2334424	D630024D03Rik	-3.711500053	0.004320613
A_66_P116326	Tlcd2	-8.006536536	1.16116E-06		A_65_P12955	Sec16a	2.2151582	0.020749016		A_65_P01991	Prrg4	7.520464	0.000977881		A_55_P2334097		-2.471018841	0.04882769
A_66_P116250	Efhd2	2.1727185	0.027894676		A_65_P11853	Arhgap28	-2.042728571	0.022505522		A_55_P2449750	1700047I17Rik2	2.7287874	0.002834391		A_55_P2332194	Gm15998	2.8637633	0.017994273
A_66_P116226	Tpgs2	-3.071365795	0.03310383		A_65_P11216		2.9412904	0.002910465		A_55_P2444515	Akap2	2.0047765	0.007919331		A_55_P2331974		-2.40821962	0.000110304
A_66_P116126	Sdhb	-2.523730639	0.000800003		A_65_P10491	Raph1	2.9160638	0.001289667		A_55_P2438722	Ifnar1	2.2785742	0.024326675		A_55_P2330545	Zfp81	-2.476992272	0.002762848
A_66_P116092	Ints9	3.3591034	0.012521461		A_65_P07450	Brd8	3.501415	0.046336047		A_55_P2431862	Srpk2	-2.125668095	0.001020889		A_55_P2329180	Ccdc148	2.0199687	0.002157196
A_66_P115996	Ccbl1	-2.753544748	0.003674655		A_65_P07038	Ddx20	-2.002232088	0.017112376		A_55_P2427685	Agl	-2.152102282	7.31869E-05		A_55_P2328647	4930567K12Rik	-2.395827044	0.01190789
A_66_P115949	Myo9a	3.529148	0.001783124		A_65_P06872	Fam210a	-2.023159512	0.003015782		A_55_P2426941	Gprin3	-2.724502181	0.001637755		A_55_P2327769	Il13ra2	2.6874917	0.009736952
A_66_P115699	Olfr980	-2.913674214	0.008403899		A_65_P05396	Rad18	-2.080374174	0.010854657		A_55_P2425938	2810468N07Rik	2.754232	0.008638213		A_55_P2326260	4930525G20Rik	-3.256218694	0.003109947
A_66_P115539	Gm11240	-2.424415219	0.003084374		A_65_P04961	Ntrk2	3.3272676	0.035942122		A_55_P2425661	1200014J11Rik	-2.525830213	0.001167138		A_55_P2325038	Acsm2	-3.82140379	0.020545812
A_66_P115098	Nfia	2.6368527	0.004754006		A_65_P04827	Cwc25	3.3075557	0.003271029		A_55_P2424988	C78228	6.5504956	0.03587799		A_55_P2324425	5830403F22Rik	-2.393349361	0.001644097
A_66_P115056	Gpn1	-3.076773498	0.001704767		A_65_P03874	Nav2	2.0491989	0.028103264		A_55_P2424767	Hecw1	2.48894	0.04088718		A_55_P2322064	F830005D05Rik	8.44036	0.002299705
A_66_P114804	Gm7325	2.257565	0.0082699		A_65_P03022	Cdc14b	-2.191150587	0.003802615		A_55_P2423463	5730433K22Rik	2.4135857	0.04922095		A_55_P2320283	Hmga2-ps1	2.3931236	0.002952124
A_66_P114722	Pdp2	-2.425423091	0.012470119		A_65_P02323	Sec22b	2.9863203	0.002583423		A_55_P2422164	C130093G08Rik	4.1660867	0.003719177		A_55_P2318934	1200007C13Rik	6.189495	0.006857369
A_66_P114616	Gm13498	-2.838975039	0.008504463		A_65_P02321	Usp36	2.1799414	0.008622282		A_55_P2422074	BC025933	-3.082147079	0.001080132		A_55_P2318584	Aqp8	-11.619495	0.019402234
A_66_P114589	4930597O21Rik	2.5108254	0.01535527		A_65_P02177	Gstm4	-2.922462397	0.008073075		A_55_P2420724	AL118220	-2.18221771	0.0451183		A_55_P2317570	1700051A21Rik	2.548329	0.022926511
A_66_P114582		-2.639293185	7.71466E-05		A_65_P02171	C2cd5	-2.116090861	0.003126143		A_55_P2419495	1110028F11Rik	-2.713350256	0.03621385		A_55_P2316783	Grm5	-2.712043126	0.00979046
A_66_P114445		-5.490759409	0.010936085		A_55_P2472435	Gbp3	3.0926063	0.01768036		A_55_P2417224	AI447881	2.4369454	0.035389666		A_55_P2308743	A430106A12Rik	2.179208	0.000337982
A_66_P114307		-3.791494207	0.042437457		A_55_P2465382		4.206664	0.011659408		A_55_P2416494	8430426J06Rik	4.911029	0.000475627		A_55_P2308738	Mb21d2	2.4392052	0.001040172
A_66_P114054	Sco2	-3.317153585	0.002767687		A_55_P2452259	Gls	2.0669832	0.020143542		A_55_P2415472	4931408D14Rik	-2.548030632	0.00388822		A_55_P2303972	D830044D21Rik	-3.636939463	0.018051766
A_66_P113868	Cdh3	15.969547	0.001160793		A_55_P2449750	1700047I17Rik2	2.7620456	0.001779335		A_55_P2412349	AW111846	-4.665916854	0.000899079		A_55_P2303868	5033421B08Rik	-2.67458608	0.007479255
A_66_P113749	Il2rg	7.55945	4.98069E-05		A_55_P2435613	Xpo7	2.3387764	0.023731174		A_55_P2412319	A830052D11Rik	-3.795362121	0.000258471		A_55_P2300661	AW050198	-2.317850663	0.002284399
A_66_P113659	Ripply1	2.2126482	0.011568253		A_55_P2431862	Srpk2	-2.141048599	0.000983772		A_55_P2408415	Kcnq1ot1	2.9725516	0.010732291		A_55_P2295786	Fam63b	-2.977490115	0.04909469
A_66_P113599		-2.98183004	0.00953241		A_55_P2429225	Psrc1	-2.330980054	0.042236842		A_55_P2407751	Tomm20l	3.3338802	0.04924941		A_55_P2293013	Ces2a	-5.465320682	0.011228689
A_66_P113556	Wnt16	2.071631	0.009282411		A_55_P2426799	D530017H19Rik	2.6252046	0.00623596		A_55_P2406852	Lix1	2.1491256	0.031551853		A_55_P2289819	Cd163	15.344273	0.005407795
A_66_P113487	Pacsin2	-2.047544097	6.13332E-06		A_55_P2425442	D030036P13Rik	-2.289943642	0.030676182		A_55_P2404808	2210406H18Rik	5.881876	0.043722805		A_55_P2289770	Scamp1	2.3410816	0.03935877
A_66_P113268	Mme	-7.411129991	0.001993029		A_55_P2424767	Hecw1	-2.498841162	0.03432231		A_55_P2403453	BC037032	-2.259836447	0.00077242		A_55_P2289040	AI429363	3.4302711	0.012314938
A_66_P113262	Galnt14	19.61927	0.000344692		A_55_P2423616	2900057C01Rik	4.6075153	7.04275E-05		A_55_P2402929	B430203I24Rik	2.004941	0.03057169		A_55_P2288690	1700066J03Rik	-2.361958076	0.019950083
A_66_P112853	Eif1a	2.2176144	0.000601383		A_55_P2423586	Eya1	-2.77514717	0.019283053		A_55_P2399688	Glipr2	3.4726098	0.007056497		A_55_P2282904		-3.096537019	0.008269914
A_66_P112816	B4galt6	4.7762995	0.006100613		A_55_P2422650	5031425E22Rik	-4.366553857	0.014778355		A_55_P2399499	B930025P03Rik	5.253511	0.003480227		A_55_P2279824	AW492981	-2.319753958	0.022021625
A_66_P112797	Olfr825	-2.576875276	7.6065E-05		A_55_P2422438		-3.814403631	0.001847461		A_55_P2398264	LOC552912	-2.468673155	0.012900389		A_55_P2279685	2900076A07Rik	-2.648709125	0.009352793
A_66_P112623	Psmc6	-2.062342893	0.000478036		A_55_P2421597	Tnc	-4.661034645	0.000409555		A_55_P2397400		3.568964	0.001225785		A_55_P2279140	F830014O18Rik	4.198973	0.047399677
A_66_P112573	Isg20	3.890067	0.001990751		A_55_P2420983	6330575P09Rik	3.5758102	0.003217084		A_55_P2395911	D2Ertd295e	3.4387786	0.016073862		A_55_P2278727	Gm2085	-2.608038381	0.02323922
A_66_P112551	Shf	-2.653393895	1.40327E-05		A_55_P2420928	2900016J10Rik	2.5003674	0.017614668		A_55_P2394308	Fst	2.620045	0.024147699		A_55_P2277171	Gm10134	3.8315315	0.003558496
A_66_P112532	Olfr292	-2.562678372	8.65235E-05		A_55_P2420694		-5.998100761	0.005407011		A_55_P2391534	4930459C07Rik	3.8862445	0.049854368		A_55_P2275109	9530034A14Rik	-2.136118604	0.003659471
A_66_P112305	Myo1f	7.779465	0.000479802		A_55_P2420591	2010001M06Rik	-3.131608379	0.004576236		A_55_P2389900	Gpr64	3.5276492	0.03755002		A_55_P2272221		-2.154523178	0.005787439
A_66_P111858		-2.180477466	0.000165373		A_55_P2418745	D230034L24Rik	2.5300117	0.033078372		A_55_P2385148	Gm14634	2.3264773	0.029318007		A_55_P2266178	AI790276	11.125824	0.000275727
A_66_P111798	Znrf2	-2.050698812	4.79584E-05		A_55_P2418581	4930539C22Rik	-2.514381192	0.005462384		A_55_P2384009	C81489	7.997449	0.001056884		A_55_P2263342	1700029M20Rik	-2.537454091	0.040526584
A_66_P111747	Pgk1	-2.405073204	3.29837E-05		A_55_P2416097	A130082J08Rik	3.542585	0.026745293		A_55_P2383897		3.3637252	0.04457567		A_55_P2262081	4930563F15Rik	2.8691804	0.027978593
A_66_P111660	Mt1	4.5336666	0.004149769		A_55_P2415910	9330199F22Rik	-2.168202517	0.001595951		A_55_P2383283	2310001H17Rik	-5.037721197	0.000242851		A_55_P2261772	C230098O21Rik	2.1411474	0.014359632
A_66_P111601		-2.691209203	0.000111419		A_55_P2415701	4930518P08Rik	-3.554632678	0.03797794		A_55_P2383248	4930422N03Rik	4.827552	0.000395429		A_55_P2258832	5230400M03Rik	2.7211576	0.008210672
A_66_P111584		-2.01604083	0.040906135		A_55_P2415387	Lrriq4	-4.3255351	0.003086919		A_55_P2381926	Jam2	2.1730733	0.044790804		A_55_P2258366	C030009H01Rik	-2.043623765	0.007104566
A_66_P111515	LOC101055727	-2.5720975	8.87506E-05		A_55_P2415029		2.190712	0.012622655		A_55_P2381821	6430706H07Rik	5.263905	0.02534269		A_55_P2258261	1810008I18Rik	-2.426823741	0.029431397
A_66_P111426	Lce1a2	2.4659667	0.001013744		A_55_P2413964	1700048M11Rik	2.5846572	0.028727349		A_55_P2377645	Armcx4	2.5713272	0.010489737		A_55_P2257381	E330011O21Rik	-2.056503545	0.001280167
A_66_P111322	Tmem178b	-2.027875583	0.010544812		A_55_P2412924	2210011G09Rik	-2.25771042	0.03295382		A_55_P2376547	4930558K02Rik	2.7996457	0.013077119		A_55_P2256423	2810019C22Rik	-2.008207746	0.043756697
A_66_P111301	Mplkip	-3.691671044	3.53846E-05		A_55_P2412214	D830015G02Rik	-2.629653764	0.024749056		A_55_P2376423	Igkv4-72	-2.276727587	0.004217557		A_55_P2255449		-2.726096739	0.02324877
A_66_P111224		-2.691988806	8.1079E-05		A_55_P2410626	A430061O12Rik	2.3306866	0.025007928		A_55_P2376363	4930432F04Rik	2.1729658	0.001801174		A_55_P2255399	F630048H11Rik	2.02598	0.03439132
A_66_P111090	Sctr	2.5304427	0.020100549		A_55_P2410586	9330156P08Rik	3.3330183	0.005417988		A_55_P2372528	4122401K19Rik	-5.646111658	0.0324248		A_55_P2254779	AU020094	-2.135244508	0.003717322
A_66_P111035	Epb4.1l5	-6.513012543	0.027378613		A_55_P2408588	Arntl	-13.79440298	0.001927542		A_55_P2372228	A430104N18Rik	4.092239	0.016885003		A_55_P2251181	2900076A13Rik	2.0672178	0.017190255
A_66_P111011	Gata3	2.1843266	0.037488513		A_55_P2408415	Kcnq1ot1	3.6163056	0.005727007		A_55_P2371281	9030601B04Rik	2.656787	0.007855301		A_55_P2249556	A630081D01Rik	3.7450178	0.012575487
A_66_P110798	Rn45s	-2.325525691	0.000416513		A_55_P2408355	BB166591	2.533638	0.02658779		A_55_P2368366	2010320M18Rik	-2.110921539	0.000538145		A_55_P2248315	2310043M15Rik	6.5514245	0.002759203
A_66_P110769	Cabyr	-4.079092793	0.002503257		A_55_P2408175	4930412F09Rik	-2.127991496	0.003784454		A_55_P2367461	Acer2	2.8156872	0.028835347		A_55_P2245920	Lrrc8a	2.0093172	0.004137991
A_66_P110746	Olfr1249	-2.102251406	0.014262309		A_55_P2406852	Lix1	2.5698273	9.77029E-05		A_55_P2367007	C330020G15Rik	-5.365603072	0.04425945		A_55_P2245904	9530003O04Rik	-2.075185507	0.001119424
A_66_P110742		5.7989144	5.3322E-05		A_55_P2405436	2210408F21Rik	-2.044690222	0.00186852		A_55_P2364703	9430037G07Rik	3.141688	0.03520687		A_55_P2243367	Ap1g1	-2.026436485	0.003859836
A_66_P110715	Gm7244	-2.314247824	9.23812E-05		A_55_P2404733	LOC552909	2.3711154	0.040745102		A_55_P2363883	AI428898	-2.193374666	0.04519853		A_55_P2241553	9330133O14Rik	2.0496027	0.039879426
A_66_P110687	Taf1a	-2.107968902	0.00018125		A_55_P2404479	4930435N07Rik	-2.155059923	0.007020096		A_55_P2363587	9530004P13Rik	-2.64516864	0.035695586		A_55_P2235059	6230415J03Rik	-2.118599182	0.003884691
A_66_P110425	Kif6	-3.066555571	0.019817011		A_55_P2403620	Gm10389	3.1428998	0.021211497		A_55_P2363040	1700007J24Rik	-3.211552339	0.00147593		A_55_P2234979	3110027N22Rik	2.1041043	0.035723712
A_66_P110343	Snx10	4.086021	0.000378182		A_55_P2402929	B430203I24Rik	2.2597697	0.003193943		A_55_P2362601	D4Ertd681e	2.344035	0.037262		A_55_P2232410	AI195470	-2.662819992	0.011296883
A_66_P110251	Tmem91	-2.507220607	0.000402957		A_55_P2402756	A330049N07Rik	-2.023439114	0.004733015		A_55_P2361437	Pitpnc1	-2.048909519	0.036081783		A_55_P2232325		-4.071192454	0.003501465
A_66_P110241	Wdr64	-2.424548828	0.000124429		A_55_P2402134	9130020K20Rik	2.1078103	0.012325124		A_55_P2358399	1700111N16Rik	-2.754300124	0.03054765		A_55_P2228122	BC024137	-4.425294327	0.047250833
A_66_P109996	Nlrp4g	-2.933569208	0.00047662		A_55_P2399718		2.4695687	0.017108634		A_55_P2357860	4933415E08Rik	-2.113323016	0.002377057		A_55_P2226660	5033418A18Rik	2.472906	0.003314256
A_66_P109986	Cd33	5.049503	0.000201427		A_55_P2399688	Glipr2	3.1771326	0.011957877		A_55_P2353853	4933402C06Rik	2.106735	0.002530125		A_55_P2221647	AI605517	5.8098593	0.011588135
A_66_P109941	Mamdc4	2.0552835	0.047987048		A_55_P2398915	D2Ertd640e	3.047231	0.011198169		A_55_P2351193	Snora47	-7.954423698	0.000195336		A_55_P2221365	4930421J07Rik	2.116006	0.01934362
A_66_P109802	Ces3b	-5.275898913	0.000672161		A_55_P2397599	B930025B16Rik	2.486402	0.027587011		A_55_P2349148	5830408B19Rik	-2.896691804	0.000156149		A_55_P2219581	C76332	-2.356603949	0.00867103
A_66_P109800	Gcsh	-2.461862791	0.000127877		A_55_P2397504	D130046C19Rik	2.3825533	0.003848929		A_55_P2347756	AU040972	3.582711	0.000115282		A_55_P2219059	Lmnb2	2.3292658	0.028635908
A_66_P109681		41.663895	0.001004415		A_55_P2397400		2.6954591	0.029860081		A_55_P2347384	D430040L24Rik	5.522503	0.003585595		A_55_P2216976	D13Ertd608e	6.5693545	0.005321676
A_66_P109474	Rtn4ip1	-3.082034513	0.000711419		A_55_P2395911	D2Ertd295e	3.067669	0.013459325		A_55_P2347073	AI662501	2.233714	0.001107775		A_55_P2214348	4930469K13Rik	4.8735695	0.000690545
A_66_P109471	Olfr293	-2.584208034	0.001157991		A_55_P2395371	1700015C15Rik	-2.792387082	0.007486624		A_55_P2344598	E330037I15Rik	4.725245	0.000368464		A_55_P2209046	B830008H07Rik	-2.044144277	0.004356626
A_66_P109460	Mtfr2	-2.89204003	3.99786E-05		A_55_P2395111	4930429F11Rik	-2.413388203	0.000739981		A_55_P2337074	Mid1	2.3308837	0.010375933		A_55_P2208463	6820426E19Rik	-3.249382292	0.000276892
A_66_P109243	Gm6416	-2.43678166	0.000129134		A_55_P2395018	5830411N06Rik	-2.571567495	0.013247282		A_55_P2337073	Mid1	4.276418	0.005900631		A_55_P2202539	BC028789	2.4986863	0.018794945
A_66_P109080	Lrguk	-2.17860671	0.013266726		A_55_P2393734	4933421H12Rik	2.391253	0.036462553		A_55_P2336173	Mirg	11.457568	0.001354811		A_55_P2201866	2310047N11Rik	-5.346351914	0.000917166
A_66_P108979	Olfr1535	-2.70887858	0.000600997		A_55_P2391065	Cep128	-5.42364027	0.000763741		A_55_P2334942		2.8052533	0.001000748		A_55_P2200029	Dleu2	-3.28926962	0.04832526
A_66_P108965	Smpdl3b	3.1239417	0.002717516		A_55_P2391000	4933430L12Rik	-2.850709214	0.005335453		A_55_P2334629		-3.904675165	0.03632062		A_55_P2199202	Il22	-4.16369639	0.035344485
A_66_P108918	Olfr1129	-2.212416302	0.002208321		A_55_P2390776	1810064F22Rik	-3.113046873	0.000365496		A_55_P2334424	D630024D03Rik	-10.69372893	0.001300085		A_55_P2199118	Bend4	2.4724588	0.018838465
A_66_P108692		-2.522170891	0.000248008		A_55_P2390348	5330411O13Rik	-2.102274962	0.000332367		A_55_P2332926	2810037O22Rik	-3.205953327	0.009435675		A_55_P2198983	4930415C11Rik	-4.617290562	0.003468778
A_66_P108672	Mtg1	-2.493640904	0.000413125		A_55_P2389900	Gpr64	2.758687	0.001642361		A_55_P2330545	Zfp81	-2.273843885	0.002486648		A_55_P2197998	D4Ertd58e	-3.831770999	0.006425995
A_66_P108636	Defb4	-2.61877685	0.008523612		A_55_P2389893		-3.576689754	0.014877207		A_55_P2329180	Ccdc148	2.4822695	0.000495086		A_55_P2193512	AI661384	3.3618882	0.04057133
A_66_P108622	Gtpbp10	-2.44821451	0.000148464		A_55_P2389818		-2.250336172	0.008370013		A_55_P2328647	4930567K12Rik	-2.873603928	0.001784744		A_55_P2188817	4921507G05Rik	-2.056889787	0.0419552
A_66_P108609	LOC101055871	-2.472918635	0.000102236		A_55_P2389308		-4.234282513	0.023078457		A_55_P2326260	4930525G20Rik	-2.629787923	0.007553316		A_55_P2187918	Cep55	50.578117	0.002092349
A_66_P108451		14.896947	5.0839E-05		A_55_P2388428	4631405K08Rik	-3.008605967	0.018500654		A_55_P2326205	2810405F17Rik	2.6185434	0.020554742		A_55_P2187909	4930560O18Rik	-3.051109098	0.013042629
A_66_P108380	A330021E22Rik	11.745309	0.000519194		A_55_P2386256	D130062J10Rik	2.1147532	0.004089688		A_55_P2325038	Acsm2	-12.72432346	0.002036573		A_55_P2187076	Sncg	-2.583778568	0.004164153
A_66_P108188	Car5a	-4.654154221	0.000319162		A_55_P2386236	Ceacam2	-3.113971481	0.00083308		A_55_P2324886	D930027P08Rik	3.2446034	0.011473659		A_55_P2186978		5.0068984	0.00453642
A_66_P108152	Cbr1	-2.058358583	0.008898395		A_55_P2384009	C81489	5.860462	0.027472673		A_55_P2322555	5930433N17Rik	2.7680182	0.005543328		A_55_P2186929		5.269436	0.02121196
A_66_P108059	Ttc39c	-18.88202548	4.65298E-06		A_55_P2383902	8030453O22Rik	2.4814274	0.011134838		A_55_P2322139	C530042K13Rik	-4.34018246	0.012756843		A_55_P2186648	Bard1	2.45727	0.013847822
A_66_P107878	Gm2670	-2.950647441	0.009753975		A_55_P2383283	2310001H17Rik	-2.491643278	0.005966874		A_55_P2322064	F830005D05Rik	4.380965	0.004151008		A_55_P2186405	Phc1	-2.54862574	0.029472636
A_66_P107745	1110020A21Rik	-4.029317962	4.53206E-05		A_55_P2382105	BC035044	3.6055577	0.012508607		A_55_P2320313	Kcnb1	2.04039	0.006479868		A_55_P2186080	Gm12680	4.6203833	0.001442163
A_66_P107523	Gm6360	-2.440997431	0.0001315		A_55_P2380428	5430416G10Rik	-2.102110081	0.0021424		A_55_P2320283	Hmga2-ps1	3.145604	0.000449564		A_55_P2185840	Nnmt	5.5548444	0.000809774
A_66_P107437	Sfxn5	-3.620353118	0.000553959		A_55_P2379480		2.7637165	0.000633306		A_55_P2319035	AW011956	-2.455548857	0.005333388		A_55_P2185826	Cyp3a13	3.4599354	8.49923E-05
A_66_P107379	Mdk	2.4080458	0.002926444		A_55_P2378129	D11Ertd80e	-2.132851389	0.000972341		A_55_P2318934	1200007C13Rik	13.729442	0.038425747		A_55_P2185821	Cyp3a13	3.053541	0.000124241
A_66_P107129	3300005D01Rik	3.6056406	0.000167798		A_55_P2376193		-2.202620224	0.002808048		A_55_P2318584	Aqp8	-33.22977716	0.001489078		A_55_P2185605	Cd48	5.3465843	0.002136912
A_66_P106968		-3.032445315	0.000183453		A_55_P2375121	AI225934	2.1349883	0.019177152		A_55_P2317665	E2f1	-3.556866759	0.000132761		A_55_P2185367		-5.687860888	0.000230245
A_66_P106948	Gm9926	-3.728550627	0.00176651		A_55_P2374337	A130071D04Rik	2.7638428	0.021847047		A_55_P2317570	1700051A21Rik	3.0806174	0.009620877		A_55_P2185160		-2.16749199	0.004372559
A_66_P106836	Kmo	-2.183138703	0.001253833		A_55_P2372890		4.5118284	0.013542241		A_55_P2316783	Grm5	-2.088646633	0.005601796		A_55_P2184796	Pcdhb18	3.0327692	0.049257614
A_66_P106789		4.68381	0.000219198		A_55_P2371301	4930413E15Rik	2.054644	0.006168367		A_55_P2315012	4930458D05Rik	6.460891	0.014499089		A_55_P2184601	Itgal	4.5189705	3.09074E-05
A_66_P106760	Adam32	-3.578888637	0.002276055		A_55_P2371281	9030601B04Rik	2.71702	0.042116195		A_55_P2308743	A430106A12Rik	2.591218	0.00049072		A_55_P2184459		4.299165	0.000469115
A_66_P106750	Magi2	3.2011173	0.000320409		A_55_P2371242	C80171	-2.992837063	0.008254522		A_55_P2304507	Noxa1	3.812639	0.009598314		A_55_P2184189	Ncf2	4.873366	0.001286347
A_66_P106744	Syce3	-6.202493551	0.039352227		A_55_P2370210	1700025K04Rik	-2.647770061	0.005975402		A_55_P2303972	D830044D21Rik	-7.270732184	0.002349008		A_55_P2184123	Atp1a4	4.865298	0.011482756
A_66_P106661	Slc7a1	6.0066147	0.00039183		A_55_P2364763	4930597L12Rik	-2.086239421	0.002979231		A_55_P2303868	5033421B08Rik	-2.266583646	0.001620041		A_55_P2183955	Olfr97	2.8172286	0.022220155
A_66_P106585	Sae1	-2.463075421	0.000165434		A_55_P2364241	Nhsl2	2.6669397	0.025430718		A_55_P2303478		-2.394512964	0.001253394		A_55_P2183692	Rgs19	3.4806736	0.001891721
A_66_P106584	Pot1a	2.816187	0.00527451		A_55_P2364211	2810428J06Rik	2.0830474	0.02176467		A_55_P2303310	C730036E19Rik	-15.97752308	0.00054034		A_55_P2183438	Runx1	11.675335	0.003271618
A_66_P106583		-2.125191368	3.97342E-05		A_55_P2363902	2610020P09Rik	2.1143696	0.022352915		A_55_P2295786	Fam63b	-4.358557044	0.008652038		A_55_P2183208	Prl2c1	-2.929644271	0.029427499
A_66_P106536	2010107E04Rik	-2.062517377	0.000287732		A_55_P2363040	1700007J24Rik	-2.216662537	0.011781788		A_55_P2294692	2810030D12Rik	3.449244	0.023128554		A_55_P2183010	P2rx7	2.461704	0.02857466
A_66_P106497		-2.021169895	0.031921543		A_55_P2362877	4930471E19Rik	-3.513840491	0.04644307		A_55_P2293414	1700001C19Rik	-3.070152682	9.29362E-06		A_55_P2182820	Arl14	-2.677826849	0.043726847
A_66_P106421	Ccdc30	-7.628554105	9.71855E-05		A_55_P2362601	D4Ertd681e	2.8349266	0.017036578		A_55_P2293013	Ces2a	-16.84165228	6.7791E-06		A_55_P2182795	Plcg1	-2.6727227	0.007285244
A_66_P106388	Ms4a4c	2.9090703	0.005391432		A_55_P2362391	E130112N10Rik	-2.251164595	0.004963226		A_55_P2291776	4833447P13Rik	-2.447998694	0.00858081		A_55_P2182740	2310047D07Rik	3.7266982	0.010737045
A_66_P106385	Daf2	2.6703696	0.024046335		A_55_P2362356		-2.385392619	0.015106104		A_55_P2289819	Cd163	35.47159	0.001734796		A_55_P2182467	Slamf6	3.6900418	0.033035126
A_66_P106334		-3.81248811	0.003466016		A_55_P2361652	LOC101056045	2.4055572	0.0172716		A_55_P2289800	Fryl	3.3934462	0.026132459		A_55_P2182372		-4.475706759	0.010878052
A_66_P106148	Raet1c	-3.633190474	0.004244921		A_55_P2361437	Pitpnc1	2.0536425	0.008951498		A_55_P2289040	AI429363	5.3594656	0.003827015		A_55_P2182358	Arid3a	2.4617622	0.025532758
A_66_P106090	Rpa3	-2.89500204	5.85843E-05		A_55_P2360501		3.7259903	0.007680895		A_55_P2289035	B230308N11Rik	-2.450939423	0.000676928		A_55_P2182273	Bin2	6.57728	0.001008758
A_66_P105784	Rag2	-2.679487335	4.48896E-05		A_55_P2360356	4933401D09Rik	-2.464441073	0.0333599		A_55_P2288825	Fcamr	2.0154178	0.006786478		A_55_P2181963	Gm8369	8.859285	0.017693507
A_66_P105735		-2.264459423	0.044428095		A_55_P2360271	9530056K15Rik	-2.065922855	0.003359929		A_55_P2288645	LOC497255	4.0305023	0.014629925		A_55_P2181753	Bdh1	-2.26903478	8.67595E-05
A_66_P105270	Hao1	-4.034647943	7.57938E-06		A_55_P2360251	4930597G03Rik	-2.30127792	0.013104213		A_55_P2288232	Gucy1a2	-2.046104881	0.001412916		A_55_P2181557	Nnmt	2.593249	0.000804351
A_66_P105234	Olfr1049	-2.495479875	9.40171E-05		A_55_P2359110	A230005M16Rik	-2.930659111	0.0142917		A_55_P2282361	1300015D01Rik	11.2893	0.025095586		A_55_P2181348		-2.577679466	0.008088324
A_66_P105074	Enpp5	-3.58445358	4.24174E-06		A_55_P2358027		-2.036653448	0.013050788		A_55_P2281818	LOC433347	10.638066	0.001793691		A_55_P2180949	Lcp2	3.6721742	0.001085433
A_66_P105046	Il18	-2.239487376	7.95789E-05		A_55_P2357751	4930552N02Rik	-2.010918766	0.046703637		A_55_P2281095	2610002M06Rik	-2.073699702	0.000326501		A_55_P2180899	Aldh3a2	-3.963545842	5.88602E-05
A_66_P105009	4930472D16Rik	-2.42693117	0.000124884		A_55_P2357254	5330430P22Rik	-8.917133135	0.00110849		A_55_P2280821	Dlc1	-2.941240486	0.001446258		A_55_P2180866	Tbc1d21	-2.827470253	0.027016236
A_66_P104945	Krt24	5.102369	0.000581872		A_55_P2356840	1600020E01Rik	2.570689	0.017031427		A_55_P2279957	5730414N17Rik	-2.804056617	0.005115198		A_55_P2180861		4.18237	0.004439966
A_66_P104815	Ecm1	-3.100169099	0.000203052		A_55_P2356263	Anks1b	-2.494048141	0.024635214		A_55_P2279690	2900076A07Rik	3.651261	0.018922735		A_55_P2180769	Gls	3.1182737	0.006261281
A_66_P104559	4932413F04Rik	2.2259867	0.005089634		A_55_P2353194	AU042950	-2.030917551	0.00299139		A_55_P2279685	2900076A07Rik	-2.244692593	0.02057337		A_55_P2180531	Sik3	-2.081174029	0.000738514
A_66_P104473	Polg2	-4.622999264	2.9803E-05		A_55_P2353181	C130030K03Rik	-2.287275488	0.022338126		A_55_P2279140	F830014O18Rik	4.0429525	0.024659697		A_55_P2180415	Cd72	2.6435764	0.01658766
A_66_P104437	5730577I03Rik	-2.022523428	0.014666521		A_55_P2351465	5830403M04Rik	-3.151030466	0.033517916		A_55_P2278965	5430420F09Rik	3.033559	0.04384179		A_55_P2180216	Zfp940	6.0036354	0.000198566
A_66_P104422	Ckap4	2.9883876	0.013488027		A_55_P2351024	E430024P14Rik	-3.592257765	0.011271157		A_55_P2278775	9130016M20Rik	-2.117919937	0.001635559		A_55_P2180056	1500004F05Rik	-3.70390344	0.000614611
A_66_P104296	1700112E06Rik	7.736098	0.000828869		A_55_P2349752	8030494B02Rik	2.825451	0.04181437		A_55_P2277171	Gm10134	6.3671913	0.002956752		A_55_P2179676	Spp2	-2.050407968	0.000456929
A_66_P104180	2310015D24Rik	-3.21625459	0.012436805		A_55_P2347906	B230303A05Rik	-2.471523111	0.002270039		A_55_P2275109	9530034A14Rik	-2.012285607	0.007379781		A_55_P2179599	Gbp8	5.009074	0.000375984
A_66_P103232		7.976006	0.020600285		A_55_P2347384	D430040L24Rik	3.245066	0.005974125		A_55_P2274378	AW549542	-8.791780354	0.005744244		A_55_P2179572	Slc18a3	-2.436096084	0.015011193
A_66_P103231		2.212483	0.003874938		A_55_P2347058		-2.052267013	0.002544902		A_55_P2270137	B930036G03Rik	-2.345563744	0.000342142		A_55_P2179309	A630033H20Rik	2.3683736	0.03031513
A_66_P103229	Foxl1	-2.682323065	4.37061E-05		A_55_P2346639	Sec14l3	-2.112199621	0.002730677		A_55_P2269700	Ccdc163	-2.596844242	0.014497035		A_55_P2178801	Ugt1a10	-4.153688467	0.028002996
A_66_P103027	Clec9a	2.2475066	0.015634425		A_55_P2345444	4933436I20Rik	-3.147476523	0.012369215		A_55_P2269497	Pdp1	2.262798	0.039130718		A_55_P2178800	Ugt1a10	-3.657759936	0.003633968
A_66_P103015		-2.472922794	0.000100702		A_55_P2341110	Gm13704	-2.07642524	0.002948252		A_55_P2266744	B930095M22Rik	-2.693971831	0.002484976		A_55_P2178678	P2rx5	2.1449428	0.0137572
A_66_P102722	Bsph1	9.928921	0.0009322		A_55_P2340758	4930554N03Rik	-2.101891503	0.002895878		A_55_P2266679	Mettl21c	-3.073927936	0.045757536		A_55_P2178388		-2.158393584	0.004585812
A_66_P102374	Calb1	4.9759665	0.001975491		A_55_P2339601	AW060742	-2.260630485	0.026570912		A_55_P2263342	1700029M20Rik	-4.950136042	0.003021552		A_55_P2178127	42979	3.3386676	0.025687112
A_66_P102346		-2.820788535	5.93864E-05		A_55_P2338598	Wdfy4	-2.016318469	0.002619385		A_55_P2262753	9530053J19Rik	4.3925757	0.003145903		A_55_P2177911	Lepr	6.3154945	0.04095346
A_66_P102265	1700119I11Rik	-2.283349883	0.008707904		A_55_P2337416	C030010L15Rik	-2.512299401	0.005714623		A_55_P2262081	4930563F15Rik	3.8215442	0.012074533		A_55_P2177659	Mast1	-2.122925766	0.000636277
A_66_P102250	Gcsh	-3.180513882	0.000806761		A_55_P2336173	Mirg	7.3152666	0.003036795		A_55_P2261772	C230098O21Rik	2.897319	0.007541127		A_55_P2177658	Mast1	-2.515267801	0.006255917
A_66_P102110		-5.597800288	0.013527506		A_55_P2336078	4933404K13Rik	-4.10972134	0.04669435		A_55_P2258832	5230400M03Rik	3.150139	0.006240652		A_55_P2177371	Gm3086	-2.657038975	0.006047523
A_66_P102090	Pkmyt1	3.2921736	0.00453339		A_55_P2335768	4831407H17Rik	-2.231154774	0.00133903		A_55_P2258261	1810008I18Rik	-3.471131829	0.000644365		A_55_P2177248	Ccdc162	-2.009925818	0.03692475
A_66_P102076	Cep68	-2.255756041	0.00103155		A_55_P2335185	4930500F04Rik	-2.621981391	0.012555243		A_55_P2258159	E330032C10Rik	-2.329768477	0.008634471		A_55_P2177013	Cldn23	-2.217935692	0.00893194
A_66_P101942	Gm9706	2.9149144	0.00098583		A_55_P2335120	A130033P14	-2.216095653	0.001889908		A_55_P2255449		-3.821148836	0.001122879		A_55_P2176753		2.3162594	0.048934888
A_66_P101938	Lce1k	3.7239265	0.022948785		A_55_P2334884		-2.152666228	0.001733762		A_55_P2252601	4930481B07Rik	-2.543364362	0.000404219		A_55_P2176535	Cyp2j5	-2.175814895	0.019989766
A_66_P101879	Cyp2u1	-3.634780458	0.000234509		A_55_P2334424	D630024D03Rik	-3.558009159	0.001645559		A_55_P2252105	4921530L18Rik	2.5768394	0.012932275		A_55_P2176530	1110057K04Rik	-2.053054627	0.002425392
A_66_P101835	Cd38	2.3205218	0.007146		A_55_P2334112	1700096K18Rik	-2.401470372	0.00128668		A_55_P2251974	A930038B10Rik	-2.194099715	0.027212093		A_55_P2176325	Prex1	2.197977	0.004219373
A_66_P101563	Krtap13	-2.833859463	3.09262E-05		A_55_P2332401		-2.649637763	0.004044363		A_55_P2248315	2310043M15Rik	4.392058	0.010684698		A_55_P2175545	Gys2	-2.083387328	0.015816053
A_66_P101473	Fbxl3	-2.074769291	4.24076E-05		A_55_P2330173	4930474G06Rik	2.2230492	0.005358541		A_55_P2246700		-2.031233382	0.011720216		A_55_P2175489	Sfxn5	-2.38164873	0.006534629
A_66_P101407	Acat3	-2.762921472	0.000649078		A_55_P2329313	C530014P21Rik	2.805374	0.006960195		A_55_P2245920	Lrrc8a	2.0757327	2.51209E-05		A_55_P2175065		-3.705604542	0.011295368
A_66_P101107	Brd7	2.1161258	0.006164504		A_55_P2329298	Gm12758	-2.257914991	0.046980124		A_55_P2244871		3.1669185	0.023231115		A_55_P2175060	Ppapdc1b	2.5633848	0.030121973
A_66_P100853		4.33269	0.000113143		A_55_P2328920	Tle4	2.1043096	0.013209639		A_55_P2234889		-2.489149176	0.015679393		A_55_P2174524		4.475254	0.000405217
A_66_P100850	Gm2990	-2.623071429	0.000161462		A_55_P2328092		2.7370706	0.000865524		A_55_P2234164		2.479164	0.002297282		A_55_P2174490	Cd37	5.719282	0.003221471
A_66_P100840		-4.678118107	1.46496E-07		A_55_P2328013	9630017O17	2.205493	0.002054214		A_55_P2233462	2700022O18Rik	2.1768215	0.043261584		A_55_P2174401	Ccdc42b	-3.091068759	0.004691471
A_66_P100820	D230030E09Rik	3.8889549	0.015606829		A_55_P2327518	1500032P08Rik	3.1656313	0.01886381		A_55_P2232754	Smarcal1	-2.609827273	0.001081454		A_55_P2174067	Cerk	2.4719965	0.01956336
A_66_P100794	Magea5	-2.560521576	8.87218E-05		A_55_P2326647	9530078M16Rik	-2.036651499	0.001703387		A_55_P2232410	AI195470	-7.162123254	0.000539971		A_55_P2173526	A230070E04Rik	-2.298499195	0.000922851
A_66_P100586		2.228609	0.025717199		A_55_P2326205	2810405F17Rik	4.3536043	0.003711153		A_55_P2232325		-3.172548974	0.00069881		A_55_P2173438	Arhgap4	2.211475	0.014965097
A_66_P100419		-4.809981211	0.002088078		A_55_P2322620		-2.2819203	0.009592406		A_55_P2230913	Etv6	2.061055	0.00012317		A_55_P2173398		-6.169442124	0.001001957
A_66_P100268		2.3428783	0.001380364		A_55_P2322555	5930433N17Rik	4.300067	0.001071395		A_55_P2230484	5033403F01Rik	3.8341224	0.003044053		A_55_P2173210	Gm16340	3.8679652	0.015577994
A_66_P100262	Olfr1471	-2.109207687	0.001725429		A_55_P2322382	A930009E08Rik	3.1152258	0.018247232		A_55_P2230154	A730046J19Rik	-2.956773451	0.00333576		A_55_P2172956	Cnih2	-2.039256919	0.023633009
A_66_P100113		-2.302099287	0.000108088		A_55_P2322064	F830005D05Rik	4.771875	0.002761115		A_55_P2229244	E430022K19Rik	4.974884	0.009761855		A_55_P2172852	Ptplad2	2.874515	1.03199E-05
A_66_P100029	Klra7	-5.480975616	0.0014148		A_55_P2321889	4933404I11Rik	-2.031648863	0.003056603		A_55_P2228122	BC024137	-10.41598746	0.000234672		A_55_P2172022	B4galt1	2.1502361	0.001828815
A_65_P20799	Abi2	2.7071407	0.023012333		A_55_P2321453	D11Ertd726e	2.1112761	0.014185876		A_55_P2227321	Ptprd	-2.060782534	0.000487582		A_55_P2172001	Mrgpra2a	5.6989408	0.000723624
A_65_P20683	Gm1070	2.1446505	0.001072903		A_55_P2321125	D230040A04Rik	3.4523742	0.001529421		A_55_P2223282	B130019D13Rik	-2.083688515	0.005977972		A_55_P2171658	Stx3	3.6405365	0.000952811
A_65_P20641	Fads2	-2.709950355	8.344E-05		A_55_P2320840	B930053N02Rik	-3.32848905	0.03763822		A_55_P2221647	AI605517	5.8285847	0.011213711		A_55_P2171413	Me1	-3.68751959	0.000622162
A_65_P20249	Prkcb	3.7450192	0.000363921		A_55_P2320263	C030007I01Rik	3.0834095	0.015450619		A_55_P2221365	4930421J07Rik	3.0707204	0.003763733		A_55_P2171348	Grm2	-2.478424448	0.013501503
A_65_P20167	Hyou1	5.2818294	0.000370415		A_55_P2318955	4930417H01Rik	-2.14557439	0.002962996		A_55_P2221236	AU024180	-8.056908848	0.001232433		A_55_P2171258	Gm13180	-2.246738887	0.017068015
A_65_P19832	Ttr	-2.315998333	0.002862671		A_55_P2318584	Aqp8	-3.05281523	0.007152432		A_55_P2221165	Il22ra1	3.0051806	0.016043007		A_55_P2171116	Lgals3	5.541523	0.001703277
A_65_P19319	Soga1	2.2559636	3.76623E-05		A_55_P2317570	1700051A21Rik	3.4510696	0.005181006		A_55_P2220899	B230303O12Rik	-2.522672837	0.023332272		A_55_P2170881	Arhgap26	-7.141985311	0.006432422
A_65_P19138	42801	-2.190146888	0.000119109		A_55_P2315762		-2.422859192	0.000694037		A_55_P2219059	Lmnb2	2.1457572	0.010872526		A_55_P2170834		-2.657487775	0.021691399
A_65_P19089	Esrrg	-5.40810595	0.003580928		A_55_P2314396		4.567633	0.034411002		A_55_P2214348	4930469K13Rik	6.5625925	5.9442E-06		A_55_P2170519	4933406I18Rik	-3.898129861	0.024601392
A_65_P18948	Ppm1h	3.2501402	0.000152909		A_55_P2314229	C920021A13	2.3069115	0.012169758		A_55_P2210724	Trcg1	3.317783	0.018862817		A_55_P2170464		-3.421110709	0.038374234
A_65_P18935	Grin1	3.3469853	0.001393866		A_55_P2312654	BB070754	2.5962794	0.027386738		A_55_P2210011	Mroh1	3.4405434	0.03100533		A_55_P2170454	Gsta2	-33.27018652	0.002852231
A_65_P17869	Rpf1	2.6578133	0.017382517		A_55_P2308835	E130110O22Rik	-2.089719604	0.000106489		A_55_P2209308	9530083O12Rik	3.1498866	0.04066471		A_55_P2170439		-3.452915867	0.004927827
A_65_P17602	Pgm5	-3.599366468	0.005720571		A_55_P2308743	A430106A12Rik	3.2211583	0.001468913		A_55_P2209298		2.6503637	0.03711744		A_55_P2170345	Gm6729	-2.057396168	0.001030324
A_65_P16750	Psma8	-4.026966176	0.019961301		A_55_P2308239	Ccr9	-2.543368502	0.001488802		A_55_P2209046	B830008H07Rik	-2.568715516	0.001576936		A_55_P2170064	Catsperd	-2.870823562	0.003124132
A_65_P16688	Taok2	2.3185909	0.003291099		A_55_P2307603	R74862	-2.777014099	0.008097871		A_55_P2207342	LOC101056197	-3.89805115	0.001099609		A_55_P2170009	Lactb2	-2.468824426	0.006531696
A_65_P16208	Baz1a	2.7010577	0.00802597		A_55_P2307339	1700087I21Rik	-2.597286023	0.004543473		A_55_P2207186	Slc30a7	-4.150222965	0.001314875		A_55_P2169953		2.9457698	0.026049325
A_65_P15689	Mut	-2.249880048	0.000798125		A_55_P2305005	A430105J06Rik	-2.908911847	0.034602		A_55_P2206254	LOC627096	-3.526154511	0.0187448		A_55_P2169669	Csf1	2.4437938	0.012898061
A_65_P15518	Arfgap1	3.1096246	0.030417813		A_55_P2304010	AU015230	-3.877260811	0.01879096		A_55_P2204396	6030458E02Rik	2.2910166	0.035990484		A_55_P2169586	Ccdc80	2.5131106	0.008974192
A_65_P15245	Nrp2	4.7178025	0.001581359		A_55_P2303972	D830044D21Rik	-2.222442491	0.00171379		A_55_P2203284		2.721951	0.000550585		A_55_P2169559	Tnfrsf13b	-2.093108499	0.011905613
A_65_P13713	Ank3	-2.515892389	0.001183064		A_55_P2303868	5033421B08Rik	-2.484427484	0.002999679		A_55_P2201866	2310047N11Rik	-5.834522555	2.18069E-05		A_55_P2169415	Cgn	-2.053256125	0.000351902
A_65_P13527	Osbpl8	-2.385411055	0.000366406		A_55_P2302973	Kdm5d	-4.64502013	0.025985382		A_55_P2200029	Dleu2	-2.567175275	0.038358353		A_55_P2169356		2.9661977	0.001400759
A_65_P13459	Cd300lb	4.002295	0.000586604		A_55_P2302195	0610040F04Rik	-2.056935142	0.00622481		A_55_P2199202	Il22	-2.496907144	0.014306672		A_55_P2169259	Cyp3a25	-2.448070908	0.011214027
A_65_P13209	Ctsd	-3.049232574	5.04789E-05		A_55_P2301995	D930002L09Rik	-2.361319471	0.000726184		A_55_P2198983	4930415C11Rik	-7.670522229	0.003441205		A_55_P2169234	Pycr1	10.738246	0.002832105
A_65_P12955	Sec16a	2.709475	0.008155837		A_55_P2301941	A530030E21Rik	2.3878	0.016953547		A_55_P2197998	D4Ertd58e	-2.148276816	0.024111131		A_55_P2169124	Slc22a30	-2.828997805	0.039234005
A_65_P11504	Zfp85-rs1	-2.167503453	0.001547341		A_55_P2301516	Pet100	-3.437644886	0.041483033		A_55_P2196185	4930412C18Rik	-2.855214201	0.011326716		A_55_P2169104	Tenm4	-3.057240562	0.043436985
A_65_P11216		3.5413854	0.002246461		A_55_P2301063	9930024M15Rik	2.1336775	0.007949761		A_55_P2195202	1700016K05Rik	-3.748307873	0.02422267		A_55_P2168990	Tmsb10	2.3474665	0.018187525
A_65_P10491	Raph1	3.7564747	0.000760375		A_55_P2299186	4930412L05Rik	2.1134808	0.010959104		A_55_P2193809	9530062K07Rik	-2.552247375	0.040639978		A_55_P2168823		7.1392274	0.000640414
A_65_P09778	Thada	-2.3914926	0.007792715		A_55_P2298158	D8Ertd620e	-2.072310584	0.002673821		A_55_P2192662	Lepr	18.518969	0.002859392		A_55_P2168736	Relb	2.1175587	0.000125008
A_65_P09285	2610524H06Rik	3.162367	0.03387666		A_55_P2295671	D9Ertd720e	2.0375786	0.00079937		A_55_P2192577	H2bfm	-2.996414041	0.045484226		A_55_P2168722	Fmo5	-3.704352926	0.012090109
A_65_P09032	Rab43	-2.25542702	0.000109984		A_55_P2294617		-2.042972872	0.002244671		A_55_P2190299	Fggy	-2.600167352	0.002079517		A_55_P2168643	Khk	-2.411010564	0.000359304
A_65_P08971	F3	-4.588910064	0.006653773		A_55_P2293013	Ces2a	-2.31997461	0.012095104		A_55_P2188106	2510003B16Rik	-2.301716026	0.002344777		A_55_P2168233	Gm1661	-2.023464908	0.038345285
A_65_P08864	Dph5	2.4701838	0.000439106		A_55_P2293007	AI662175	-2.075454562	0.00228499		A_55_P2187918	Cep55	58.87481	0.001768897		A_55_P2167728	Gm10451	2.0679855	0.002078381
A_65_P08507	Adam23	2.5849047	0.002714712		A_55_P2292881	Gm20757	-2.054767274	0.003288684		A_55_P2187909	4930560O18Rik	-3.129062893	0.01452306		A_55_P2167092	Cdk15	-2.661044837	0.000228132
A_65_P07450	Brd8	4.8471904	0.021855269		A_55_P2292737	2310002F09Rik	-2.270469703	0.0325197		A_55_P2187076	Sncg	-3.342560583	0.001526456		A_55_P2166501	Cd44	4.992792	0.00077092
A_65_P07038	Ddx20	-2.099718266	0.009495182		A_55_P2292435	Slc8a1	-2.366012309	0.002870353		A_55_P2187053	Tpm1	-2.193219093	0.021323564		A_55_P2166069	2310079G19Rik	-2.511505521	0.000613853
A_65_P06872	Fam210a	-2.556596528	0.000320031		A_55_P2291796	2810403G07Rik	-2.525061552	0.035957787		A_55_P2187034		-2.51957686	0.000158448		A_55_P2166024	Vmn1r63	-2.471947719	0.012620834
A_65_P06446	Tfrc	2.0505729	0.019325342		A_55_P2291776	4833447P13Rik	-2.008908545	0.012791176		A_55_P2186961		-7.129541705	3.22903E-06		A_55_P2165979	Olfr9	-2.098564848	0.03809626
A_65_P06147	Fgfr3	-2.409933844	0.002980515		A_55_P2289800	Fryl	-2.010971943	0.034511		A_55_P2186808	Gm12620	2.177943	0.003510201		A_55_P2165869	Cebpb	2.0433693	0.008648287
A_65_P05456	Naa11	-2.944909577	0.01565492		A_55_P2289707	Cacnb4	-5.160837501	0.006628598		A_55_P2186584	Shmt1	-2.694864071	0.001832533		A_55_P2165234	2300005B03Rik	-2.319633585	0.000261267
A_65_P05252	Cdc25a	2.2589543	0.000766238		A_55_P2288825	Fcamr	-2.457573677	0.000993031		A_55_P2186558	Tmem242	-2.213823272	0.008070922		A_55_P2165199	Cxcr6	3.2652164	0.009024957
A_65_P04847	Vgll3	-2.645914722	0.001677678		A_55_P2288690	1700066J03Rik	-2.932308824	0.01767562		A_55_P2186395		-2.285499893	0.03876762		A_55_P2165091	Acnat2	3.9545856	0.007918489
A_65_P04827	Cwc25	3.200495	0.015781961		A_55_P2288047	Igkv6-15	-2.594597467	0.00225547		A_55_P2186302	Gm9866	-7.152949444	0.001530446		A_55_P2164714	C7	-2.048377179	0.01585085
A_65_P03874	Nav2	2.565289	0.005613481		A_55_P2287760	0610038L08Rik	-2.080376901	0.002695088		A_55_P2186080	Gm12680	7.170526	5.59183E-05		A_55_P2164609	Gm960	-2.832166226	0.002418934
A_65_P03442	Pgk1	-2.380552448	2.59367E-07		A_55_P2287260	Snap23	2.329292	0.013937407		A_55_P2186038		-3.376241537	0.004875348		A_55_P2164428	Cd27	2.9608753	0.04119364
A_65_P03022	Cdc14b	-3.769160622	1.89558E-05		A_55_P2286176	C030009O12Rik	-2.048091859	0.004641064		A_55_P2186005	Sphk1	2.5903485	0.030330125		A_55_P2164075	Gm10804	-5.359049052	0.025668671
A_65_P02958	Rnf13	-2.268577941	8.87328E-05		A_55_P2283551	2810455B08Rik	2.6245515	0.03555587		A_55_P2185910	Mbtps2	2.0906882	0.004009056		A_55_P2163873	Uox	-2.935954616	0.002300995
A_65_P02323	Sec22b	3.464541	0.000915221		A_55_P2282904		-5.541671206	1.6341E-05		A_55_P2185905	Nrg4	20.594753	8.9365E-05		A_55_P2163774	Crip1	3.1617928	0.013855203
A_65_P02321	Usp36	2.1887045	0.00023471		A_55_P2281818	LOC433347	-2.287500889	0.015220231		A_55_P2185900	Nrg4	29.824501	0.000261325		A_55_P2163263		5.659199	0.000156684
A_65_P02177	Gstm4	-8.357370244	0.001085333		A_55_P2280511	4930553P18Rik	-2.322165813	0.012686239		A_55_P2185840	Nnmt	8.396294	5.45223E-05		A_55_P2163098	Akr1c18	-2.966031993	0.005633888
A_55_P2472435	Gbp3	2.485857	0.004957344		A_55_P2279997	4930549C15Rik	2.428047	0.025619317		A_55_P2185826	Cyp3a13	2.2700164	0.011434915		A_55_P2163090	Gm10220	-2.260640041	0.03129918
A_55_P2471752	Pcdhac2	-2.538598115	0.000143657		A_55_P2279762	6330415B21Rik	2.7697153	0.026641993		A_55_P2185821	Cyp3a13	2.6674824	0.001370594		A_55_P2162970		-4.123018503	0.010590369
A_55_P2465382		3.5063584	0.005008075		A_55_P2279250	D8Ertd503e	-2.208216438	0.000252619		A_55_P2185605	Cd48	3.1189313	0.001929155		A_55_P2162880	Cyp3a57	-2.470697344	0.02056924
A_55_P2461067	Guf1	-2.727648672	0.000519293		A_55_P2279140	F830014O18Rik	4.085126	0.022834536		A_55_P2185367		-5.327164903	0.000507225		A_55_P2162870	Cnksr2	-3.302978084	0.008397975
A_55_P2459006	Agphd1	-2.438784913	0.000248266		A_55_P2279035	9030419F21Rik	3.2318091	0.00443473		A_55_P2185330	Gm10914	3.6295187	0.03012993		A_55_P2162472		-3.020055707	0.001139385
A_55_P2452259	Gls	2.1328552	0.000592793		A_55_P2278845	3830408C21Rik	-2.742541002	0.0383559		A_55_P2184601	Itgal	4.2620564	0.001987336		A_55_P2162394	Pdp1	2.5448055	0.014926244
A_55_P2449750	1700047I17Rik2	2.9354289	0.000576288		A_55_P2278727	Gm2085	-2.91662858	0.019981103		A_55_P2184459		5.5035224	0.000721144		A_55_P2162002	Pkhd1	-2.554733896	0.001006969
A_55_P2448776	Mdn1	2.7922542	0.04410632		A_55_P2278531	C920008N22Rik	2.2007792	0.025311707		A_55_P2184440	Hint1	7.2562027	0.000640469		A_55_P2161923	Rabgap1	-2.063787247	0.003502445
A_55_P2438722	Ifnar1	2.2087457	0.016758785		A_55_P2277171	Gm10134	2.616715	0.019250274		A_55_P2184314		2.8606465	0.042810846		A_55_P2161865	Pdlim7	-2.269402495	0.016492328
A_55_P2437253	Nae1	-2.670795075	5.57934E-05		A_55_P2277014	AA522020	3.0705175	0.012430789		A_55_P2184189	Ncf2	6.302895	0.001659411		A_55_P2161824	Arr3	2.315503	0.03569996
A_55_P2435613	Xpo7	2.3575516	0.001231864		A_55_P2275402	9330177L23Rik	2.3849409	0.006166819		A_55_P2184028		-2.194815223	0.008008963		A_55_P2161640	Slc38a1	2.500349	0.036762
A_55_P2431862	Srpk2	-2.173189466	0.000100837		A_55_P2274508	4933416E03Rik	-2.425921338	0.00074029		A_55_P2183955	Olfr97	3.9487956	0.003090881		A_55_P2161465	Gm10516	-2.038790019	0.039510854
A_55_P2431118	Itsn1	2.1725733	0.002437932		A_55_P2273959	G930009F23Rik	-2.183581277	0.002816395		A_55_P2183940	Olfr47	4.5079246	0.008586377		A_55_P2161423	Hif3a	2.5300632	0.005713996
A_55_P2429714	Timmdc1	-2.091119136	0.000291999		A_55_P2272748		-2.067469083	0.005561229		A_55_P2183692	Rgs19	3.1624281	0.009098672		A_55_P2161410	Serpina3m	2.0019016	0.007735868
A_55_P2428514	Retn	-3.0965934	0.04825676		A_55_P2271416	1700022F17Rik	-2.027087853	0.001493789		A_55_P2183438	Runx1	20.698553	0.0036006		A_55_P2161347	Acmsd	-2.027266039	0.01600017
A_55_P2426941	Gprin3	-2.857314704	0.000185644		A_55_P2270740		2.0695763	0.012185209		A_55_P2183433	Rab30	11.090928	0.000181601		A_55_P2161055	Trp63	3.8290315	0.004622181
A_55_P2426799	D530017H19Rik	3.21307	0.00337246		A_55_P2269988	5930438M14Rik	-2.603786948	0.002061801		A_55_P2183338	Marveld3	7.636368	0.000101552		A_55_P2160686	Tsc22d1	-3.930478019	0.000132875
A_55_P2425442	D030036P13Rik	-3.539806719	0.027038293		A_55_P2269819	Fam107a	-2.169628028	0.038383484		A_55_P2183172	Rdx	-2.17786236	0.004866513		A_55_P2160243		-2.329892726	0.0487778
A_55_P2425437	D030036P13Rik	2.1309285	0.001080092		A_55_P2269254	5730419F03Rik	2.1585026	0.003849817		A_55_P2183010	P2rx7	2.008244	0.042282343		A_55_P2159934	Rnf186	-4.799587466	0.04391973
A_55_P2425190	Nhsl2	2.5676742	0.01279657		A_55_P2267240	4930471G03Rik	-2.060144985	0.02159077		A_55_P2182795	Plcg1	-2.351718947	0.01677943		A_55_P2159830	Yaf2	-2.172693832	0.000103824
A_55_P2424767	Hecw1	-3.389502244	0.002075532		A_55_P2266285	6330522J23Rik	2.517823	0.004876855		A_55_P2182770	LOC101056551	-2.389221134	0.047243096		A_55_P2159717	Gm5591	-2.947259267	0.01660589
A_55_P2423616	2900057C01Rik	4.699224	0.001874232		A_55_P2266178	AI790276	2.0904622	0.010783007		A_55_P2182740	2310047D07Rik	2.7240705	0.016360976		A_55_P2159565	Tas2r131	-2.637941245	0.000981788
A_55_P2423586	Eya1	-3.557600939	0.001511187		A_55_P2266013	Gm13032	5.654286	0.001508043		A_55_P2182736	Limd2	-2.002048095	0.010874504		A_55_P2159555	Adamts4	2.989312	0.019130576
A_55_P2422961	C130021H21Rik	3.3652503	0.045075577		A_55_P2263728	AU045094	-2.311458759	0.000386079		A_55_P2182452	Tnfsf15	-2.133970315	0.019842034		A_55_P2159264	Lifr	-3.834761948	0.025771525
A_55_P2422650	5031425E22Rik	-6.7619781	8.56391E-05		A_55_P2263337	4930459I23Rik	-2.083489595	0.003304466		A_55_P2182358	Arid3a	5.282442	0.00088842		A_55_P2158990	Jun	3.3650773	0.04945435
A_55_P2422438		-4.794626949	0.008620732		A_55_P2263098	A130078K24Rik	2.6281428	0.001255753		A_55_P2182273	Bin2	6.582428	0.001184724		A_55_P2158592	Sirpb1a	12.098125	0.00098253
A_55_P2422164	C130093G08Rik	2.7467167	0.011628757		A_55_P2263053	Hal	-3.402698823	0.01032529		A_55_P2181753	Bdh1	-3.648165119	0.000310738		A_55_P2158522	Pbx1	-3.170338516	0.00043506
A_55_P2421597	Tnc	-5.295982674	0.000189312		A_55_P2262753	9530053J19Rik	2.709657	0.012813789		A_55_P2181752	Apol7a	-3.178772917	0.024809998		A_55_P2157814	Gmds	2.2146068	0.025517672
A_55_P2420983	6330575P09Rik	3.7444935	0.024452249		A_55_P2262743	Gm671	-2.117786768	0.000441866		A_55_P2181557	Nnmt	2.6160426	0.000670938		A_55_P2157307		2.6088352	0.002528981
A_55_P2420928	2900016J10Rik	2.5331554	0.021640135		A_55_P2262560	5730471H19Rik	2.1967933	0.001496291		A_55_P2181348		-2.319130653	0.003841847		A_55_P2157225	Nqo2	-3.06199655	0.007473835
A_55_P2420694		-8.955358345	0.006989234		A_55_P2262272	4930443O20Rik	-2.893558707	0.019131735		A_55_P2181009	Gpr180	-2.497372514	0.01238732		A_55_P2157205	Cdx1	-2.74459863	0.005423181
A_55_P2420591	2010001M06Rik	-3.386472391	0.018321685		A_55_P2261882	D230040J21Rik	2.139487	0.012759334		A_55_P2180949	Lcp2	2.4164371	0.004053484		A_55_P2157023	Sox17	2.4615777	0.020883372
A_55_P2418824	4930527F14Rik	3.8659573	0.000151971		A_55_P2259500	D130012P04Rik	2.0573535	0.006591145		A_55_P2180899	Aldh3a2	-4.118264702	0.001854975		A_55_P2157008	Ear10	4.396036	0.002131818
A_55_P2418745	D230034L24Rik	3.3208218	0.011246975		A_55_P2259120	D7Ertd143e	-2.10694339	0.002279648		A_55_P2180866	Tbc1d21	-2.243628835	0.015720617		A_55_P2156978		-2.282771988	0.015668055
A_55_P2418581	4930539C22Rik	-3.103418922	0.001150137		A_55_P2258832	5230400M03Rik	3.3762968	0.004804274		A_55_P2180861		10.583761	0.00031703		A_55_P2156930	Sytl3	2.5879648	0.002101885
A_55_P2418111	C76472	-2.351321641	0.000173424		A_55_P2256943	C230030N03Rik	-2.12514896	0.004008569		A_55_P2180459		-2.2054382	0.002530013		A_55_P2156464	Nt5c3l	2.135701	0.016774882
A_55_P2417379	4930434F21Rik	-2.717967765	3.98486E-05		A_55_P2256586	4930573O21Rik	3.808545	0.007672417		A_55_P2180425	Uqcc	-2.058376293	0.000296964		A_55_P2156304	Kcnj16	3.3691633	0.003978844
A_55_P2417224	AI447881	3.3141992	0.0126282		A_55_P2256506	AU045717	-2.589905326	0.03438657		A_55_P2180216	Zfp940	6.4705195	2.21064E-05		A_55_P2156186	BC028528	2.3258348	0.004962018
A_55_P2416097	A130082J08Rik	3.1507983	0.035998363		A_55_P2256423	2810019C22Rik	-2.133626465	0.029327601		A_55_P2180091	Lrrc28	2.8771107	0.000191467		A_55_P2155931	BC096441	2.6092591	0.0004022
A_55_P2415701	4930518P08Rik	-2.848627901	0.02959953		A_55_P2256388	4930467D21Rik	-2.049082325	0.003283097		A_55_P2180056	1500004F05Rik	-3.609036016	0.000983594		A_55_P2155504	Lck	12.108695	0.000919404
A_55_P2415387	Lrriq4	-5.692431656	0.002248673		A_55_P2255628	9430013L14Rik	2.6255586	0.005791694		A_55_P2179974	Spsb1	-2.362659769	0.01216039		A_55_P2155347	Grk4	3.2718325	0.006811049
A_55_P2415029		2.911509	0.002136423		A_55_P2255399	F630048H11Rik	3.6925302	0.004523277		A_55_P2179964	Prickle4	-2.941720256	0.009671625		A_55_P2155312	Dock3	-2.751575896	0.000633821
A_55_P2414909	4933411B09Rik	2.0471687	0.00162896		A_55_P2253607	E030013I19Rik	-2.076421144	0.002760574		A_55_P2179676	Spp2	-2.353850926	0.002322894		A_55_P2155197	Tnfrsf22	2.132745	0.021870313
A_55_P2413964	1700048M11Rik	2.759217	0.02280382		A_55_P2253289		2.993357	0.037456084		A_55_P2179599	Gbp8	2.7006414	0.042722568		A_55_P2155146	Klrc3	3.270955	0.042226616
A_55_P2413069	4933427I22Rik	-2.292726097	0.000111173		A_55_P2251999	Mpp2	-2.590864198	0.023381718		A_55_P2179572	Slc18a3	-3.083735	0.006473886		A_55_P2154982	Cd8b1	12.623508	0.003734549
A_55_P2412859	5830468K08Rik	2.1311011	0.025321871		A_55_P2251181	2900076A13Rik	3.0841737	0.009761308		A_55_P2179296	Mad2l1	-3.039718328	0.000473307		A_55_P2154977	Rpap3	5.3523793	0.000567645
A_55_P2412349	AW111846	-3.204612078	0.000783019		A_55_P2250424	9530029O12Rik	2.7095587	0.003644273		A_55_P2179271	Ccdc30	-7.244534705	0.018751236		A_55_P2154782		-2.064073166	0.00733322
A_55_P2412319	A830052D11Rik	-3.198965787	0.000893783		A_55_P2249897		2.6423247	0.003593229		A_55_P2178971		-2.78049061	0.031367265		A_55_P2154425	Cd320	-2.168661441	0.04956406
A_55_P2410626	A430061O12Rik	2.566109	0.036643207		A_55_P2249556	A630081D01Rik	3.2020473	0.038309854		A_55_P2178800	Ugt1a10	-9.711345785	1.9642E-05		A_55_P2154200	Olfr612	-7.433960965	0.001693078
A_55_P2410586	9330156P08Rik	2.7216444	0.018012071		A_55_P2248315	2310043M15Rik	2.8697364	0.028864779		A_55_P2178653		4.8984456	0.000285126		A_55_P2153620	Ahnak	-2.064397859	0.000697591
A_55_P2410151		2.119872	0.006171847		A_55_P2247010	4930511E03Rik	-4.293251027	0.016026422		A_55_P2178388		-2.788394901	0.00290541		A_55_P2153191		-2.501663481	0.03045263
A_55_P2408415	Kcnq1ot1	6.286239	0.001493063		A_55_P2246147	D7Ertd495e	-3.45658394	0.006228496		A_55_P2178287	LOC100046147	-2.545958367	0.026987094		A_55_P2152607	Cyp4a12b	-4.393055072	0.01527287
A_55_P2408355	BB166591	3.6492107	0.029864514		A_55_P2244677	6720422M22Rik	2.5761154	0.01595813		A_55_P2178064	LOC101056486	2.1076245	0.00076108		A_55_P2152248	Cpe	2.3163884	0.04800796
A_55_P2408175	4930412F09Rik	-2.423443892	0.002301642		A_55_P2243998	Dcst1	2.5237176	0.036364384		A_55_P2178036	Serpina6	-353.6428538	5.22102E-05		A_55_P2152225	Ihh	-3.805169681	0.005657364
A_55_P2407344	Fam92a	2.6285052	0.009952668		A_55_P2243676	1700057H21Rik	-3.796037969	0.024605636		A_55_P2177911	Lepr	22.264093	0.002656545		A_55_P2151986	Gngt2	2.5515273	0.000935474
A_55_P2406977	Olfr643	-2.56427825	9.65118E-05		A_55_P2242690	D2Ertd127e	2.0575025	0.009406858		A_55_P2177899	Dact1	-3.987508253	0.006681587		A_55_P2151956		-6.451197946	0.025125682
A_55_P2406852	Lix1	3.4893816	0.00546341		A_55_P2240688		4.0634513	0.007503423		A_55_P2177658	Mast1	-2.628954282	0.00284586		A_55_P2151685	Pira11	3.483439	0.002062165
A_55_P2406802	4930511J24Rik	-2.348779692	0.0001052		A_55_P2240523	D930049A15Rik	-3.668027786	0.026213927		A_55_P2177371	Gm3086	-3.436659715	0.007965015		A_55_P2151609	Sorl1	5.748477	0.001178798
A_55_P2406506	Tuba-rs1	2.9932146	0.000104772		A_55_P2239499	Tmevpg1	-2.256305879	0.001170658		A_55_P2176731	Prdx6	-2.368532529	0.003373671		A_55_P2151556	C8g	-2.540030048	0.007427479
A_55_P2405784	BC023202	-2.428900024	0.000142545		A_55_P2238406	6330407A03Rik	3.1448565	0.030194554		A_55_P2176729	Prdx6	-2.098703054	0.006705609		A_55_P2151428	Fut9	2.1309857	0.039718244
A_55_P2405353	C430002E04Rik	-3.017322145	5.17055E-05		A_55_P2237440		-2.232848497	0.00121413		A_55_P2176535	Cyp2j5	-2.877803844	0.000426173		A_55_P2151121	Sgcz	-2.071960214	0.024041772
A_55_P2404808	2210406H18Rik	8.906183	0.000790186		A_55_P2237360	1700008O03Rik	-2.097317284	0.003002952		A_55_P2175400	Zfp467	-2.06909978	0.033303056		A_55_P2150876	Als2cr12	-4.466081318	0.021974562
A_55_P2404733	LOC552909	3.059883	0.006057609		A_55_P2237129	St6galnac5	-2.218793299	0.000880223		A_55_P2175296		-2.781412311	0.035981864		A_55_P2150603		-4.167438685	0.015749734
A_55_P2404484	1700001L05Rik	-3.829796197	0.000604631		A_55_P2236823	6430590A07Rik	3.3809621	0.01081894		A_55_P2175065		-6.733264488	0.001045225		A_55_P2150476		-2.549316658	0.01761894
A_55_P2403620	Gm10389	3.4379475	0.013740131		A_55_P2235895	A630072L19Rik	3.5940347	0.002955567		A_55_P2175060	Ppapdc1b	3.5324152	0.002570042		A_55_P2149896	Fam211a	17.435354	0.000411388
A_55_P2403453	BC037032	-2.436456781	0.000250721		A_55_P2235426	1700069L16Rik	-2.108144659	0.002476298		A_55_P2174935	Mn1	-2.038025895	0.000667827		A_55_P2149654	Dtx3	4.180273	0.000263428
A_55_P2402929	B430203I24Rik	3.4109988	0.000631379		A_55_P2233462	2700022O18Rik	2.5835195	0.025688943		A_55_P2174524		3.8044689	0.036727536		A_55_P2149363	6430548M08Rik	3.125295	0.001202151
A_55_P2402781	B230216N24Rik	2.2408328	0.011128918		A_55_P2232325		-2.143542678	0.011305247		A_55_P2174490	Cd37	7.217602	0.002570085		A_55_P2149288	Cmya5	-2.13105112	0.013277741
A_55_P2402756	A330049N07Rik	-2.494130998	0.000368862		A_55_P2231750	4921513H07Rik	-3.544567836	0.020647565		A_55_P2174401	Ccdc42b	-2.658339825	0.004058073		A_55_P2148873	Cat	-2.000134009	0.004041894
A_55_P2402527		-2.028232674	0.009853532		A_55_P2231747		2.5521045	0.02915547		A_55_P2174067	Cerk	3.7195528	0.006865398		A_55_P2148519	5830403L16Rik	-2.334011901	0.017506642
A_55_P2402312		-2.766926277	0.000470807		A_55_P2231342	A030010E16Rik	-2.271615214	0.003713952		A_55_P2173982	Rrm2	-2.43939863	0.042497233		A_55_P2148071	LOC101056526	-13.15623913	0.021026028
A_55_P2402134	9130020K20Rik	2.2126713	0.012022816		A_55_P2230968	D930050J11	3.3515835	0.019732818		A_55_P2173892	Isg20	2.2030048	0.03130486		A_55_P2147831	Gimap4	2.848959	0.005227923
A_55_P2401646	Trdn	-2.418191552	0.000359961		A_55_P2229239	9430014F16Rik	2.1823592	0.001065324		A_55_P2173832	Gpr125	-2.271279023	0.006522577		A_55_P2147803	Madcam1	2.9674604	0.003697566
A_55_P2401403	C030046G05	2.1587567	0.004048615		A_55_P2228122	BC024137	-2.708479817	0.00169023		A_55_P2173526	A230070E04Rik	-2.113830535	0.03404876		A_55_P2147791	Fam129c	2.264514	0.00765535
A_55_P2399718		2.7634978	0.007964995		A_55_P2226660	5033418A18Rik	2.454553	0.03724167		A_55_P2173452		2.2279088	0.002377795		A_55_P2147736	Dpysl4	-2.713323973	0.005534397
A_55_P2399688	Glipr2	4.823343	0.000535374		A_55_P2222557	1600022D10Rik	-2.915170067	0.008601457		A_55_P2173398		-7.294215767	0.000926534		A_55_P2147712	Ctla4	2.9365704	0.016906865
A_55_P2398788	Rnf112	7.428543	0.010315266		A_55_P2221901		-2.233595941	0.002738412		A_55_P2173333	Plcb4	2.601259	0.001781367		A_55_P2147487	Cyth3	7.7789345	0.000541553
A_55_P2397854		2.1955462	0.03776557		A_55_P2221647	AI605517	5.7175584	0.021565737		A_55_P2173210	Gm16340	4.440134	0.006739001		A_55_P2147315	Olfr1441	-7.214050547	0.000560343
A_55_P2397599	B930025B16Rik	2.9426234	0.005000838		A_55_P2221365	4930421J07Rik	3.2704742	0.010487751		A_55_P2172852	Ptplad2	3.495307	0.002589205		A_55_P2147250	Caprin2	-2.183239034	3.36538E-05
A_55_P2397504	D130046C19Rik	2.762153	0.010068651		A_55_P2221236	AU024180	-3.151002367	0.023696624		A_55_P2172832	Kcne1l	-2.116644825	0.021574339		A_55_P2147220	Ak2	-2.031889283	0.027339898
A_55_P2397400		3.3638763	0.000424427		A_55_P2220683	4833419A21Rik	-2.258779055	0.003548341		A_55_P2172375		-2.144034984	0.00018524		A_55_P2146848	Olfr681	-2.188997425	0.010185118
A_55_P2395911	D2Ertd295e	4.744865	0.004864787		A_55_P2220342	C230094B09Rik	2.1750815	0.038464632		A_55_P2172001	Mrgpra2a	9.542075	0.000581632		A_55_P2146495	Gm10554	-2.334233694	0.034291465
A_55_P2395371	1700015C15Rik	-3.476746822	0.002607599		A_55_P2219731	AI413759	-7.320143167	0.000282456		A_55_P2171658	Stx3	5.63444	0.000116616		A_55_P2146254	Ifitm1	3.0121276	0.000265625
A_55_P2395111	4930429F11Rik	-2.611678848	0.003973072		A_55_P2219581	C76332	-2.808417141	0.009846645		A_55_P2171413	Me1	-2.381587187	0.006467117		A_55_P2146177	Cerk	2.3797584	0.001677185
A_55_P2395018	5830411N06Rik	-2.724055172	0.02084204		A_55_P2217598	D10Ertd755e	-2.089778733	0.009432319		A_55_P2171406	Tm7sf2	-3.59554828	0.001420018		A_55_P2145977	Fbxw15	2.9091744	0.0363935
A_55_P2393734	4933421H12Rik	3.4912171	0.007251903		A_55_P2217553	1700085C21Rik	-2.088719619	0.003118589		A_55_P2171378	Pdzk1ip1	-3.074896484	0.014716093		A_55_P2145913	Gm9975	-2.859248408	7.6907E-05
A_55_P2393483	6430584L05Rik	-2.066217733	0.003968034		A_55_P2215142	4930515I15	-2.32804116	0.013638884		A_55_P2171348	Grm2	-2.733675991	0.003804539		A_55_P2145833	Dmpk	3.394383	0.000688425
A_55_P2391065	Cep128	-3.965941604	5.17769E-05		A_55_P2214348	4930469K13Rik	7.905466	0.000482277		A_55_P2171303	Bin3	2.0002923	0.020010503		A_55_P2145617	Krt80	-2.823870243	0.009022203
A_55_P2390776	1810064F22Rik	-2.649537723	0.001422925		A_55_P2213828	4933412E12Rik	2.2111003	0.010553396		A_55_P2171116	Lgals3	5.905496	0.001862176		A_55_P2145262	Pex5l	-2.142460191	0.02512248
A_55_P2390348	5330411O13Rik	-2.8812883	3.35503E-05		A_55_P2212259	4930539J05Rik	-2.444478319	0.018322526		A_55_P2170881	Arhgap26	-11.28677598	0.001122825		A_55_P2145224		2.617115	0.034964204
A_55_P2389900	Gpr64	4.1401815	0.002854329		A_55_P2210724	Trcg1	4.2659593	0.013515339		A_55_P2170876	Tcp10b	3.0006678	0.002222365		A_55_P2144716	Hecw2	2.225619	0.04294143
A_55_P2389818		-2.098690853	0.006746408		A_55_P2210213	4732423E21Rik	2.2706304	0.018841976		A_55_P2170834		-2.478527893	0.02879781		A_55_P2144651		2.0848472	0.005151785
A_55_P2389518	5430437J10Rik	2.570152	0.000955051		A_55_P2209308	9530083O12Rik	-2.826464412	0.018686548		A_55_P2170737	Igf2bp2	2.229468	0.037325833		A_55_P2144526	Fam65b	3.6397686	0.005211638
A_55_P2389308		-4.992918544	0.006098013		A_55_P2209298		3.4382882	0.003161185		A_55_P2170681	Cdca8	-3.885443752	0.04300348		A_55_P2144512		-2.240078385	0.002383687
A_55_P2387915	Gm10804	-7.573760857	0.001564788		A_55_P2209053	2900001G08Rik	-2.223623797	0.005207411		A_55_P2170519	4933406I18Rik	-7.252503601	0.000471454		A_55_P2144386	Emr1	3.2159314	0.008696184
A_55_P2386256	D130062J10Rik	2.5862098	0.001733259		A_55_P2208836	4930432N10Rik	-2.246899874	0.002173486		A_55_P2170515		2.4823742	0.023791816		A_55_P2144372	Mmp24	-2.816260094	0.022285338
A_55_P2386236	Ceacam2	-2.007379247	0.00156909		A_55_P2208443	9330109K16Rik	-2.566751583	0.003882685		A_55_P2170464		-3.973339212	0.003500328		A_55_P2144126		2.350851	0.027383044
A_55_P2384671		-2.102886321	0.038131155		A_55_P2208260	D230019N24Rik	2.174593	0.03982093		A_55_P2170454	Gsta2	-38.56273598	0.007800201		A_55_P2144090		-2.139803368	0.044269316
A_55_P2384521	Ankrd33b	-3.272572569	0.002782573		A_55_P2207220	Gm10065	3.9838426	0.0037272		A_55_P2170439		-3.7577136	0.036294147		A_55_P2143976	Kcnd1	-2.348296522	0.024258351
A_55_P2384009	C81489	11.671844	0.000184755		A_55_P2205638	D17H6S56E-5	2.3175516	0.01245081		A_55_P2170394	Gm2518	2.2895012	0.000316913		A_55_P2143923	Slc13a2	-5.111675281	0.009130219
A_55_P2383902	8030453O22Rik	2.5287967	0.017221019		A_55_P2204804	Dclk1	2.726905	0.009190429		A_55_P2170009	Lactb2	-2.581589723	0.023681726		A_55_P2143765	Ugt1a6b	-2.035062623	0.003835206
A_55_P2383897		2.3553743	0.024880568		A_55_P2204491		-2.984052478	0.015077683		A_55_P2169963	Gm13152	-2.754999139	0.007511306		A_55_P2143436		-3.690380065	0.04889715
A_55_P2383877	2810040C05Rik	3.1462905	0.022117997		A_55_P2204396	6030458E02Rik	12.719885	0.000434652		A_55_P2169953		4.004988	0.003503263		A_55_P2143279	Nkd2	2.1082625	0.00530329
A_55_P2383283	2310001H17Rik	-3.721967259	0.000972921		A_55_P2204227	B530045E10Rik	-3.897836155	0.018610362		A_55_P2169669	Csf1	2.1109548	0.029543959		A_55_P2143251	Rims3	4.4126024	0.003898354
A_55_P2383248	4930422N03Rik	3.146399	0.003232375		A_55_P2202539	BC028789	2.6721783	0.006021651		A_55_P2169457	Mfsd4	-2.202673252	0.027162978		A_55_P2143070	Ass1	-2.234498358	0.032799095
A_55_P2382741	AI314604	-3.404408764	0.001683757		A_55_P2201866	2310047N11Rik	-6.362331739	0.000321765		A_55_P2169259	Cyp3a25	-2.984577227	0.016792232		A_55_P2143042	Gm8096	2.2588663	0.009324897
A_55_P2382105	BC035044	14.900435	2.07728E-05		A_55_P2201733	4930571K23Rik	-8.715192393	0.004490659		A_55_P2169234	Pycr1	19.198837	0.000585605		A_55_P2143041	Phgdh	6.5715065	0.00587867
A_55_P2381926	Jam2	2.2663383	0.001599622		A_55_P2201454	2310079F09Rik	2.99085	0.010653547		A_55_P2169124	Slc22a30	-9.435887719	0.000964577		A_55_P2142858	Parp9	4.1916165	0.015509306
A_55_P2381821	6430706H07Rik	4.2613482	0.024239002		A_55_P2201426	Gm11381	-2.589542294	0.006153741		A_55_P2169104	Tenm4	-2.60641565	0.02840304		A_55_P2142724		-3.534559331	0.011838018
A_55_P2380806	Gm2115	-2.52860465	0.025360001		A_55_P2200618	LOC552902	2.614039	0.018521471		A_55_P2168736	Relb	3.2597675	0.017300006		A_55_P2142662		11.966068	0.000219799
A_55_P2380428	5430416G10Rik	-2.599527458	6.20514E-05		A_55_P2200319		-2.890893878	0.029181615		A_55_P2168722	Fmo5	-7.124200389	1.0287E-05		A_55_P2142650		-2.155232333	0.008211237
A_55_P2379624	BC037438	2.057319	0.011846416		A_55_P2199457	B230378P21Rik	-2.202641716	0.001020714		A_55_P2168663	Atp5k	-2.004116455	0.001529993		A_55_P2142430	Bank1	2.2226882	0.037089527
A_55_P2379480		2.6085765	0.041945223		A_55_P2199202	Il22	-2.138481748	0.021528222		A_55_P2168643	Khk	-3.332867398	8.1246E-05		A_55_P2142425	Gm19333	4.0268326	0.008523456
A_55_P2378827	LOC553096	2.061504	0.026383718		A_55_P2199178	C030010L15Rik	-2.368569275	0.000888259		A_55_P2168588	Cdk9	2.2535145	0.002260653		A_55_P2142232	Serpina3i	31.445684	0.019032583
A_55_P2378707	4930509J09Rik	-3.005149203	0.0012764		A_55_P2199118	Bend4	2.1540873	0.046794254		A_55_P2168301	Slc46a1	-2.04449525	0.000580896		A_55_P2142226	Serpina3f	5.901528	0.010721354
A_55_P2377645	Armcx4	2.0176642	0.049498703		A_55_P2198648	5830420C07Rik	4.7331448	0.006378833		A_55_P2168233	Gm1661	-2.12595248	0.010528234		A_55_P2142028	Clip4	-3.052241991	0.03658545
A_55_P2377261		-2.349887429	0.001501057		A_55_P2197914	Srgap1	2.3525274	0.02107885		A_55_P2167840	Gm14151	-2.113242227	0.04846868		A_55_P2141826		-2.526178025	0.000504755
A_55_P2376547	4930558K02Rik	2.339562	0.023456976		A_55_P2196922	Kcnq1ot1	2.4713993	0.017872488		A_55_P2167776		3.1431499	0.004002359		A_55_P2141105	Ighv5-12	3.018487	0.000365622
A_55_P2376363	4930432F04Rik	2.0461986	0.029219234		A_55_P2195859	E130218I03Rik	-2.629553015	0.023895113		A_55_P2167728	Gm10451	2.0361934	0.001859304		A_55_P2141068	Mcu	-2.070747245	0.029984549
A_55_P2375121	AI225934	2.9590213	0.007003071		A_55_P2195202	1700016K05Rik	-3.430891888	0.001440421		A_55_P2167630	6330416G13Rik	3.4847093	0.003092801		A_55_P2141058	Gm4477	-3.474628523	0.04952708
A_55_P2374337	A130071D04Rik	4.046998	0.002176794		A_55_P2195187	4933424G05Rik	-2.786335698	0.037400227		A_55_P2167294	Gm4466	3.2660215	0.014666419		A_55_P2140751		3.3818927	0.001433644
A_55_P2374162	4930542N06Rik	-2.840115956	7.66045E-05		A_55_P2195157	Dbn1	2.048253	0.013223979		A_55_P2167092	Cdk15	-3.120737268	0.000649803		A_55_P2140449	B3galt4	2.125584	0.015014959
A_55_P2373872		-2.005172825	0.0375086		A_55_P2195077	1700066D14Rik	-3.25521681	0.003482123		A_55_P2166501	Cd44	6.6526976	0.001411519		A_55_P2140390		-2.122699098	0.04701235
A_55_P2373515		2.1284373	0.04012922		A_55_P2194054	C030014A21Rik	-2.379513342	0.007580391		A_55_P2166069	2310079G19Rik	-4.059443404	0.003921751		A_55_P2140171		-2.21466284	0.002145861
A_55_P2372890		3.976217	0.028900687		A_55_P2193419	4731420N21	2.6024437	0.001975012		A_55_P2165869	Cebpb	2.0042758	0.009883162		A_55_P2140042	Krt31	-2.644343332	0.003225558
A_55_P2372228	A430104N18Rik	7.394317	0.00494362		A_55_P2193301		-3.653391897	0.037173767		A_55_P2165839	Cebpe	-3.627103838	0.014429167		A_55_P2140002	Tnfaip8	2.999034	0.001710015
A_55_P2371281	9030601B04Rik	3.2292397	0.009167179		A_55_P2192662	Lepr	4.763119	0.006420061		A_55_P2165299	Mybpc1	2.8650951	0.007360316		A_55_P2139703	Krtap5-4	-3.230127216	0.018197209
A_55_P2371242	C80171	-2.832169595	0.01616097		A_55_P2192397	A330023F24Rik	2.2016776	0.035753228		A_55_P2165234	2300005B03Rik	-2.058236992	0.001757724		A_55_P2139587		-2.365395736	0.04467205
A_55_P2370419	AA409749	-2.44447581	0.003031325		A_55_P2190212	AU044157	-2.027084689	0.002805364		A_55_P2165091	Acnat2	7.747139	3.60292E-05		A_55_P2139546	B3gnt3	2.6273842	0.023379458
A_55_P2370210	1700025K04Rik	-5.785880196	0.000882961		A_55_P2189893	A630073K07Rik	2.453664	0.014026154		A_55_P2164909	D10Jhu81e	-2.437522282	0.014406474		A_55_P2139236	A730020M07Rik	-2.963543115	5.5303E-05
A_55_P2368625	Sp4	-2.585018011	0.000410838		A_55_P2189461	9030425P06Rik	2.4602613	0.044742312		A_55_P2164609	Gm960	-3.912333985	0.002237775		A_55_P2139089	Slc22a28	-3.974194285	0.004168579
A_55_P2368580	4930418C01Rik	-2.443100793	0.000123799		A_55_P2187260		-2.22119751	0.000584522		A_55_P2164534	Dtl	-3.021434662	0.04588498		A_55_P2139087	Slc22a28	-6.625847032	0.006242665
A_55_P2368435	4930442G15Rik	-3.071912174	0.004765858		A_55_P2187235		-2.3992806	0.00065943		A_55_P2164408	Asb16	-3.941776492	0.003715531		A_55_P2139014	Lcn6	-2.477548824	0.04850338
A_55_P2365958	Helt	-2.310888444	0.000177602		A_55_P2187211		-2.301196526	0.000967347		A_55_P2163873	Uox	-4.258425444	0.000558478		A_55_P2138718	Gm14483	-2.084604247	0.025830332
A_55_P2364763	4930597L12Rik	-2.620140792	9.02548E-05		A_55_P2187141	Pdcd1lg2	-2.210040723	0.005333164		A_55_P2163263		5.926502	6.01409E-05		A_55_P2138591	Cyb5rl	-2.408457656	0.001501097
A_55_P2364241	Nhsl2	3.1948974	0.010054169		A_55_P2187053	Tpm1	-2.154185945	0.01694344		A_55_P2163128	0610042G04Rik	2.2844408	0.000340647		A_55_P2138306		2.8027637	0.002068846
A_55_P2362635	Slc9a3	-2.458765761	0.004155444		A_55_P2186942		-2.084791515	0.002285712		A_55_P2162970		-8.160129818	0.000208403		A_55_P2137611	Irgm2	2.4951372	0.010770696
A_55_P2362601	D4Ertd681e	4.3076944	0.004151821		A_55_P2186584	Shmt1	-2.140029629	0.005822637		A_55_P2162965	Ptms	-2.347469088	0.002385824		A_55_P2137521	Nmral1	2.003515	0.001854131
A_55_P2362391	E130112N10Rik	-2.330904748	0.009170045		A_55_P2186302	Gm9866	-2.912511362	0.002243804		A_55_P2162880	Cyp3a57	-3.246266096	0.015303033		A_55_P2137049	AA467197	6.2613363	0.000216187
A_55_P2362356		-2.708712604	0.01150335		A_55_P2186122		2.0591943	0.023055993		A_55_P2162870	Cnksr2	-3.051829526	0.004398419		A_55_P2136976	Gm11213	-2.230777004	0.003421213
A_55_P2362096	4921516I12Rik	-2.230153341	0.00707665		A_55_P2186105		-2.12482271	0.003088879		A_55_P2162472		-2.997983137	0.002411784		A_55_P2136970		2.9763932	0.001321692
A_55_P2361652	LOC101056045	3.1370997	0.005347997		A_55_P2186080	Gm12680	10.620352	0.002267231		A_55_P2162394	Pdp1	3.346624	0.020134164		A_55_P2136832	Gm6981	-2.029496705	0.005521198
A_55_P2361647	4831440E17Rik	-2.199538431	0.002559215		A_55_P2186051		-2.288346171	0.000918013		A_55_P2162175	Ccdc149	2.8773043	0.04235763		A_55_P2136776	Sult1b1	-2.908062026	0.003819818
A_55_P2360501		5.4392223	0.00148991		A_55_P2186005	Sphk1	2.324683	0.016575435		A_55_P2162002	Pkhd1	-2.510798946	0.038752202		A_55_P2136410		-2.119228921	0.001423236
A_55_P2360356	4933401D09Rik	-3.006957197	0.015997507		A_55_P2185905	Nrg4	3.921006	0.024791015		A_55_P2161858	Pdlim7	2.4767325	0.042810813		A_55_P2136318	Slc1a5	4.2059455	0.009429812
A_55_P2360251	4930597G03Rik	-2.329558168	0.012701798		A_55_P2185900	Nrg4	6.358316	0.017512344		A_55_P2161824	Arr3	2.308234	0.047613498		A_55_P2135986	Ms4a4c	22.762768	0.001245115
A_55_P2359094	4933426B08Rik	-2.531631469	9.70814E-05		A_55_P2185890	Cfh	2.0431652	0.014269608		A_55_P2161640	Slc38a1	2.9902842	0.014238513		A_55_P2135725	C8g	-2.318515154	0.002299034
A_55_P2358216	A930006I01Rik	-2.606131445	6.50465E-05		A_55_P2185786		-2.249806601	0.002101359		A_55_P2161585	Coq10a	-2.198939364	6.81814E-05		A_55_P2135720	Olfr1348	-2.609640932	0.019480338
A_55_P2358027		-2.912505849	1.84511E-05		A_55_P2185667		2.631346	0.044840295		A_55_P2161465	Gm10516	-2.245331171	0.00010264		A_55_P2135521		2.063341	0.027732363
A_55_P2357751	4930552N02Rik	-2.942321813	1.91497E-05		A_55_P2185536		2.0257382	0.013198638		A_55_P2161423	Hif3a	2.6631925	0.01143059		A_55_P2135331	Evl	3.5638335	0.001698174
A_55_P2357254	5330430P22Rik	-5.722677448	0.001829731		A_55_P2185410	Gm5258	-3.602926383	0.025066674		A_55_P2161410	Serpina3m	2.8330522	0.001710676		A_55_P2135311	Nol3	3.569622	0.000160694
A_55_P2356840	1600020E01Rik	2.5404797	0.041019212		A_55_P2185407	Gm5258	-2.442624581	0.012667596		A_55_P2161219	Thsd7a	2.2454224	0.02143697		A_55_P2135203		-9.04779102	0.000658765
A_55_P2354531	2610029K11Rik	-2.403470727	0.00061285		A_55_P2185367		-3.858493903	0.002065972		A_55_P2161055	Trp63	9.236825	1.89084E-05		A_55_P2135095	Lce1c	-3.130633379	0.005950862
A_55_P2354336		3.312704	0.014181091		A_55_P2185347		3.3509722	0.03740979		A_55_P2160716	Arf5	-2.139779742	0.002314927		A_55_P2135039	Hyi	-2.240846244	0.021369515
A_55_P2353853	4933402C06Rik	3.872661	0.000151435		A_55_P2185330	Gm10914	-2.401042821	0.014813359		A_55_P2160686	Tsc22d1	-3.436202587	0.005805653		A_55_P2134616	Med12l	3.7435982	0.01835258
A_55_P2353194	AU042950	-2.496311076	0.000101042		A_55_P2185198	Asic4	-2.038702525	0.003140506		A_55_P2160588		-2.677175688	0.000527402		A_55_P2134387	Olfr544	-2.079174119	0.004490711
A_55_P2353181	C130030K03Rik	-2.753436633	0.009667291		A_55_P2185185	Tmem28	-2.495525523	0.016450861		A_55_P2159934	Rnf186	-16.0695645	5.35902E-05		A_55_P2134261		-2.624141027	0.00655197
A_55_P2351465	5830403M04Rik	-3.979288599	0.016323805		A_55_P2184897	Lbr	3.157361	0.011476876		A_55_P2159860	Zfp58	-2.02196362	0.00544171		A_55_P2134022	Cftr	-2.317465147	0.033628467
A_55_P2349752	8030494B02Rik	3.4843273	0.02410311		A_55_P2184601	Itgal	3.0336702	0.01166131		A_55_P2159830	Yaf2	-2.198669585	0.000136235		A_55_P2133767	Usp36	-2.866222559	0.0314714
A_55_P2348948	4933413C19Rik	3.0889752	0.020612571		A_55_P2184440	Hint1	4.6119714	0.000564024		A_55_P2159801	Rfc4	-2.067428178	0.0027868		A_55_P2133637	Etfa	-2.066561593	0.009318817
A_55_P2347756	AU040972	3.6855936	5.48191E-05		A_55_P2184334	AA386476	3.2567093	0.009387095		A_55_P2159717	Gm5591	-4.430146491	0.025380796		A_55_P2133624		-3.375114324	0.000814632
A_55_P2347384	D430040L24Rik	6.935106	0.000657826		A_55_P2184314		-2.88163868	0.018155152		A_55_P2159585	Pm20d1	-2.500877183	7.67958E-06		A_55_P2133315	Steap2	2.0774531	0.012007938
A_55_P2347058		-2.530735658	8.02352E-05		A_55_P2184197	Yy2	2.892426	8.02277E-05		A_55_P2159565	Tas2r131	-2.707658596	0.016008789		A_55_P2133248	Gm8995	4.308237	0.00304156
A_55_P2345853	3830612M24	4.7736163	0.015492516		A_55_P2184123	Atp1a4	4.1859174	0.03860889		A_55_P2159555	Adamts4	6.589425	0.01068571		A_55_P2133225	Mmgt2	3.7846992	2.09637E-05
A_55_P2345626	Gm15328	-2.605789992	0.001954482		A_55_P2183692	Rgs19	2.7649777	0.046760052		A_55_P2159485		10.284886	0.001888729		A_55_P2133125	D930015E06Rik	-3.297529853	0.0001102
A_55_P2345593	E130101E03Rik	-2.67955899	0.000174933		A_55_P2183668	Vwa3b	-2.705249073	0.004713162		A_55_P2159264	Lifr	-12.13441142	0.00030678		A_55_P2132800	Zfp367	-2.191988851	0.009095923
A_55_P2345444	4933436I20Rik	-3.068564873	0.034630563		A_55_P2183438	Runx1	8.061984	0.031789504		A_55_P2158663	Cldn7	-3.288760326	0.01995802		A_55_P2132549	Cd48	6.654486	0.000967772
A_55_P2345425	Sat2	-2.470532355	0.000781582		A_55_P2183433	Rab30	2.4191298	0.030426387		A_55_P2158592	Sirpb1a	13.60318	0.000501121		A_55_P2132512	Ngef	-2.151305165	0.010330612
A_55_P2345284	LOC545785	-2.721177512	0.002373642		A_55_P2182886		-2.102019631	0.016958749		A_55_P2158547	Cyp2c54	-8.469904903	0.000937002		A_55_P2132114		-2.031316894	0.017495072
A_55_P2345116	1700109K24Rik	2.2242863	0.012399234		A_55_P2182820	Arl14	-6.574856683	0.008362236		A_55_P2158522	Pbx1	-2.797585851	0.001294228		A_55_P2131483	Hmgb1	-2.360615398	0.042422567
A_55_P2344933	C230076A16Rik	2.112801	0.012579273		A_55_P2182437		3.769234	0.0179284		A_55_P2158498	Btk	2.8879454	0.004852149		A_55_P2131481		-2.013049797	0.046253923
A_55_P2344873	E330037G11Rik	2.9097486	0.008970801		A_55_P2182222	Rab3c	2.292748	0.003534522		A_55_P2158102	Camp	2.273744	0.026247006		A_55_P2131238	Ttc39a	4.161957	0.002918499
A_55_P2344244	4930556H04Rik	-4.263358755	0.013313602		A_55_P2181928	Slc45a3	-2.70384972	0.041965663		A_55_P2157922	Ndufaf1	-2.082474833	0.00032479		A_55_P2130885	Mas1	-2.419616411	0.01011352
A_55_P2342444	D330022K07Rik	-2.320556312	0.000155625		A_55_P2181796	Efna3	-2.161801317	0.00630474		A_55_P2157829	Ccl1	-2.110241284	0.005056355		A_55_P2130627	2210404O07Rik	2.9352221	0.001683605
A_55_P2341890		3.45835	0.031067396		A_55_P2181181		5.7013173	0.002712246		A_55_P2157814	Gmds	3.1529353	0.045285586		A_55_P2130388	Mical1	2.6003191	0.002507164
A_55_P2341110	Gm13704	-2.55620128	9.69693E-05		A_55_P2181134	Olfr1157	-2.226146473	0.00618927		A_55_P2157799	Myo7b	2.1073697	0.010088227		A_55_P2129614	Itprip	3.5295682	0.013764584
A_55_P2340678	AI849538	2.7556014	0.006138683		A_55_P2180916		-3.289183284	0.002835288		A_55_P2157586		-2.356549192	0.004404939		A_55_P2129498	Gm5712	2.4245205	0.040242944
A_55_P2340448	B230114P17Rik	-3.156230207	0.019400027		A_55_P2180769	Gls	5.4779377	0.016013702		A_55_P2157307		2.1629212	0.008545782		A_55_P2129469	LOC101056661	3.942873	0.000101477
A_55_P2339601	AW060742	-2.989125561	0.003573878		A_55_P2180744	Clstn3	-2.591823378	0.015852785		A_55_P2157225	Nqo2	-5.61842574	4.57108E-05		A_55_P2129373	Capn11	-2.181704384	0.040556815
A_55_P2338776	A930027P06Rik	-2.541975256	8.1913E-05		A_55_P2180551	Fam60a	2.9857163	0.03126413		A_55_P2157008	Ear10	9.134225	0.001357253		A_55_P2129354	Pilra	2.2602627	0.008874121
A_55_P2338598	Wdfy4	-2.49248876	0.000109504		A_55_P2180249	Mtch2	-2.70122754	0.002806651		A_55_P2156731	H2-Eb1	-2.798784756	0.000756035		A_55_P2129348	Pilra	3.5071685	0.001727215
A_55_P2337074	Mid1	10.822788	0.000525297		A_55_P2180216	Zfp940	4.0705447	0.011564411		A_55_P2156464	Nt5c3l	2.6555188	0.005117856		A_55_P2129047	Tlr7	3.389446	0.005176427
A_55_P2337073	Mid1	8.491718	0.001773004		A_55_P2179577	Nmur1	-2.025723036	0.003333228		A_55_P2156462	Nt5c3l	2.076049	0.004233139		A_55_P2128929	Cc2d2a	-2.396042428	0.009061351
A_55_P2336173	Mirg	16.426676	3.18033E-07		A_55_P2179271	Ccdc30	-2.897857591	0.007162771		A_55_P2156435		-2.345579204	0.000642276		A_55_P2128853	Ear12	5.9602118	0.00959162
A_55_P2335768	4831407H17Rik	-2.806348117	5.60503E-05		A_55_P2179074	Ciita	-2.744724208	0.03064485		A_55_P2156425	Upk1a	-3.01285159	0.000561806		A_55_P2128511	Ociad2	-3.163751507	0.003330801
A_55_P2335185	4930500F04Rik	-3.337447071	0.003747918		A_55_P2178583		2.1824677	0.038431615		A_55_P2156304	Kcnj16	4.389979	0.003635835		A_55_P2128492	Rap1a	-2.248619011	0.007475305
A_55_P2334884		-2.676961905	5.95164E-05		A_55_P2178299		-2.457410375	0.03142589		A_55_P2156186	BC028528	2.3832955	0.03295663		A_55_P2128456		2.2301393	0.0418966
A_55_P2334424	D630024D03Rik	-10.30924795	1.07164E-06		A_55_P2178287	LOC100046147	-4.951450778	0.001653952		A_55_P2156016	Recql4	-2.452871568	0.021164084		A_55_P2128270	Phf21a	2.728094	0.000148411
A_55_P2334112	1700096K18Rik	-2.401923172	0.004877981		A_55_P2178148		-2.612446421	0.000665863		A_55_P2156006	Kcnk15	-2.315694672	0.010734116		A_55_P2128203		3.4077482	0.038412787
A_55_P2333797	4930474H20Rik	-10.7380883	0.019079547		A_55_P2177911	Lepr	3.6257925	0.010600408		A_55_P2155931	BC096441	2.918209	0.003776146		A_55_P2128113	Tbc1d12	-2.092745325	0.004547053
A_55_P2332926	2810037O22Rik	-2.176940268	0.001080318		A_55_P2177810	Tmem69	-2.1731378	0.011898025		A_55_P2155362		4.6378055	0.018828535		A_55_P2127971	Gm9112	-3.567602827	0.007501638
A_55_P2332194	Gm15998	2.447893	0.027462069		A_55_P2177659	Mast1	-2.331799872	0.0416595		A_55_P2155347	Grk4	2.408494	0.008498289		A_55_P2127702	Racgap1	2.442332	0.017072026
A_55_P2331546	D830026I12Rik	-4.253097222	0.019782372		A_55_P2177658	Mast1	-2.318861712	0.047985155		A_55_P2155312	Dock3	-4.259120096	0.001006316		A_55_P2127672	Acsbg1	2.0356352	0.048846755
A_55_P2331332		-2.780355322	3.43565E-05		A_55_P2177578	Atp6v0a1	3.1676466	0.001713205		A_55_P2155016	Ssbp1	-2.457334529	0.003681924		A_55_P2127179		9.385043	0.001881194
A_55_P2330173	4930474G06Rik	2.150982	0.015067796		A_55_P2177410	Gm2814	-2.178789458	0.001034906		A_55_P2154977	Rpap3	5.5066957	3.30073E-05		A_55_P2126940		2.2465878	0.023427134
A_55_P2329973	Gm13399	-2.079634314	0.038860735		A_55_P2177248	Ccdc162	-3.096470188	0.001165116		A_55_P2154787	Ppp1cb	-2.540843229	0.000845942		A_55_P2126775	Gfpt1	2.522043	0.014634567
A_55_P2329923	Camkk2	2.0187867	0.003224823		A_55_P2177243	Evc2	-3.178268374	0.047237992		A_55_P2154719		-2.881935157	0.020508375		A_55_P2126572	Tmem25	-2.233997474	0.018589502
A_55_P2329313	C530014P21Rik	3.0426674	0.003704865		A_55_P2177098	Npsr1	-2.287177033	0.001202939		A_55_P2154709	Pter	-2.490006979	0.000509001		A_55_P2126444	1810032O08Rik	3.1598003	0.005927507
A_55_P2328092		3.4221592	0.002110861		A_55_P2176968		-3.223132292	0.01921476		A_55_P2154536	Hagh	-2.413726418	0.002093056		A_55_P2126391	Srl	-4.713014863	0.002119878
A_55_P2327958	Mtx3	-2.477372669	0.000681197		A_55_P2176748	Prss50	-2.91958383	0.02752694		A_55_P2154387	Bmp4	-2.048847978	0.04175224		A_55_P2126333	Cyp2a12	-2.366836792	7.07767E-05
A_55_P2327518	1500032P08Rik	3.9098966	0.019540114		A_55_P2176631		-2.351746655	0.00068513		A_55_P2154132	Tuba1b	-2.15162233	0.007356945		A_55_P2126207	1600014K23Rik	4.190516	0.000985078
A_55_P2327027	Ano6	2.4496655	0.001319839		A_55_P2176623		-2.042857183	0.003267556		A_55_P2154107	Gcm1	-2.301257637	0.02617172		A_55_P2125907	Gm21064	-2.722671289	0.02671106
A_55_P2326507	A630057N01Rik	3.3530054	0.014781423		A_55_P2176535	Cyp2j5	-2.249064962	0.001468772		A_55_P2153797	Slc38a6	2.200594	0.004308347		A_55_P2125633	Acbd5	-2.087762173	0.006462134
A_55_P2326260	4930525G20Rik	-3.103383287	0.004032871		A_55_P2176530	1110057K04Rik	-2.308202349	0.001232987		A_55_P2153740		-3.15219676	0.000324322		A_55_P2125311	Rab3b	3.727836	0.008705075
A_55_P2326205	2810405F17Rik	3.8050706	0.021512534		A_55_P2176470	Olfr1352	-2.503454893	0.013027537		A_55_P2153459	Cecr2	-2.171301817	0.024052141		A_55_P2125229	Arhgef2	2.9937506	0.000304192
A_55_P2325698	2010002M09Rik	-2.560664839	0.013416945		A_55_P2175925		-2.063749937	0.000830754		A_55_P2153191		-5.391227933	0.013325327		A_55_P2125208	Arid5a	5.156069	0.006516611
A_55_P2325568	1700060J05Rik	2.8153067	0.000655813		A_55_P2175892		-2.075614211	0.003091435		A_55_P2153122	Zap70	-2.597405094	0.04938205		A_55_P2125059	Faah	2.038231	0.017511852
A_55_P2324976	5033406O09Rik	-2.110247518	0.00031703		A_55_P2175502	D6Mm5e	-2.34617701	0.000392924		A_55_P2152872	Fgfrl1	-2.049525639	0.009331008		A_55_P2124871	Npw	4.2792983	0.001213947
A_55_P2324886	D930027P08Rik	5.227546	1.34965E-05		A_55_P2175405	Zfp467	-2.120187717	0.013018481		A_55_P2152607	Cyp4a12b	-8.777984016	0.049623966		A_55_P2124712	Ces2c	-42.19560083	0.001091945
A_55_P2322719	4930556L07Rik	2.8901918	6.43155E-05		A_55_P2175400	Zfp467	-2.235791489	0.006379369		A_55_P2152592	Agpat3	2.0733137	0.000916932		A_55_P2124641	Gxylt2	-2.468839298	0.027501797
A_55_P2322620		-2.859415684	0.042410936		A_55_P2175304		-3.415780599	0.026220351		A_55_P2152427	Zwilch	-2.760397777	0.000328285		A_55_P2124523		-2.63155277	0.001966144
A_55_P2322555	5930433N17Rik	5.7534285	6.65946E-05		A_55_P2175296		-6.53615704	0.002475439		A_55_P2152248	Cpe	3.1638064	0.001564439		A_55_P2124273	Myo1f	7.6931777	0.000392596
A_55_P2322382	A930009E08Rik	2.5963483	0.03180173		A_55_P2175007	Thcytx	2.5174537	0.007992537		A_55_P2152225	Ihh	-27.7796529	4.97256E-05		A_55_P2123982	Rhoh	-2.340901945	0.004496382
A_55_P2322064	F830005D05Rik	6.293923	0.000146682		A_55_P2174935	Mn1	-2.176046752	0.001086658		A_55_P2152074	Ctps2	2.3874903	0.007318146		A_55_P2123381	Fga	3.0269802	0.003630303
A_55_P2321125	D230040A04Rik	4.8083506	9.45532E-06		A_55_P2174861	Olfr766	-2.037963801	0.003253149		A_55_P2152035	Tcf19	-2.148778547	0.001696012		A_55_P2123062	Cbfa2t3	-3.04532998	0.019871257
A_55_P2320313	Kcnb1	-2.660962981	0.014247113		A_55_P2174761	Olfr514	-3.573154405	0.036865577		A_55_P2151986	Gngt2	2.6613727	0.008751383		A_55_P2122987	Dlx3	-2.385813533	0.015002553
A_55_P2320283	Hmga2-ps1	2.4629786	0.002732792		A_55_P2174646	Smr3a	-2.06198143	0.003399233		A_55_P2151956		-2.034424828	0.036439747		A_55_P2122464		-4.231792901	0.009685102
A_55_P2320263	C030007I01Rik	4.0200605	0.002693597		A_55_P2174611		-2.308234423	0.000926576		A_55_P2151685	Pira11	5.089976	0.002602898		A_55_P2121491	Bbs9	2.7025661	0.00892836
A_55_P2320085	4833415N18Rik	-2.363175227	0.0096194		A_55_P2174187	Olfr1297	-2.193249398	0.001656858		A_55_P2151609	Sorl1	5.03825	0.002446679		A_55_P2121408	Tpm2	-2.936495179	0.003731408
A_55_P2319468	9430076C15Rik	2.471977	0.000322574		A_55_P2173897	Pla2g2d	-2.159097038	0.000556815		A_55_P2151591	Pde3b	-2.762345474	0.004516942		A_55_P2121392	Acaca	-2.516219171	0.025991654
A_55_P2319035	AW011956	-3.266796742	0.000562569		A_55_P2173664	Gm626	-2.62293135	0.02440933		A_55_P2151556	C8g	-4.716722157	8.52238E-05		A_55_P2121275	Gm4907	2.8504755	0.031403802
A_55_P2319020	BB557941	-2.446858395	0.008281581		A_55_P2173634	Samd3	-2.266086763	0.00193625		A_55_P2151428	Fut9	2.3760653	0.002116028		A_55_P2121225	Cyp3a11	-8.538143473	0.024857432
A_55_P2318955	4930417H01Rik	-2.72491518	6.79924E-05		A_55_P2173601	Csmd2	-2.139641933	0.002328998		A_55_P2151308		-5.000055751	0.003298903		A_55_P2121185	Omp	2.3498032	0.04617265
A_55_P2318934	1200007C13Rik	31.43311	0.000166172		A_55_P2173452		2.227591	0.000339541		A_55_P2151006	C1qtnf7	2.0292048	0.017703671		A_55_P2121151	Znf41-ps	2.1031978	0.035302825
A_55_P2318584	Aqp8	-8.381953272	0.000330129		A_55_P2173398		-2.112280822	0.022507459		A_55_P2150976		-9.277594535	0.003897161		A_55_P2121076	Cul2	-2.067586295	0.01483224
A_55_P2317570	1700051A21Rik	4.5813785	0.002218253		A_55_P2173350	Vmn2r5	-2.665900522	0.009923958		A_55_P2150603		-3.77210311	0.036585953		A_55_P2120931	Dleu2	-2.826357046	0.02216459
A_55_P2316041		-4.487227063	0.017544439		A_55_P2173233	Galntl5	-2.168252961	0.006252192		A_55_P2150442		-2.26567197	0.000214559		A_55_P2120919		-5.200508194	0.009192427
A_55_P2315762		-3.018350181	3.76173E-05		A_55_P2173199	Vmn2r4	2.4576697	0.023445116		A_55_P2150323		-3.019721469	0.006211157		A_55_P2120662	Mob3b	-2.135224174	0.004780976
A_55_P2314396		2.6723566	0.000392105		A_55_P2172898	2610100L16Rik	-2.184312508	0.002087966		A_55_P2149942	Ninj2	3.1032968	0.013362286		A_55_P2120169	Myh8	5.1674223	0.009621252
A_55_P2314229	C920021A13	6.225209	0.000998753		A_55_P2172624	Gm1123	4.703738	0.016508276		A_55_P2149921		6.7086177	0.000484342		A_55_P2120155	Ccdc88b	2.2505343	0.003183287
A_55_P2313133	1700040D17Rik	2.0243702	0.012484365		A_55_P2172532	Sult2a6	635.9796	0.000131798		A_55_P2149896	Fam211a	13.319019	0.000394875		A_55_P2119985	Baiap2	2.0924325	0.010578272
A_55_P2312654	BB070754	3.2624147	0.019575339		A_55_P2172470	Nrgn	2.1106646	0.006809696		A_55_P2149719	Atp5k	-2.064163575	0.000562409		A_55_P2119969	Bdh2	-5.736274987	0.009512205
A_55_P2311591	AU015723	2.0162284	0.044216856		A_55_P2172354	Ms4a18	-2.225251036	0.001365079		A_55_P2149654	Dtx3	2.9559414	0.013924242		A_55_P2119927		2.0757642	0.010898828
A_55_P2308835	E130110O22Rik	-2.351229868	0.000597584		A_55_P2171897	Notch1	2.0385613	0.035056427		A_55_P2149382	Gm3448	2.9029658	0.011157149		A_55_P2119907	Dnahc11	-4.45526182	0.003536965
A_55_P2308743	A430106A12Rik	5.0137815	1.76959E-05		A_55_P2171785	Gm10485	2.397031	0.005968586		A_55_P2149363	6430548M08Rik	3.573297	0.001311668		A_55_P2119892	Erbb4	-10.54749516	0.015744967
A_55_P2308239	Ccr9	-3.149300098	0.000271815		A_55_P2171683		-2.936989188	0.028860755		A_55_P2149288	Cmya5	-2.903388274	0.029482832		A_55_P2119737	AA414992	3.7206545	0.005001559
A_55_P2307621	5730526G10Rik	2.0813808	0.009039708		A_55_P2171325	Gm10588	-2.161390838	0.001967011		A_55_P2149269	Galt	-2.551411581	0.000148477		A_55_P2119458	Slc25a44	-2.131177832	0.002662915
A_55_P2307603	R74862	-2.556237546	0.002728707		A_55_P2171258	Gm13180	-9.906522549	0.002481634		A_55_P2149209	Camk2a	2.4211164	0.017221836		A_55_P2119440	Vma21	2.4152946	0.031025799
A_55_P2307339	1700087I21Rik	-3.729338069	0.004307883		A_55_P2171196		4.068895	0.00047961		A_55_P2149149		-2.209645607	0.007820251		A_55_P2119257	Serpine1	14.472646	0.026282452
A_55_P2306893	4931406E20Rik	2.1618452	0.00953045		A_55_P2171086	Prcp	4.552651	0.002364909		A_55_P2149083	Fpr-rs6	3.2993357	0.003277667		A_55_P2119244	Srrm3	-2.021740708	0.000751935
A_55_P2305345	Ush1c	-3.111686455	0.007101741		A_55_P2170911	Gm10366	-3.106117716	0.025610501		A_55_P2148935		-2.177431584	0.03062584		A_55_P2119184	Olfr16	3.304475	0.021137571
A_55_P2304507	Noxa1	8.996227	0.000326529		A_55_P2170881	Arhgap26	-4.21804189	0.002544915		A_55_P2148873	Cat	-3.270353947	0.007466681		A_55_P2118876		16.776644	0.004181779
A_55_P2304010	AU015230	-4.849964411	0.010257394		A_55_P2170718		2.240595	0.001788895		A_55_P2148534	Nr1d2	-2.472491676	0.01774651		A_55_P2118866	Cmah	-2.068530413	0.00018297
A_55_P2303972	D830044D21Rik	-3.67863395	0.000194222		A_55_P2170681	Cdca8	-2.451973802	0.04902221		A_55_P2148321	Gm15401	3.2688885	0.04072919		A_55_P2118570	Cd37	3.7787197	0.000937536
A_55_P2303868	5033421B08Rik	-3.412176447	0.000288661		A_55_P2170673	Nudt13	-3.398543914	0.027322624		A_55_P2148171	Ncmap	-2.681015461	0.011268716		A_55_P2118537		2.4676917	0.004112055
A_55_P2303478		-3.796969942	1.67519E-07		A_55_P2170643	Kcna2	-2.460112716	0.010281821		A_55_P2148071	LOC101056526	-46.97406022	7.27786E-05		A_55_P2118268	Chpf	2.3353968	0.002847777
A_55_P2302973	Kdm5d	-5.162548785	0.023088334		A_55_P2170524	Tas2r114	-2.277362534	0.001830375		A_55_P2148062	Apol7c	-2.651569479	0.003966625		A_55_P2118067	4930404H24Rik	5.459457	0.001661618
A_55_P2302195	0610040F04Rik	-2.055147119	0.01989074		A_55_P2170359		2.556431	0.000376801		A_55_P2148046		-2.134038716	0.000649533		A_55_P2118037	Sirpa	3.1846726	0.001081154
A_55_P2301995	D930002L09Rik	-2.971107318	5.19241E-05		A_55_P2170279		2.0243473	0.038778447		A_55_P2147846	Npcd	2.254629	0.033515505		A_55_P2117984	Vangl2	-2.249283704	0.013329461
A_55_P2301941	A530030E21Rik	3.0381114	0.003112985		A_55_P2170064	Catsperd	-8.249806109	0.00255122		A_55_P2147803	Madcam1	7.7697263	0.000700845		A_55_P2117943		-2.186505748	0.001124433
A_55_P2301516	Pet100	-4.410955296	0.021790838		A_55_P2170054	Gm7854	-2.240084808	0.024462204		A_55_P2147791	Fam129c	2.189148	0.02725527		A_55_P2117525	Rbm3	3.986338	0.003295584
A_55_P2300596		2.3200612	0.018172424		A_55_P2170009	Lactb2	-4.01878428	0.001195185		A_55_P2147736	Dpysl4	-2.453242607	0.002039725		A_55_P2117342		4.1633835	0.005815542
A_55_P2300276		-8.566114643	0.047240656		A_55_P2169963	Gm13152	-2.296047813	0.023018284		A_55_P2147487	Cyth3	9.467014	0.0002924		A_55_P2116794		-3.067895252	0.003261237
A_55_P2300071	4833412C15Rik	2.1733677	0.020514121		A_55_P2169953		2.3361626	0.025798405		A_55_P2147310	Mkl1	2.219364	0.00754045		A_55_P2116674		-3.244443161	0.021237139
A_55_P2299976	1700022A22Rik	-2.397756831	0.000153703		A_55_P2169888	D8Ertd82e	2.2228568	0.029912788		A_55_P2147250	Caprin2	-2.906191059	0.000149321		A_55_P2116272	Cyp2c38	-2.780965073	0.04468686
A_55_P2299737	C79122	-2.283871788	0.000201734		A_55_P2169775	Ano3	-2.56066274	0.006852516		A_55_P2147220	Ak2	-3.111822986	0.00385624		A_55_P2116165	Pfkfb3	2.19991	0.010824099
A_55_P2297815	2010310C07Rik	-2.930670362	0.003140576		A_55_P2169669	Csf1	2.2915683	0.026215576		A_55_P2147136	Akr1d1	-2.955495848	0.004720515		A_55_P2116160	Ccdc106	2.2778373	0.012770357
A_55_P2295671	D9Ertd720e	2.7337394	0.000135687		A_55_P2169514	Fgf23	2.852171	0.0109674		A_55_P2147081	Tnfaip6	2.9654524	0.038979765		A_55_P2115995	Sms	-2.072639807	0.027573174
A_55_P2294295	Tanc2	2.5191984	0.047494262		A_55_P2169431		-2.535777089	0.024324743		A_55_P2146848	Olfr681	-3.146246405	0.001742682		A_55_P2115846	Gm10836	-2.21620385	0.005637942
A_55_P2294051	2410024F20Rik	-3.51504845	0.028637456		A_55_P2169417	BC021767	-2.065946799	0.007778913		A_55_P2146847	Olfr681	-3.504992687	0.015553798		A_55_P2115330	Nrg4	9.007984	0.009493406
A_55_P2293917	1700007F19Rik	-4.7873509	0.014976881		A_55_P2169415	Cgn	-2.540738971	0.002954579		A_55_P2146640		-2.524180386	0.003651632		A_55_P2115136	4632428N05Rik	3.5982502	0.001183766
A_55_P2293414	1700001C19Rik	-2.69977804	0.00118659		A_55_P2169259	Cyp3a25	-2.443682705	0.016260238		A_55_P2146560	H2-Ab1	-2.683219915	0.003698514		A_55_P2114995		2.941389	0.002496533
A_55_P2293013	Ces2a	-3.400626633	0.000435922		A_55_P2169234	Pycr1	22.982758	0.010641553		A_55_P2146520	Carns1	-3.353171816	0.01163481		A_55_P2114994		2.7824826	0.035303485
A_55_P2293007	AI662175	-2.572515018	7.74605E-05		A_55_P2169167	Ccdc13	-3.145459246	0.019440755		A_55_P2146495	Gm10554	-6.551461831	0.008999134		A_55_P2114993	Actg1	2.2152243	0.006678029
A_55_P2292737	2310002F09Rik	-2.955974863	0.003309468		A_55_P2169069	Gm10405	-2.678789295	0.029959746		A_55_P2146389		2.2051065	0.011072136		A_55_P2114938	Irf9	4.015684	0.000133082
A_55_P2292435	Slc8a1	-3.07468395	0.000223401		A_55_P2169064	Olfr1474	-9.144912292	0.00095231		A_55_P2146254	Ifitm1	3.3913949	0.000122837		A_55_P2114318		2.8793993	0.011086133
A_55_P2291776	4833447P13Rik	-3.15751291	0.001657703		A_55_P2168736	Relb	6.9362807	0.00144144		A_55_P2146177	Cerk	3.6590548	0.004044867		A_55_P2114187		19.62342	0.003222722
A_55_P2291185	5430435K18Rik	-2.385622692	0.000119098		A_55_P2168732	Polr3e	2.2288659	0.046020623		A_55_P2145977	Fbxw15	8.392704	0.003206244		A_55_P2114110	Cadm4	2.520153	0.001005368
A_55_P2290388	Rorb	2.6057317	0.015892847		A_55_P2168707		-2.03609027	0.00189204		A_55_P2145942	Atg16l1	2.5751605	0.000416501		A_55_P2113738		-3.084687282	0.000722303
A_55_P2289819	Cd163	4.9475517	0.01780799		A_55_P2168687		-2.109582072	0.003198324		A_55_P2145833	Dmpk	3.229777	0.010417991		A_55_P2113690	Raph1	2.4461958	0.007660419
A_55_P2289800	Fryl	-2.373151606	0.002345276		A_55_P2168417	Cul2	-2.445981118	0.000453523		A_55_P2145680	Rilpl1	2.1572113	0.005879758		A_55_P2113683	Raph1	2.2827418	0.002174034
A_55_P2289040	AI429363	3.784429	0.007814908		A_55_P2168256	Gm3881	-3.438548091	0.010109637		A_55_P2145617	Krt80	-2.565973883	0.00871728		A_55_P2113587		-2.867230183	0.019880643
A_55_P2289035	B230308N11Rik	-2.414411759	0.002028324		A_55_P2168178	Olfr1226	-2.075574059	0.00231191		A_55_P2145531	Mpst	-2.01356539	0.004918752		A_55_P2113498	Klrd1	12.276609	0.001318918
A_55_P2288825	Fcamr	-3.086512825	9.9617E-05		A_55_P2167955	A230006K03Rik	2.0235827	0.018216504		A_55_P2145470		3.8420956	0.011891107		A_55_P2113439	Caln1	-2.255723424	0.000907723
A_55_P2288690	1700066J03Rik	-4.271713805	0.019964589		A_55_P2167893	Hs3st3b1	2.977424	0.014608767		A_55_P2145287	Srd5a2	-2.098183533	0.005339631		A_55_P2113210	Cyth4	4.631836	0.000224994
A_55_P2288645	LOC497255	2.6165557	0.008625709		A_55_P2167840	Gm14151	-2.298991527	0.04731213		A_55_P2145224		-3.140891932	0.042056974		A_55_P2113165	Camkk1	5.27961	0.009297052
A_55_P2288232	Gucy1a2	-2.131553696	0.001439695		A_55_P2167833	4930431F10Rik	-2.102843781	0.003281848		A_55_P2145159	Six3os1	7.516226	0.031805325		A_55_P2112986	Klk1b22	-5.544412518	0.004547766
A_55_P2288162	1700006F04Rik	-2.327306633	0.000154793		A_55_P2167406	Zfp944	2.3336596	0.00373418		A_55_P2144736	Prelp	2.9437876	0.042741418		A_55_P2112693	Sipa1l1	-2.496177354	0.007529867
A_55_P2288047	Igkv6-15	-3.246049233	0.000570275		A_55_P2167160	Hdhd2	-2.062374963	0.006588289		A_55_P2144716	Hecw2	2.1985903	0.021489017		A_55_P2112484	Rwdd3	-2.003498108	0.000878214
A_55_P2287760	0610038L08Rik	-2.664518212	4.70262E-05		A_55_P2167123	Gm12839	-4.21554219	0.030431025		A_55_P2144686	Dmbt1	26.782202	0.022467634		A_55_P2112404	BC051628	2.9584985	0.0428607
A_55_P2287260	Snap23	2.625314	0.001072789		A_55_P2166858		-2.328574155	0.000870917		A_55_P2144597	9030025P20Rik	-2.010452342	0.000547099		A_55_P2112360	Arhgap17	3.5008805	0.008032814
A_55_P2286176	C030009O12Rik	-2.371477763	0.00126901		A_55_P2166809		2.5997794	0.011805168		A_55_P2144386	Emr1	3.3963146	0.040177934		A_55_P2111980	Hsd3b5	-63.27198145	0.04902301
A_55_P2285526		-3.35558759	0.014602552		A_55_P2166758	Gpx5	-2.225021299	0.001374749		A_55_P2144376	Gm11123	-2.144085367	0.038173083		A_55_P2111832		-2.007187095	0.028970381
A_55_P2283764	Gm10732	-3.465491588	0.00578623		A_55_P2166501	Cd44	2.9673855	0.038917847		A_55_P2144256	Usp17lc	-3.039279681	0.031055823		A_55_P2111523	Higd1b	-2.036841742	0.001158677
A_55_P2283551	2810455B08Rik	2.7912908	0.033226013		A_55_P2166486	Cd44	-2.278643823	0.029642215		A_55_P2144090		-4.337228164	0.025331227		A_55_P2111459	Trpv2	2.9695096	0.00027204
A_55_P2283119	A530020G20Rik	-2.615048401	0.00934664		A_55_P2166326		3.8118286	0.021479104		A_55_P2143923	Slc13a2	-11.50871483	0.01507609		A_55_P2111331	Klhl32	-6.322159149	0.002551071
A_55_P2282904		-6.438125653	0.00038638		A_55_P2166148	H2-M9	2.033564	0.04884058		A_55_P2143869	Skint5	2.3947382	0.04270151		A_55_P2111322	Iglv1	6.1270146	0.007678034
A_55_P2282361	1300015D01Rik	8.493913	0.02589985		A_55_P2166020	Ifna13	2.3749487	0.025945585		A_55_P2143851	Gm996	-2.837074205	0.001975139		A_55_P2111302	Cp	2.1829503	0.00056462
A_55_P2282336	4933425M03Rik	-2.349290986	0.030857127		A_55_P2165839	Cebpe	-2.700747435	0.008853823		A_55_P2143708		-2.312113389	0.024970874		A_55_P2111292	3110009E18Rik	-2.387695802	0.007403757
A_55_P2280841	Gm3822	-2.821623455	4.69714E-05		A_55_P2165774	Cenpo	-2.067823024	0.044583093		A_55_P2143572		3.5702598	0.043361343		A_55_P2110758	B430306N03Rik	3.8251789	0.001643692
A_55_P2280821	Dlc1	-2.414283694	0.00225702		A_55_P2165554		4.969094	0.021599011		A_55_P2143516		-2.828532653	0.028908111		A_55_P2110698	Krtap4-9	-2.516356316	0.027242584
A_55_P2279997	4930549C15Rik	2.6051476	0.005946298		A_55_P2165401		4.6278524	0.00018308		A_55_P2143436		-5.642047835	0.00442082		A_55_P2110671		-2.348541391	0.03883682
A_55_P2279957	5730414N17Rik	-2.597994738	2.18882E-05		A_55_P2165293	Atrn	-2.106253319	0.004313077		A_55_P2143431	Nfib	-2.239729692	0.005389531		A_55_P2110615	Slc37a2	2.0953536	0.019682607
A_55_P2279762	6330415B21Rik	3.6102395	0.011617401		A_55_P2165249	Papln	2.2105768	0.023592861		A_55_P2143406	LOC101055798	2.5029252	0.047047704		A_55_P2110497	Ddc	-2.311893213	0.025592325
A_55_P2279690	2900076A07Rik	2.5865195	0.04458318		A_55_P2165239	Abl1	2.1899073	0.031983584		A_55_P2143279	Nkd2	2.3468075	0.008762348		A_55_P2110086	Rasgrp1	3.7956765	0.021428183
A_55_P2279685	2900076A07Rik	-2.002183902	0.016112195		A_55_P2165091	Acnat2	2.2985983	0.009362633		A_55_P2143251	Rims3	4.98709	0.004600227		A_55_P2109932	Tmem63b	-2.054787287	0.013210849
A_55_P2279250	D8Ertd503e	-2.973264554	3.86721E-05		A_55_P2164977	Tcf24	4.89866	0.001049545		A_55_P2143070	Ass1	-3.237290793	0.014850359		A_55_P2109922	Gm2921	-2.817287496	0.005234842
A_55_P2279140	F830014O18Rik	8.710411	0.004330629		A_55_P2164764	Olfr965	-2.434088534	0.013799767		A_55_P2143030	Timd2	-2.270525637	0.000398361		A_55_P2109857	Rgs2	2.9316237	0.006768302
A_55_P2279035	9030419F21Rik	3.8930337	0.001860214		A_55_P2164714	C7	-4.714538023	0.000687232		A_55_P2142941		-2.244285393	0.031531725		A_55_P2109702	Shb	3.629323	0.004187765
A_55_P2278965	5430420F09Rik	5.3942165	0.008033986		A_55_P2164694		-2.34752133	0.04358321		A_55_P2142758	Slc9a7	2.8784125	0.03332682		A_55_P2109613	Ahr	2.2795153	0.005242038
A_55_P2278775	9130016M20Rik	-2.881080022	0.00571003		A_55_P2164303	Tas2r117	-2.49435994	0.009092798		A_55_P2142724		-5.760054449	0.002093709		A_55_P2109107		-3.744574065	0.015916966
A_55_P2278551	1700037F03Rik	-2.096795195	0.036443356		A_55_P2164172	Rs1	-3.698979285	0.02638158		A_55_P2142662		24.988787	4.29086E-06		A_55_P2109099		-2.330720906	0.020089548
A_55_P2278531	C920008N22Rik	2.2836013	0.036601957		A_55_P2163873	Uox	-2.228516792	0.009641878		A_55_P2142425	Gm19333	2.752283	0.016299032		A_55_P2109043	Trav9d-3	-2.148969118	0.014245725
A_55_P2277171	Gm10134	7.3981123	0.000989442		A_55_P2163749		3.840905	0.010617464		A_55_P2142321	Synpo	2.1527877	0.008519562		A_55_P2109003	Gm4117	2.6485546	0.007378731
A_55_P2277014	AA522020	4.141669	0.00186802		A_55_P2163725	Slc7a9	-2.656320617	0.04102921		A_55_P2142232	Serpina3i	170.89902	0.002169111		A_55_P2108943	Ccr6	2.8227715	0.024734776
A_55_P2276105		2.0349844	0.025682295		A_55_P2163398	Olfr611	2.9223268	0.020415394		A_55_P2142226	Serpina3f	6.474353	0.002018572		A_55_P2108678		2.1228786	0.001311563
A_55_P2275817	C430042M11Rik	-2.380912246	0.001316106		A_55_P2163363		-2.094892338	0.003044374		A_55_P2142146	Glul	-3.064171879	0.001752772		A_55_P2108609	Srgap3	-4.16631253	0.011256
A_55_P2275590	A630012P03Rik	-2.93140386	1.94348E-05		A_55_P2163353	Sox3	-2.096063601	0.00290134		A_55_P2141978	Nr3c2	-2.332342803	0.026631001		A_55_P2108255	Lgmn	2.7961655	0.002724304
A_55_P2275437		-2.5021074	0.020360157		A_55_P2163319	Peg3	-2.298634028	0.001080305		A_55_P2141786	Pard6g	2.4559627	0.007861059		A_55_P2108077		5.1594477	0.01706003
A_55_P2275030	G630055G22Rik	-2.036653573	0.009687942		A_55_P2163138	Tm4sf5	-2.380886226	0.006277879		A_55_P2141729	Snrnp27	-3.717751849	0.002091448		A_55_P2107785		3.1879315	0.006641347
A_55_P2274837	A830029E22Rik	-2.376353006	9.44189E-05		A_55_P2163090	Gm10220	-2.180744558	0.032460023		A_55_P2141105	Ighv5-12	4.0052133	0.006892064		A_55_P2107682		-2.700526808	0.00115367
A_55_P2274508	4933416E03Rik	-3.015993967	3.01011E-05		A_55_P2162970		-2.403077862	0.023954641		A_55_P2141068	Mcu	-2.792701977	0.000519593		A_55_P2107528		-6.197889693	0.008580875
A_55_P2273959	G930009F23Rik	-2.331856802	0.014362928		A_55_P2162815	Fbxo31	2.2834125	0.00244073		A_55_P2141058	Gm4477	-3.479258903	0.044797484		A_55_P2107499	Galntl4	2.7762494	0.014512037
A_55_P2272563	4933416O17Rik	-2.321701616	0.000100074		A_55_P2162797		5.3426332	0.004506181		A_55_P2140751		2.881273	0.004247348		A_55_P2107207	Gpr137b-ps	2.3162172	0.014154028
A_55_P2272311	4930500G05Rik	-2.226668533	0.011258367		A_55_P2162727	Asic3	-2.352787166	0.028018067		A_55_P2140546	Slc25a51	2.0263128	0.006258789		A_55_P2107065	Mcm8	-2.350274362	0.013969754
A_55_P2271416	1700022F17Rik	-2.49379637	9.37907E-05		A_55_P2162543		2.6739612	0.008903702		A_55_P2140212		5.120729	0.000113264		A_55_P2106844		-6.209490063	0.013077568
A_55_P2270740		2.967417	0.001027426		A_55_P2162394	Pdp1	2.585309	0.028252184		A_55_P2140171		-2.511261753	0.000167813		A_55_P2106801	Bglap3	2.1046324	0.028208945
A_55_P2270137	B930036G03Rik	-2.378589649	6.52164E-05		A_55_P2162122		-2.073850866	0.002873358		A_55_P2140042	Krt31	-3.018301896	0.000597717		A_55_P2106584	Pcdha8	-2.415330003	0.00055485
A_55_P2269988	5930438M14Rik	-3.223757806	0.000412785		A_55_P2162060		-2.181429634	0.021097897		A_55_P2140002	Tnfaip8	2.5099082	0.013700251		A_55_P2106394	Knstrn	-2.331084924	0.01537701
A_55_P2269497	Pdp1	4.8452787	0.000334832		A_55_P2161858	Pdlim7	3.3464038	0.008389248		A_55_P2139625	Gtf2a2	2.9226933	5.90671E-06		A_55_P2106241	4930432K21Rik	-9.82242239	0.000316428
A_55_P2269254	5730419F03Rik	2.7778695	0.002473099		A_55_P2161675	Zfp133-ps	-2.280404982	0.037754297		A_55_P2139396	Unc45b	2.2273617	0.028062552		A_55_P2106180	Dnahc2	3.501113	0.007772114
A_55_P2269154	A330093E20Rik	-2.512045257	0.000100289		A_55_P2161640	Slc38a1	2.6401966	0.039789572		A_55_P2139089	Slc22a28	-7.433033755	0.000108307		A_55_P2105963	P2ry10	3.9096646	0.013223493
A_55_P2267240	4930471G03Rik	-3.494487446	0.000271429		A_55_P2161595	Hpca	2.6843002	0.027505402		A_55_P2139087	Slc22a28	-21.1327514	9.55243E-06		A_55_P2105843		2.274534	0.003404446
A_55_P2266013	Gm13032	4.179429	0.00077313		A_55_P2161380	Galr3	2.1667092	0.034286514		A_55_P2139014	Lcn6	-2.435452295	0.001576301		A_55_P2105542	Pde2a	2.4391282	0.002794143
A_55_P2263728	AU045094	-2.923794341	5.44846E-05		A_55_P2161337	Pkib	-2.174844255	0.002652115		A_55_P2138856	Gm1698	-2.369254357	0.005372439		A_55_P2105152	Trim59	2.5285382	0.022807652
A_55_P2263342	1700029M20Rik	-3.671876288	0.02032717		A_55_P2161055	Trp63	4.361227	0.000478694		A_55_P2138792	Fdx1	-2.653029107	0.000506405		A_55_P2105140	Mrap2	45.457016	0.001573413
A_55_P2263337	4930459I23Rik	-2.63518867	7.71756E-05		A_55_P2160820	Foxd4	2.1920693	0.015501541		A_55_P2138718	Gm14483	-2.826382129	0.008434771		A_55_P2104975	Serpina3f	6.8639674	0.023038512
A_55_P2263098	A130078K24Rik	2.7429345	0.00455626		A_55_P2160686	Tsc22d1	-5.604940688	1.95536E-05		A_55_P2138703		-2.945896837	0.013957781		A_55_P2104835	P2rx4	-2.621319379	0.004668797
A_55_P2263053	Hal	-5.594559269	4.17287E-05		A_55_P2160663		-2.069082956	0.003301068		A_55_P2138306		2.390192	0.004484479		A_55_P2104572	6330416G13Rik	2.9593544	0.005993236
A_55_P2262743	Gm671	-2.361473597	0.001367036		A_55_P2160648	LOC101055815	-2.025949003	0.000748602		A_55_P2137887	Mpdz	-2.562031129	0.024372607		A_55_P2104487	Pld1	2.286505	0.004588115
A_55_P2262560	5730471H19Rik	2.108897	0.00022979		A_55_P2160628	Kalrn	-2.343525333	0.000702317		A_55_P2137840	Mettl20	2.9573796	0.004122305		A_55_P2104363	Cysltr1	2.5486178	0.032761868
A_55_P2262287	5430434G16Rik	2.0280356	0.03654155		A_55_P2160623	Kalrn	2.688143	0.017561529		A_55_P2137828	Gprc5b	4.4333286	0.002526267		A_55_P2104076	Gm6696	3.305711	0.019975485
A_55_P2262272	4930443O20Rik	-3.607397546	0.008489033		A_55_P2160456	Defb40	-2.158451213	0.002039371		A_55_P2137494		2.3716068	0.001771849		A_55_P2104026		-2.596285183	0.015012531
A_55_P2262136	Tek	-2.227278987	0.007755939		A_55_P2160296	Olfm1	-2.042096805	0.004924301		A_55_P2137049	AA467197	21.348381	0.000320843		A_55_P2103846		-3.89296465	0.01778723
A_55_P2262081	4930563F15Rik	2.5565622	0.030130802		A_55_P2159895	Zfp52	2.6933792	0.009854869		A_55_P2136976	Gm11213	-2.257216604	0.002365971		A_55_P2103706		4.0403113	0.036714174
A_55_P2261772	C230098O21Rik	2.8754866	0.003362972		A_55_P2159830	Yaf2	-2.036716707	0.000176917		A_55_P2136970		2.2627263	0.013209363		A_55_P2103661	Zfp366	2.3598652	0.005940846
A_55_P2259500	D130012P04Rik	2.93862	0.001859281		A_55_P2159825		-3.473444802	0.013100926		A_55_P2136906	Vpreb3	-2.71225865	0.00028267		A_55_P2103561	Prdx6	-2.017760734	0.000786708
A_55_P2259120	D7Ertd143e	-2.613262931	6.44213E-05		A_55_P2159807	Rfc4	-2.084101107	0.000456698		A_55_P2136776	Sult1b1	-2.24815039	0.025309816		A_55_P2103481		2.6961613	0.018526783
A_55_P2258832	5230400M03Rik	4.4655924	0.001693497		A_55_P2159685	Kcnj3	-2.404868454	0.000632846		A_55_P2136752	Ermn	-2.408599432	0.038496256		A_55_P2103249	Cxcr1	4.879946	0.003527105
A_55_P2258757	1700042O10Rik	-2.567148585	8.36682E-05		A_55_P2159595		2.5695534	0.010850317		A_55_P2136616		-2.140608205	0.028311376		A_55_P2103225	Slc25a18	-2.696396778	0.042324897
A_55_P2258612	LOC433461	-2.390329873	0.006183423		A_55_P2159573	Reep6	-2.38514797	0.016669735		A_55_P2136561		5.9020042	0.00371517		A_55_P2103097	Ccr8	8.219036	0.001180537
A_55_P2258375	Xkr6	2.184343	0.017175626		A_55_P2159500		-2.537957244	0.010454342		A_55_P2136426	Prss57	-2.632821431	0.003232732		A_55_P2103075	Mid2	3.6272578	0.033642337
A_55_P2258261	1810008I18Rik	-3.482743008	9.28145E-05		A_55_P2159480	Fam160a1	-2.378867474	0.000911454		A_55_P2136410		-2.65531396	0.02056479		A_55_P2103011	Sema4d	8.377695	0.007647915
A_55_P2258159	E330032C10Rik	-2.176877383	0.009985534		A_55_P2159309	Synpo2	2.4786766	0.004663376		A_55_P2136373	Cep250	-3.561733406	0.001490376		A_55_P2102961		-2.130424321	0.000879365
A_55_P2257765	Gm7111	2.648204	0.00938102		A_55_P2158962	Dixdc1	-2.050969294	0.004003719		A_55_P2136318	Slc1a5	4.0859237	0.039042357		A_55_P2102769	Abca8a	-7.172531957	0.026109017
A_55_P2257381	E330011O21Rik	-2.090830135	0.00989301		A_55_P2158592	Sirpb1a	12.466362	0.00761259		A_55_P2135725	C8g	-4.23907106	5.82107E-05		A_55_P2102419	Lime1	2.3288178	0.01644625
A_55_P2256506	AU045717	-3.142509276	0.017112479		A_55_P2158522	Pbx1	-2.611330485	0.003834282		A_55_P2135521		2.7197168	0.027267544		A_55_P2102350	Stambpl1	2.1897266	0.0081031
A_55_P2256388	4930467D21Rik	-2.629524113	8.0083E-05		A_55_P2157799	Myo7b	-2.299752924	0.037304945		A_55_P2135331	Evl	3.5801094	0.008223304		A_55_P2102260	Has3	-2.601183096	0.002021117
A_55_P2256148	LOC100049077	-2.126955281	0.012790551		A_55_P2157620	Gm10734	2.002863	0.007668058		A_55_P2135311	Nol3	3.0393777	0.002087598		A_55_P2102065	Gm10639	-41.21912657	0.003658006
A_55_P2255628	9430013L14Rik	3.56824	0.012906722		A_55_P2157483		2.1499846	0.028309545		A_55_P2135203		-9.081113047	0.000541906		A_55_P2102060	Gstm3	-9.185375669	0.015388898
A_55_P2255449		-6.225612331	0.000143287		A_55_P2157469	Gm10864	2.1983292	0.006313743		A_55_P2135039	Hyi	-3.349528639	0.00785894		A_55_P2101562	H2afb2-ps	-2.653340811	0.007690775
A_55_P2255399	F630048H11Rik	4.316471	0.0028334		A_55_P2157384	Xlr5b	-2.252691781	0.003336614		A_55_P2134882	Slc7a15	4.17704	0.003110779		A_55_P2101231	Aldh7a1	-4.979356088	0.000225908
A_55_P2253885	Luc7l3	2.2510643	0.04835299		A_55_P2157370	Gm5741	2.0037026	0.016226705		A_55_P2134790	Qsox1	2.2416859	0.001361417		A_55_P2101055	Alpk1	21.149899	0.001804597
A_55_P2253289		3.9994557	0.016675478		A_55_P2157205	Cdx1	-5.423808534	0.016329737		A_55_P2134785	Zscan22	2.4460182	7.66026E-05		A_55_P2100928	Ptgds	-3.854234397	0.04541432
A_55_P2253195	1700025L06Rik	2.6620095	0.001277555		A_55_P2156895	Tmem39b	2.0016263	0.00414353		A_55_P2134725		-2.866103114	0.029577527		A_55_P2100739	Cngb1	2.5997357	0.018487519
A_55_P2252601	4930481B07Rik	-2.250124263	0.013814306		A_55_P2156796	Pdss2	-2.200067736	0.000348284		A_55_P2134616	Med12l	4.382162	0.01063319		A_55_P2100705	Auh	2.1707952	0.034429036
A_55_P2251181	2900076A13Rik	7.27421	0.000381065		A_55_P2156727	Gm16509	-2.083615273	0.003031276		A_55_P2133910	Ttll10	2.0679166	0.017780721		A_55_P2100065	Fsd1l	-2.188241506	0.001288205
A_55_P2250424	9530029O12Rik	2.948972	0.002198119		A_55_P2156718		-2.644606977	0.034766454		A_55_P2133637	Etfa	-2.171016624	3.76225E-06		A_55_P2099961	Hist1h2ag	2.396834	0.031884853
A_55_P2250164	Pcdhgc5	2.1850092	0.048625775		A_55_P2156533		-2.966135278	0.011634231		A_55_P2133624		-3.418759355	0.001121653		A_55_P2099952	Car1	-19.24316257	0.005896013
A_55_P2249897		2.759414	0.004029079		A_55_P2156175		-2.142028943	0.043309376		A_55_P2133315	Steap2	2.3497677	0.000641175		A_55_P2099930	Lass5	2.0226533	0.003885919
A_55_P2249556	A630081D01Rik	4.9037094	0.012597162		A_55_P2156062	Pick1	-2.881670401	0.019056274		A_55_P2133255	Mad2l1	-2.221340942	0.002530195		A_55_P2099594	Scd3	-25.55576963	0.007958443
A_55_P2248320	C430003N24Rik	2.5452652	0.002266908		A_55_P2156022	Fam132b	-3.365866679	0.001959521		A_55_P2133248	Gm8995	3.2363222	0.000553984		A_55_P2098865	Asic5	-3.029635317	0.001599957
A_55_P2248315	2310043M15Rik	3.540685	0.013268182		A_55_P2155936		-3.058537222	0.038344037		A_55_P2133225	Mmgt2	3.8569508	6.66578E-05		A_55_P2098845	Pp2d1	-2.226617417	0.035890386
A_55_P2247599	Rp1l1	-2.568036467	3.53644E-05		A_55_P2155869	Klc1	3.3634484	0.011917559		A_55_P2133220	Arhgef39	-6.206112698	0.001978008		A_55_P2097972		-2.699663757	0.001146759
A_55_P2247010	4930511E03Rik	-4.762433392	0.012129644		A_55_P2155859	Olfr243	-2.189256064	0.001589993		A_55_P2133125	D930015E06Rik	-2.751845684	0.005330145		A_55_P2097967		3.7381232	0.033813834
A_55_P2247000	AU041480	-2.623121245	7.09958E-05		A_55_P2155853		-2.782438672	0.00643601		A_55_P2133032	Kirrel3	2.4500864	0.026467282		A_55_P2097840		-2.297425009	0.020850021
A_55_P2245904	9530003O04Rik	-2.177161463	0.001920134		A_55_P2155367	Dytn	-2.104228763	0.002823459		A_55_P2133027	Kirrel3	-2.080706095	0.000286718		A_55_P2097773	Msh4	-2.297554015	0.047136884
A_55_P2244871		5.9151697	0.006754284		A_55_P2155362		-2.053520705	0.001222304		A_55_P2132800	Zfp367	-2.827883714	0.003232487		A_55_P2097398		2.7925634	0.0473837
A_55_P2244722	Taf9b	3.2168198	0.02472671		A_55_P2155347	Grk4	4.3234243	0.014075027		A_55_P2132781	Slc16a2	-2.232594459	0.000176499		A_55_P2097279	Lilrb3	7.035522	0.001000193
A_55_P2244677	6720422M22Rik	2.6386702	0.021866092		A_55_P2155146	Klrc3	-2.044032131	0.001551033		A_55_P2132711	Tmem248	2.288492	0.000240827		A_55_P2097178	Idua	2.0543122	0.002321441
A_55_P2244404	Znrf2	-4.348504075	0.034385014		A_55_P2154809	Morn3	-2.441743361	0.029717794		A_55_P2132549	Cd48	3.5497158	0.004253412		A_55_P2096917	Mreg	-2.441741274	0.021492312
A_55_P2243768	D930030O05Rik	2.327662	0.018648345		A_55_P2154416	Car15	2.2752082	0.04312591		A_55_P2132512	Ngef	-3.12227133	0.006036985		A_55_P2096883	Steap3	-2.166164954	0.011354237
A_55_P2243676	1700057H21Rik	-4.70060595	0.013836448		A_55_P2154404		3.2426078	0.03876087		A_55_P2132132	Gm5532	3.1792982	0.002834675		A_55_P2096535	Icmt	-2.030712784	0.01853449
A_55_P2243566	9430076G02Rik	-2.496121028	9.66634E-05		A_55_P2154200	Olfr612	-3.283115456	0.027182741		A_55_P2131820	A530006G24Rik	2.7765117	0.04684394		A_55_P2096310		-2.040580619	0.004337053
A_55_P2240688		4.692242	0.003530675		A_55_P2154054	Myo18a	2.0005937	0.013784821		A_55_P2131253	Shroom2	-2.437333535	0.002912961		A_55_P2095899	2310057B04Rik	-2.123580222	0.002295542
A_55_P2240523	D930049A15Rik	-4.11980865	0.01918813		A_55_P2154049	Myo18a	3.644388	0.03333255		A_55_P2131238	Ttc39a	3.7151673	0.005870527		A_55_P2095196	Akr1b10	2.198274	0.01543688
A_55_P2240301	Gm20555	2.0628972	0.007631605		A_55_P2153923	Slc17a5	-2.006278448	0.008553648		A_55_P2131060	LOC101055780	2.7632582	0.028801138		A_55_P2095064		-2.569737669	0.026630567
A_55_P2239499	Tmevpg1	-2.825804124	2.35854E-05		A_55_P2153753	5830411N06Rik	-2.184489296	0.001743003		A_55_P2130595	Jakmip1	-2.038215231	0.000228684		A_55_P2095035		-2.113828122	0.002037009
A_55_P2238406	6330407A03Rik	4.1539803	0.01269599		A_55_P2153621	Ahnak	-3.841559489	0.000159903		A_55_P2130399	Rilp	-2.137336616	0.017026441		A_55_P2094925	Srgn	2.812438	0.003257322
A_55_P2238132	1700081H04Rik	-4.619071843	0.008725363		A_55_P2153016	Ccdc34	-2.402459715	0.02549657		A_55_P2130393	Pnpla1	-2.199630066	0.002096106		A_55_P2094469	Kdr	-2.810286548	0.008885783
A_55_P2237440		-2.809698134	2.66563E-05		A_55_P2152607	Cyp4a12b	-272.6968224	0.000534606		A_55_P2129771	Prrt1	2.2228334	0.006315927		A_55_P2094104		4.150397	0.003091226
A_55_P2237129	St6galnac5	-2.771395024	6.47012E-05		A_55_P2152248	Cpe	2.1410258	0.010805357		A_55_P2129614	Itprip	7.704318	0.002512418		A_55_P2094060	Gzma	60.6664	8.56517E-06
A_55_P2236823	6430590A07Rik	4.0754704	0.006400488		A_55_P2152222	Scgb1b2	-2.252412305	0.003258256		A_55_P2129498	Gm5712	2.1548011	0.03352495		A_55_P2094019	Slc17a4	-3.129903581	0.009734181
A_55_P2236291	Ppap2a	-3.733001126	0.014368282		A_55_P2152049	Xrcc3	-2.153700935	0.001452975		A_55_P2129449	Sult3a1	25.384642	0.04903428		A_55_P2094016	Slc17a4	-2.265880503	0.000170856
A_55_P2235970	C130068B02Rik	2.025942	0.037984885		A_55_P2151956		-20.15969828	0.000407881		A_55_P2129442		2.328994	0.03466255		A_55_P2093784	Pip4k2a	2.6885943	0.02073433
A_55_P2235895	A630072L19Rik	4.4483247	4.75016E-05		A_55_P2151685	Pira11	2.3922775	0.008625275		A_55_P2129407		-2.23773069	0.042558104		A_55_P2093705	Meig1	-4.914683309	0.013943687
A_55_P2235426	1700069L16Rik	-2.625788393	6.7883E-05		A_55_P2151609	Sorl1	6.6355553	0.007584823		A_55_P2129354	Pilra	2.3002687	0.033824023		A_55_P2093704	Meig1	-3.598542302	0.0345375
A_55_P2235059	6230415J03Rik	2.0648077	0.001561663		A_55_P2151066	2210411A11Rik	-2.966236985	0.022466248		A_55_P2129348	Pilra	3.7449038	0.002567842		A_55_P2093277	Olfr1077-ps1	4.1220994	0.009378025
A_55_P2234361	Rnf150	2.3962498	0.008641926		A_55_P2151061	Gm3613	2.3878171	0.022641899		A_55_P2129222	Gbe1	-3.204963129	0.00070101		A_55_P2093168	Rell2	-3.414327673	0.00383868
A_55_P2233462	2700022O18Rik	3.0968587	0.021876354		A_55_P2150941	Olfr367-ps	-3.142931999	0.039960437		A_55_P2129047	Tlr7	4.5772734	0.005964189		A_55_P2093023	Xrcc6bp1	-2.796356225	0.029612875
A_55_P2233373	D930023I05Rik	3.3150313	0.011419962		A_55_P2150866		-2.088720622	0.003185447		A_55_P2128929	Cc2d2a	-3.935742858	0.00138117		A_55_P2092884		-3.088809195	0.001053681
A_55_P2233296	6720456H20Rik	-2.092516429	0.000252389		A_55_P2150851	Pla2g3	-2.218795416	0.001125082		A_55_P2128853	Ear12	13.25559	0.0027792		A_55_P2092747		-2.748215831	0.01357432
A_55_P2232410	AI195470	-2.041441674	0.003351111		A_55_P2150652	Socs6	-2.219225282	0.005267914		A_55_P2128734	Pbxip1	2.1238425	6.68154E-05		A_55_P2092717	Trim43b	2.4562862	0.04604635
A_55_P2232155	D930019F10Rik	-4.479143072	0.043104373		A_55_P2150476		-8.863744612	0.000214368		A_55_P2128511	Ociad2	-4.961943383	8.77277E-05		A_55_P2092501	Med1	-4.142974034	0.006848298
A_55_P2231747		3.588953	0.02177588		A_55_P2150351		2.0167196	0.02170015		A_55_P2128492	Rap1a	-2.047621115	0.003577792		A_55_P2092399	Ccdc160	2.7464821	0.010676977
A_55_P2230968	D930050J11	3.6392376	0.02653075		A_55_P2150108	Pgm2l1	2.0264387	0.034187052		A_55_P2128456		3.3791044	0.027168222		A_55_P2092310	Phgdh	7.795802	0.007487159
A_55_P2230913	Etv6	2.3523223	0.001402843		A_55_P2150029		-2.370178228	0.018647885		A_55_P2128270	Phf21a	2.8484266	0.000372509		A_55_P2092219	Serpina9	-20.20878504	0.026232071
A_55_P2230823	4930533K18Rik	-2.84738341	5.59605E-05		A_55_P2150003	Gnat3	-2.048628583	0.005316425		A_55_P2128229		-2.012324846	0.006867167		A_55_P2092085	Tmsb10	2.3719544	0.022274511
A_55_P2229239	9430014F16Rik	2.336679	0.014567297		A_55_P2149990		2.5561168	0.00049783		A_55_P2128203		4.802061	0.013689931		A_55_P2091831	Krtap1-4	2.028864	0.001231971
A_55_P2228918	LOC101055834	-2.272362972	0.000875806		A_55_P2149942	Ninj2	3.5526145	0.029994657		A_55_P2128085	LOC674321	-2.151249767	0.000256155		A_55_P2091736	Rassf2	4.4303045	0.000118401
A_55_P2228715	5730422E09Rik	-2.160494961	0.000580486		A_55_P2149896	Fam211a	10.638423	0.00420842		A_55_P2127971	Gm9112	-2.244666594	0.028377566		A_55_P2091561	Olfr139	4.9776144	0.008166093
A_55_P2228122	BC024137	-8.011924949	5.38874E-05		A_55_P2149763	Tapbp	2.3357043	0.006628806		A_55_P2127699	Pira2	2.2717705	0.025938781		A_55_P2091551	Arhgap9	5.1230693	0.00073648
A_55_P2227355	Ptpro	3.1830018	0.000648878		A_55_P2149654	Dtx3	3.1495957	0.016702857		A_55_P2127672	Acsbg1	4.22822	0.006492206		A_55_P2091461	Casp4	3.0648506	0.002524917
A_55_P2227321	Ptprd	-3.263726319	0.0009086		A_55_P2149382	Gm3448	-2.259292391	0.02499415		A_55_P2127433	Lhfpl5	3.5410173	0.03956418		A_55_P2091359	Padi2	4.195132	0.003146616
A_55_P2226660	5033418A18Rik	3.1978343	0.013357005		A_55_P2149363	6430548M08Rik	2.680302	0.029779455		A_55_P2127357		2.1234398	0.002364513		A_55_P2091193		7.0473332	0.004284648
A_55_P2223502	4930465K12Rik	-2.523239859	0.000103142		A_55_P2149269	Galt	-2.163468102	0.002161489		A_55_P2127179		8.729415	0.00111879		A_55_P2091191	Slc28a2	5.8262334	0.02437149
A_55_P2221647	AI605517	10.891871	0.004111594		A_55_P2149209	Camk2a	4.402107	0.003400788		A_55_P2126951	Zfp467	-2.019348876	0.044983886		A_55_P2090617	Pilra	2.5310585	0.01748678
A_55_P2221365	4930421J07Rik	4.978769	0.000197655		A_55_P2149083	Fpr-rs6	3.0875854	0.000534949		A_55_P2126950	Zfp467	-2.079605727	0.034766626		A_55_P2090557	Fam211a	16.613857	0.000213432
A_55_P2221236	AU024180	-3.965252178	0.017942904		A_55_P2148935		2.0080357	0.006591655		A_55_P2126940		4.541265	0.001323168		A_55_P2090349	Mettl5	-2.13989568	0.000109054
A_55_P2221165	Il22ra1	6.5731297	4.83924E-05		A_55_P2148748	Dclk1	3.8538277	0.012812697		A_55_P2126870	Nsf	2.1053464	0.027407287		A_55_P2090194	Plp2	2.3385603	0.007623333
A_55_P2221107	9230106L01Rik	2.2787168	0.022808103		A_55_P2148655	Paqr6	2.308641	0.000993156		A_55_P2126585	Zfp53	-2.2911754	0.031926084		A_55_P2089913	Cd6	12.195172	0.007396212
A_55_P2219765	Wnt5a	2.8855183	0.046151746		A_55_P2148531	Pithd1	-2.536065707	0.002620392		A_55_P2126572	Tmem25	-2.88884304	0.000163969		A_55_P2089565	Tbx22	-2.314166741	0.00131473
A_55_P2219731	AI413759	-7.061648189	0.000311279		A_55_P2148370		2.6550207	0.002523567		A_55_P2126444	1810032O08Rik	4.1523504	0.014063721		A_55_P2089233	Pou2af1	3.566377	0.02928221
A_55_P2219581	C76332	-2.450262729	0.005394699		A_55_P2147831	Gimap4	2.3162434	0.01205922		A_55_P2126423		2.0627754	0.035235867		A_55_P2089198	Rgs7	-2.491973602	0.033343535
A_55_P2219194	4930568E12Rik	-2.401050027	0.000140496		A_55_P2147803	Madcam1	3.3939176	0.003680734		A_55_P2126391	Srl	-4.272668547	0.026751785		A_55_P2089076	Msmp	3.5211482	0.020898262
A_55_P2217598	D10Ertd755e	-2.510133787	0.00285857		A_55_P2147791	Fam129c	2.764395	0.003754036		A_55_P2126281		2.350452	0.003902494		A_55_P2088735	Pcnp	-3.204333284	0.002981097
A_55_P2217568	D030047H15Rik	-2.696282635	4.0478E-05		A_55_P2147712	Ctla4	-2.053870265	0.003309818		A_55_P2126192	Lgr5	-3.658869542	0.000499697		A_55_P2088145		7.9832826	0.00095527
A_55_P2217553	1700085C21Rik	-2.614948016	8.47593E-05		A_55_P2147654	LOC100048185	-2.029764878	0.001788768		A_55_P2125811	Esam	2.180854	0.013258158		A_55_P2087607	Cp	2.0843012	0.015230003
A_55_P2217230	A830082N09Rik	2.7350762	0.002747045		A_55_P2146906		-2.296826938	0.002060914		A_55_P2125774	Ola1	-2.401255396	1.21409E-05		A_55_P2087539	Clpsl2	-2.067635329	0.012721575
A_55_P2216601	A730082K24Rik	-2.457722624	0.000111464		A_55_P2146847	Olfr681	-8.163327947	0.001099128		A_55_P2125351	Sema6d	3.286509	0.032224827		A_55_P2087399	Tex22	-5.203125601	0.002370711
A_55_P2215404	2700089I24Rik	-2.619466397	8.04599E-05		A_55_P2146783	Ropn1l	-2.076527428	0.01611039		A_55_P2125311	Rab3b	2.971647	0.004310523		A_55_P2087292		2.9345946	0.019987065
A_55_P2214348	4930469K13Rik	12.911694	9.09519E-06		A_55_P2146708	Zcchc9	-2.39561543	0.0229081		A_55_P2125229	Arhgef2	4.3644304	0.002685055		A_55_P2087280		-2.395051823	0.000262277
A_55_P2213968	4933416M07Rik	-5.632366008	0.034561202		A_55_P2146577	Gm13570	2.5452337	0.004950289		A_55_P2125208	Arid5a	4.6084642	0.002473537		A_55_P2087265	Ifitm1	3.0449626	0.000242408
A_55_P2212663	Gm3143	-2.726339328	3.99686E-05		A_55_P2146500	Ccdc107	2.0283577	0.04906683		A_55_P2124976	Grhl1	2.175242	0.03599888		A_55_P2087066	Slc25a10	-2.019089685	0.002283604
A_55_P2212259	4930539J05Rik	-4.851898939	0.015798964		A_55_P2146304	Dnajc6	-2.129526943	0.002944142		A_55_P2124871	Npw	4.4743304	0.001489832		A_55_P2086664	Tspan33	-2.343824911	0.002644928
A_55_P2212161	2310034O05Rik	-4.058240788	0.048967835		A_55_P2146254	Ifitm1	3.4021726	0.004733232		A_55_P2124751	Col16a1	-2.308552172	0.000185465		A_55_P2086628	Gm5590	-2.088055384	0.015880639
A_55_P2212027	Utrn	2.0147347	0.00602272		A_55_P2146122	Zfp763	2.2926533	0.005763221		A_55_P2124736	Col14a1	-2.944303494	2.81399E-06		A_55_P2086511	Ppid	-2.131804346	0.002400418
A_55_P2211952	Snhg8	-2.978223202	0.010212502		A_55_P2146058	Olfr247	-2.989377725	0.011181083		A_55_P2124712	Ces2c	-23.76765482	0.000680575		A_55_P2086510	Ppid	-2.107708099	0.001045829
A_55_P2210724	Trcg1	4.1767087	0.016933024		A_55_P2145922	Myh9	3.6381133	0.005518663		A_55_P2124523		-2.485275056	0.003899785		A_55_P2086381		-3.672934983	0.015016873
A_55_P2210213	4732423E21Rik	2.9355175	0.007452539		A_55_P2145913	Gm9975	-2.008783607	0.038693085		A_55_P2124498	Il17rb	2.6555173	0.001743947		A_55_P2086334	Krt85	19.283031	0.000135615
A_55_P2210011	Mroh1	2.4427621	0.03266737		A_55_P2145838	Dmpk	2.0384066	0.037181422		A_55_P2124461		2.6995041	0.000105088		A_55_P2085880	Aco1	-2.656386239	0.002799413
A_55_P2209308	9530083O12Rik	-3.60129151	0.001254532		A_55_P2145833	Dmpk	3.3405457	0.002384253		A_55_P2124361		-2.504987618	0.03483036		A_55_P2085779	Ifi27l2b	2.6032228	0.04654146
A_55_P2209298		4.8454037	0.00133851		A_55_P2145775		3.1992717	0.001611775		A_55_P2124273	Myo1f	5.4528027	0.001320901		A_55_P2085771	Pcnxl2	2.236985	0.001499594
A_55_P2209178	C230029M16	-4.392513418	0.015238434		A_55_P2145656		-2.271779424	0.008739808		A_55_P2123982	Rhoh	-2.194956473	0.008783829		A_55_P2085574	Nfix	-2.117651508	0.000264675
A_55_P2209046	B830008H07Rik	-3.870668277	0.004722238		A_55_P2145637	Ap1s3	-2.206792038	0.00209514		A_55_P2123706	Plekhb1	-2.595987953	0.003334951		A_55_P2085400	Gpam	-2.500557749	0.04408435
A_55_P2208836	4930432N10Rik	-2.702396821	0.000299377		A_55_P2145531	Mpst	-2.183877221	0.0146199		A_55_P2123502	Jam2	2.7620149	0.04054875		A_55_P2085150	Gm4461	-2.039581755	0.04772526
A_55_P2208443	9330109K16Rik	-3.27735781	0.000588258		A_55_P2145470		2.7010267	0.031122467		A_55_P2123381	Fga	3.4742973	0.002105695		A_55_P2084601		3.4409971	0.012399273
A_55_P2208260	D230019N24Rik	2.6684308	0.028347613		A_55_P2145459	4930478M13Rik	-2.039555839	0.002404249		A_55_P2123062	Cbfa2t3	-3.262487333	0.004190549		A_55_P2084002	Aptx	-2.33787022	0.000614896
A_55_P2207342	LOC101056197	-3.757508159	0.000134354		A_55_P2145376	Fastk	3.3748982	0.005054858		A_55_P2122987	Dlx3	-3.173365059	0.002490421		A_55_P2083894		-3.246864779	0.003581538
A_55_P2207220	Gm10065	5.344872	0.001483153		A_55_P2145287	Srd5a2	-2.283745723	0.000269317		A_55_P2122973		2.153852	0.039157048		A_55_P2083879	Vsig2	3.3130996	0.012295904
A_55_P2205638	D17H6S56E-5	3.3447294	0.001047596		A_55_P2145159	Six3os1	-2.148906961	0.001205727		A_55_P2122841		-9.188538988	0.004275622		A_55_P2083649	Alas1	4.4754453	0.01530751
A_55_P2205459	Hnf1b	-2.321267293	0.023456123		A_55_P2145139		2.204339	0.011570593		A_55_P2122666	Pnma3	-2.377036779	0.004372744		A_55_P2083609	Dkk3	2.4388628	0.023058318
A_55_P2205156	Aamdc	-3.680720603	3.94137E-05		A_55_P2144961		-2.296059622	0.044376478		A_55_P2122464		-6.705162794	0.004418961		A_55_P2083489	Fam129a	3.3710046	0.016185641
A_55_P2204804	Dclk1	3.6753685	0.000416223		A_55_P2144651		3.7297313	1.37742E-05		A_55_P2122300	Cir1	-3.034667065	0.00884899		A_55_P2083426		-2.267038654	0.03325207
A_55_P2204491		-4.211903741	0.0051614		A_55_P2144556	Flrt3	3.482666	0.046598993		A_55_P2122260	Tmem87b	3.241299	0.000864665		A_55_P2083411	Cyp4f18	2.8827124	0.001297658
A_55_P2204396	6030458E02Rik	13.330844	4.0157E-05		A_55_P2144401	Gm4319	-2.082083953	0.003215406		A_55_P2122135	Olfr907	4.6043515	0.035587985		A_55_P2083121	Vill	6.184744	0.001145414
A_55_P2204227	B530045E10Rik	-4.937933387	0.009724479		A_55_P2144341	BC033916	2.501752	0.027220747		A_55_P2121985	Plcb4	3.0274143	0.007686173		A_55_P2083059	Hps1	2.5380435	0.032368105
A_55_P2203284		4.0946727	6.22165E-05		A_55_P2144235		-2.041417837	0.003215712		A_55_P2121980	Plcb4	2.15896	0.003536967		A_55_P2083014		4.8955803	0.015685564
A_55_P2202539	BC028789	3.1283898	0.000662065		A_55_P2144115	1700125H20Rik	-2.957820737	0.01047534		A_55_P2121956	Gck	-33.03762675	0.030448359		A_55_P2082986	Hmgb1	-2.205685463	0.04445927
A_55_P2202357	0710001A04Rik	-6.975446915	0.0394122		A_55_P2143995	Efcab1	-3.285352512	0.004962931		A_55_P2121744	Vars2	-2.13990177	0.000496409		A_55_P2082880		4.0578446	0.020809736
A_55_P2202029		2.390391	0.000453218		A_55_P2143923	Slc13a2	-4.564589095	0.000655042		A_55_P2121613	Sox4	-2.766775694	0.002494731		A_55_P2082733	Cybb	5.4836802	0.001353867
A_55_P2201866	2310047N11Rik	-5.974081805	4.61449E-05		A_55_P2143765	Ugt1a6b	-3.226921301	5.42625E-05		A_55_P2121608	Sox4	-2.212456097	0.000241567		A_55_P2082625		-2.287302327	0.011878545
A_55_P2201733	4930571K23Rik	-8.287154546	0.008365047		A_55_P2143446		2.2571614	0.021744383		A_55_P2121491	Bbs9	2.0957053	0.001765284		A_55_P2082434	Btbd11	4.7294245	0.005437997
A_55_P2201454	2310079F09Rik	4.2020965	0.002378588		A_55_P2143441		-2.409907709	0.000700162		A_55_P2121408	Tpm2	-3.34146155	0.007876826		A_55_P2082235		-2.239353275	0.003623123
A_55_P2201426	Gm11381	-3.209075368	0.001731936		A_55_P2143436		-2.909459934	0.022381254		A_55_P2121392	Acaca	-2.108605142	0.00013241		A_55_P2081656		5.9635806	0.002002402
A_55_P2200903		-2.571751877	6.78413E-05		A_55_P2143139	Myadml2	-2.36098614	0.002300145		A_55_P2121225	Cyp3a11	-29.19752358	4.95996E-05		A_55_P2081615	Timeless	2.0006015	0.010556765
A_55_P2200618	LOC552902	3.3706753	0.003668702		A_55_P2143131	Rwdd3	-2.923869058	0.013818591		A_55_P2120931	Dleu2	-3.883218419	0.008081936		A_55_P2081571	Raver1	-2.709907908	0.000833788
A_55_P2200319		-3.664541025	0.012839186		A_55_P2142941		-4.380957747	0.001185333		A_55_P2120919		-8.875896155	0.020869594		A_55_P2081530	Sh3bgrl3	3.992092	5.59353E-05
A_55_P2200034	Dleu2	-2.09349494	0.007966602		A_55_P2142937		3.2307162	0.03085249		A_55_P2120777	Vsig10l	2.0157905	0.002806227		A_55_P2081488	Pglyrp1	18.45775	0.000254076
A_55_P2199777	5830443J22Rik	2.1727843	0.017551819		A_55_P2142818	Slc5a7	-2.251636957	0.010020754		A_55_P2120662	Mob3b	-2.044388374	0.023990657		A_55_P2081373	Glis1	-2.015457349	0.031045837
A_55_P2199202	Il22	-3.260628917	0.002852002		A_55_P2142789	AI463229	-2.245785099	0.03671501		A_55_P2120577	Cited2	-3.131962941	0.000255722		A_55_P2081214	Clcn6	-2.078072563	0.00390541
A_55_P2199178	C030010L15Rik	-2.371940588	0.026958326		A_55_P2142724		-2.674658189	0.024280138		A_55_P2120354	Cib2	-2.702704383	0.004025268		A_55_P2081164	Cd300lf	26.267284	0.013833164
A_55_P2199118	Bend4	2.1990826	0.040221702		A_55_P2142662		14.9498005	0.038888533		A_55_P2120169	Myh8	3.567874	0.023061713		A_55_P2081105	AI607873	7.9273624	0.003509248
A_55_P2198983	4930415C11Rik	-4.091808563	0.009111054		A_55_P2142607		-2.160236399	0.001703663		A_55_P2120155	Ccdc88b	2.184578	0.013497545		A_55_P2081005	Cox7c	-2.057981022	0.005211848
A_55_P2198946	Gm10768	-2.894649911	0.003593494		A_55_P2142425	Gm19333	2.9410563	0.02998272		A_55_P2120141		-2.353445091	0.010667268		A_55_P2080995	Tgif2lx1	-2.017568584	0.00758506
A_55_P2198648	5830420C07Rik	6.3959813	0.001192506		A_55_P2142420		-2.948595397	0.013177184		A_55_P2119985	Baiap2	2.2285898	0.04774376		A_55_P2080956	Chka	-2.505361725	0.04263637
A_55_P2197914	Srgap1	2.4396198	0.001677901		A_55_P2142232	Serpina3i	9.004419	0.046522845		A_55_P2119969	Bdh2	-17.52626666	0.00206933		A_55_P2080774	Qdpr	-2.367816524	0.00054563
A_55_P2196922	Kcnq1ot1	4.693463	0.002567641		A_55_P2142226	Serpina3f	5.486746	0.009549561		A_55_P2119957	Mlxipl	-5.862585682	7.62416E-05		A_55_P2080248	Cyp2j8	-2.026986076	0.012008044
A_55_P2196185	4930412C18Rik	-3.45476176	0.000661024		A_55_P2142222	Serpina3h	-2.170362236	0.037835747		A_55_P2119907	Dnahc11	-3.773888241	0.009858146		A_55_P2080151	Hspa2	2.169983	0.011049344
A_55_P2195202	1700016K05Rik	-3.856720816	4.62499E-05		A_55_P2142116		-2.574438605	0.021511707		A_55_P2119892	Erbb4	-16.8751735	0.006755775		A_55_P2080021	Papss2	-2.95779904	0.047088932
A_55_P2195187	4933424G05Rik	-3.937507038	0.014040497		A_55_P2142028	Clip4	-2.318571545	0.018831812		A_55_P2119877	Sfrs18	2.0204554	0.002263549		A_55_P2079579	Pira7	3.9649909	5.83574E-05
A_55_P2195157	Dbn1	3.1928964	0.000107192		A_55_P2141923		-2.476085962	0.001681389		A_55_P2119772	Scn3a	2.16552	0.00349898		A_55_P2079561	Lilra6	2.4964557	0.000374464
A_55_P2194054	C030014A21Rik	-2.920691002	0.001850777		A_55_P2141884	Tagln2	2.6619017	0.023988403		A_55_P2119737	AA414992	9.309374	0.000236785		A_55_P2079560	Lilra6	3.2595115	0.000139623
A_55_P2193424	6720420G18Rik	2.2025256	0.007441794		A_55_P2141729	Snrnp27	-3.937477581	0.001899986		A_55_P2119628	Gnal	3.35911	0.021784209		A_55_P2079167	Dnm1	-2.616196401	0.011285389
A_55_P2193419	4731420N21	2.688805	0.010414537		A_55_P2141534	Rnaseh2a	-4.470972013	0.013213685		A_55_P2119458	Slc25a44	-2.743262732	0.003648367		A_55_P2079142	Fam124b	2.1381283	0.032649957
A_55_P2193064	6720473M08Rik	3.9762225	0.013026889		A_55_P2141068	Mcu	-3.150653507	0.009204879		A_55_P2119440	Vma21	4.112002	0.006567944		A_55_P2079079	Cd19	3.2983477	0.035530105
A_55_P2192729	5830469G19Rik	2.42556	0.046098348		A_55_P2141058	Gm4477	-7.083724739	0.007962309		A_55_P2119348	1700066M21Rik	-2.351716071	0.001857673		A_55_P2078955	Aqp8	-13.64812273	0.010192994
A_55_P2192662	Lepr	3.1458826	0.005121676		A_55_P2141008	Siglech	-2.484794548	0.011491238		A_55_P2119257	Serpine1	24.980612	0.04899705		A_55_P2078735	AI662270	2.582085	0.046057913
A_55_P2192577	H2bfm	-2.387575971	0.024523424		A_55_P2140764	Ssu72	-2.355140268	0.039533578		A_55_P2119184	Olfr16	5.9194183	0.00131478		A_55_P2078494	Cib3	-11.41761	0.010036427
A_55_P2192503	B930095G15Rik	3.0586636	0.004661596		A_55_P2140651	Creg2	-8.325383979	0.000421684		A_55_P2118866	Cmah	-3.075486304	0.028888484		A_55_P2078433	Mcoln2	11.210965	0.000239609
A_55_P2192397	A330023F24Rik	2.0865917	0.020834412		A_55_P2140646	Creg1	-2.04138729	0.007045053		A_55_P2118799	Rmi1	-2.300807583	0.010048756		A_55_P2078403	Rgs19	3.4973145	0.004519897
A_55_P2190591	4930579H20Rik	-2.227578956	0.001707377		A_55_P2140423	Arfip2	2.0230231	0.01907095		A_55_P2118709	Fam228b	-2.263668586	0.040453736		A_55_P2077920	Naaladl2	-2.098343484	0.018626017
A_55_P2190576		2.2153206	0.042061903		A_55_P2140348	Igh-VJ558	-2.196361674	0.003147132		A_55_P2118570	Cd37	4.4797516	0.002494095		A_55_P2077901	Cd2	12.083497	0.002385771
A_55_P2190299	Fggy	-2.398234976	0.000679437		A_55_P2140280	Gm9869	-2.102070842	0.003160512		A_55_P2118537		3.086038	0.008802726		A_55_P2077783	Tubb2a-ps2	-2.261990171	0.005029125
A_55_P2190212	AU044157	-2.228252368	0.001600758		A_55_P2140107	Cyp21a1	2.932244	0.031866074		A_55_P2118520	Col1a1	-2.19615812	0.0440175		A_55_P2077671		-2.09751397	0.032645892
A_55_P2189893	A630073K07Rik	3.4136033	0.004251374		A_55_P2140057	Krt32	-2.385271824	0.000902525		A_55_P2118309		-5.785912668	8.60451E-05		A_55_P2077555	C330021F23Rik	-2.221568883	0.03097852
A_55_P2189643	4933417C20Rik	2.4150066	0.03221775		A_55_P2140022	Krt35	-2.246835052	0.001866576		A_55_P2118268	Chpf	2.4875507	0.001472128		A_55_P2077053	Itih4	6.389973	0.002058423
A_55_P2189461	9030425P06Rik	2.777415	0.020434279		A_55_P2140002	Tnfaip8	2.2059088	0.016168587		A_55_P2118153	1700014B07Rik	2.585975	0.036569968		A_55_P2076998	Csn1s2b	3.020365	0.046324167
A_55_P2187918	Cep55	59.416798	0.001787843		A_55_P2139942	Calca	-2.950606696	0.002968311		A_55_P2118067	4930404H24Rik	7.4028916	0.0006728		A_55_P2076871	Lef1	5.2357607	0.000372019
A_55_P2187909	4930560O18Rik	-3.086387937	0.012428715		A_55_P2139910		-2.153458187	0.002939508		A_55_P2118062	Leng8	-2.487609837	0.041824657		A_55_P2076861	Sema6d	2.8082135	0.005464251
A_55_P2187235		-2.983317319	4.84917E-05		A_55_P2139814	Fgf13	2.164403	0.03362191		A_55_P2118037	Sirpa	3.2328706	0.000849706		A_55_P2076826	9430076C15Rik	-2.15470943	0.00316465
A_55_P2187211		-2.869276206	1.45505E-05		A_55_P2139236	A730020M07Rik	-2.743277256	0.000264043		A_55_P2117943		-2.038730663	0.002074751		A_55_P2076777	Mdfi	2.8082685	0.043548565
A_55_P2187121	Gpr137b-ps	2.8244138	0.000779897		A_55_P2139087	Slc22a28	-3.015599879	0.008209311		A_55_P2117579	Ppih	-2.24945548	0.001159314		A_55_P2076538	Whamm	-2.370673479	0.003139427
A_55_P2187076	Sncg	-2.382773501	0.01236226		A_55_P2139069	Fam38b	-2.106070027	0.001625968		A_55_P2117525	Rbm3	5.5980053	8.77549E-05		A_55_P2075977		-2.343836063	0.012408221
A_55_P2187053	Tpm1	-3.058940273	0.002993882		A_55_P2138921		-2.047948118	0.003272409		A_55_P2117187	Olfr1243	4.6347094	0.032021806		A_55_P2075734		-2.448277086	0.018847628
A_55_P2187043	Tpm1	-2.034954992	0.000457654		A_55_P2138841	Rfx3	-3.075813607	0.038846303		A_55_P2116794		-4.167852421	7.56556E-07		A_55_P2075657	5330426L24Rik	-2.478818988	0.017534921
A_55_P2187038	Tpm1	-2.285338811	0.000142866		A_55_P2138594	Cpvl	-2.103633174	0.00234136		A_55_P2116689	1700024P16Rik	3.6143277	7.71387E-05		A_55_P2075485	Ibsp	2.0442576	0.025263231
A_55_P2186961		-5.637225168	0.000117898		A_55_P2138591	Cyb5rl	-2.923145819	0.012928451		A_55_P2116674		-18.31125545	0.005531417		A_55_P2075294		3.24408	0.032695353
A_55_P2186942		-2.574864309	6.88981E-05		A_55_P2138510		-3.259077427	0.012805376		A_55_P2116650		2.5177736	0.002746067		A_55_P2075263	Acnat2	4.3142715	0.013533917
A_55_P2186928		-2.605447814	0.000671058		A_55_P2138343	Ndufaf5	-2.462971684	0.030463431		A_55_P2116621	Cited2	-3.44017508	4.61507E-05		A_55_P2075200	Tor3a	2.1061568	0.03508255
A_55_P2186648	Bard1	2.900028	0.003553156		A_55_P2138217	Efcab5	-2.055939144	0.002975748		A_55_P2116341		2.5183656	0.000163087		A_55_P2075090	Gm7257	-2.43013602	0.038633425
A_55_P2186584	Shmt1	-4.389023369	0.00024036		A_55_P2138104		4.2911167	0.022540748		A_55_P2116272	Cyp2c38	-12.88538147	7.29328E-05		A_55_P2074972	Zswim6	2.1143806	0.007383525
A_55_P2186302	Gm9866	-4.125065723	0.001808993		A_55_P2138100		3.4027114	0.012435971		A_55_P2116160	Ccdc106	2.5937567	0.01067877		A_55_P2074927	Gm7932	4.017867	0.018190587
A_55_P2186282	Agxt2	-2.440124232	0.00074813		A_55_P2137932		4.375142	0.002146061		A_55_P2116059	Aim1	2.1914742	0.014222913		A_55_P2074703	Gm581	-2.792003813	0.000902969
A_55_P2186170	Oprd1	-2.849783332	0.04092202		A_55_P2137867	Mpp3	2.9753916	5.93278E-05		A_55_P2115995	Sms	-3.42369632	0.000126769		A_55_P2074656	Padi2	3.406563	0.04944324
A_55_P2186085	Atp11c	-2.671953929	8.42044E-05		A_55_P2137828	Gprc5b	2.5619507	0.039758146		A_55_P2115906	Dsg1c	-2.102269968	0.003214248		A_55_P2074636	Adap1	3.324022	0.000213239
A_55_P2186080	Gm12680	16.96608	9.73963E-06		A_55_P2137688	Cga	4.3161106	0.013934328		A_55_P2115781	Alg12	2.2997277	0.005851002		A_55_P2074085	Gimap8	2.1366324	0.004208983
A_55_P2186051		-2.621117103	0.000954226		A_55_P2137611	Irgm2	2.5059927	0.010476444		A_55_P2115582	Slc20a1	3.7474737	0.015141729		A_55_P2074081		-2.07224896	0.049528483
A_55_P2186038		-2.607548671	0.03254386		A_55_P2137452	Vmn1r207-ps	2.1788323	0.020488081		A_55_P2115401	Bst1	5.3058486	4.80353E-05		A_55_P2074080	Gm2710	-2.195345534	0.024802445
A_55_P2186005	Sphk1	2.2916481	0.027288228		A_55_P2137319		2.4381564	0.001580708		A_55_P2115350		-2.330666911	0.01355284		A_55_P2073754	Adam23	2.2160227	0.001412729
A_55_P2185905	Nrg4	2.9341857	0.02494384		A_55_P2136970		3.1133738	0.001989154		A_55_P2115330	Nrg4	19.10389	0.000225143		A_55_P2073617	Fgf6	-2.17397245	0.004037999
A_55_P2185900	Nrg4	5.892422	0.012330325		A_55_P2136890		2.5282896	0.009010462		A_55_P2115166	AI661453	-2.378539636	0.001875488		A_55_P2073377	Mki67	3.7231295	0.008400765
A_55_P2185890	Cfh	2.248481	0.008563518		A_55_P2136776	Sult1b1	-4.142213626	0.006488239		A_55_P2115136	4632428N05Rik	3.649057	0.000976033		A_55_P2073338	Syn1	3.670971	0.038864817
A_55_P2185840	Nnmt	2.1472745	0.011297657		A_55_P2136752	Ermn	2.0976846	0.005532006		A_55_P2115057	Tuba1a	-2.042253656	0.04392795		A_55_P2072908		2.7584722	0.00030778
A_55_P2185757	Stxbp4	-2.681431558	0.003297308		A_55_P2136616		-4.060836529	0.000969338		A_55_P2114995		2.0710132	0.002811361		A_55_P2072906		2.774174	0.000434237
A_55_P2185605	Cd48	2.5330112	0.003089892		A_55_P2136606	Crnn	-3.215359334	0.04118937		A_55_P2114938	Irf9	2.6706367	0.002758667		A_55_P2072771	Cd3g	11.513981	0.001319114
A_55_P2185548	Cdk8	-2.180119464	0.000437699		A_55_P2136373	Cep250	-2.088886944	0.02901995		A_55_P2114789	Gtf2a2	2.187642	0.002742631		A_55_P2072661	Prex1	2.1020882	0.003974958
A_55_P2185410	Gm5258	-4.538335341	0.012719617		A_55_P2136318	Slc1a5	3.6559951	0.041744404		A_55_P2114402	Notum	-2.000715376	0.003141836		A_55_P2072631	Prr5l	2.1027384	0.01241685
A_55_P2185367		-5.897199662	0.000403019		A_55_P2135980	Ms4a4c	-2.267161649	0.022057824		A_55_P2114367	Ccdc162	-2.057099613	0.016193332		A_55_P2072576	Pcdhb12	-2.202143082	0.031223152
A_55_P2185359		-2.135015156	0.00022753		A_55_P2135895	Gm10752	-2.060327374	0.002464598		A_55_P2114342	Gm10872	2.5547059	0.004550979		A_55_P2072493	F8	2.3363667	0.004312297
A_55_P2185330	Gm10914	-2.901713845	0.000496717		A_55_P2135341	Pkd1l2	-2.784358687	0.031642903		A_55_P2114318		5.080776	0.002285055		A_55_P2072373	Msn	2.2940645	0.000260985
A_55_P2185198	Asic4	-2.603595096	6.15645E-05		A_55_P2135331	Evl	2.4824827	0.038204297		A_55_P2114187		69.05114	0.000336579		A_55_P2072315	Gm10216	-3.975036769	0.0004846
A_55_P2185185	Tmem28	-2.789335311	0.009764841		A_55_P2135291	Gm7276	-2.142340257	0.002025332		A_55_P2114143	Rsph3a	2.414391	0.0487603		A_55_P2072035	Thy1	13.61965	0.001159099
A_55_P2185160		-2.087055336	0.001507327		A_55_P2135200	Slfn10-ps	2.302155	0.002889948		A_55_P2114133	Garnl3	2.1367924	0.006711734		A_55_P2072005	Ctsc	4.266482	0.025113571
A_55_P2184897	Lbr	3.8986247	0.005481839		A_55_P2135153	Obp2a	-6.334873045	0.009994991		A_55_P2114118	Cadm1	-2.60976863	4.95448E-05		A_55_P2071940	Mrgprb1	3.9553607	0.023380624
A_55_P2184841	Olfr828	-2.844546393	0.005888861		A_55_P2135149	Lcn12	2.9677103	0.020310523		A_55_P2113774	Yif1b	-2.218078605	0.003271524		A_55_P2071846		3.157462	0.002496935
A_55_P2184751	Eif2c1	-2.808949313	0.027963629		A_55_P2135079	H2-M5	-2.03567326	0.003132656		A_55_P2113683	Raph1	3.163838	0.012959096		A_55_P2071601	Ppara	-2.223831584	0.03949547
A_55_P2184601	Itgal	5.5777884	2.40864E-05		A_55_P2134977		-2.679665761	0.007657429		A_55_P2113587		-6.857427499	0.00087682		A_55_P2071596	Ppara	-2.319149692	0.010621819
A_55_P2184571	Il1rapl1	-2.334544526	0.020340702		A_55_P2134967	Uty	-12.95610343	0.000110017		A_55_P2113498	Klrd1	2.9260588	0.022173619		A_55_P2071581	Gm7710	2.0908587	0.02867683
A_55_P2184459		6.062915	0.000306867		A_55_P2134616	Med12l	7.1086354	0.010648672		A_55_P2113275		2.4786649	0.011112419		A_55_P2071536		2.3011105	0.014766832
A_55_P2184334	AA386476	2.7251952	0.04384643		A_55_P2134452		2.2134123	0.000346866		A_55_P2113210	Cyth4	4.09652	0.001951027		A_55_P2071466	Ncf1	2.766664	0.001000763
A_55_P2184314		-3.89050334	0.000782917		A_55_P2134351	Lancl3	-2.096089786	0.003272855		A_55_P2113165	Camkk1	4.045683	0.012730685		A_55_P2071447	Il21r	2.3748233	0.003535434
A_55_P2184304	Efcab7	-2.613827414	7.13393E-05		A_55_P2134336	Gm7742	-2.043911559	0.002879193		A_55_P2112986	Klk1b22	-20.83292536	0.001923071		A_55_P2071344	Anapc1	-2.140525866	0.03930487
A_55_P2184299	Defb42	2.524397	0.001636809		A_55_P2133997	Abca12	-2.448999104	0.000805702		A_55_P2112693	Sipa1l1	-3.034802815	7.4549E-05		A_55_P2071132	Tnfrsf23	2.067363	0.01722546
A_55_P2184197	Yy2	2.9564161	0.03968832		A_55_P2133978	Slc38a8	-3.024064934	0.01161163		A_55_P2112613	Gucy2d	2.9337678	0.002493501		A_55_P2070977		-2.384286579	0.04847978
A_55_P2184189	Ncf2	5.7886367	0.000689165		A_55_P2133933	Tas2r115	-2.183577892	0.002311674		A_55_P2112360	Arhgap17	8.459193	0.000178919		A_55_P2070944		-3.220217816	0.04323542
A_55_P2184123	Atp1a4	5.556262	0.009737208		A_55_P2133910	Ttll10	2.23383	0.006640901		A_55_P2112245	Ccdc13	-3.663551585	0.000126001		A_55_P2070938		-3.440787759	0.00236744
A_55_P2183955	Olfr97	4.7543874	0.000893733		A_55_P2133826	6430531B16Rik	2.0304039	0.022683531		A_55_P2111980	Hsd3b5	-4945.017586	6.43814E-05		A_55_P2070869	Lcn2	104.500084	0.007618914
A_55_P2183808		-2.024429684	1.9135E-06		A_55_P2133726	Susd3	-2.203728532	0.001427922		A_55_P2111770	Klhl13	-2.295509421	0.00018815		A_55_P2070401	4930402H24Rik	-2.4990004	0.028412022
A_55_P2183692	Rgs19	4.0341487	0.001177984		A_55_P2133637	Etfa	-2.658717315	6.91464E-06		A_55_P2111459	Trpv2	4.364523	4.46644E-05		A_55_P2070262		2.0291314	0.030717833
A_55_P2183668	Vwa3b	-2.24108137	0.000755248		A_55_P2133568	Snhg5	-2.196531878	0.038761076		A_55_P2111331	Klhl32	-6.85233385	0.004017974		A_55_P2069969	Gm10639	-35.18623087	0.006053535
A_55_P2183602	Tbc1d2	2.741026	0.02221639		A_55_P2133460	Gm7173	-2.057193984	0.003297198		A_55_P2111302	Cp	3.1779099	8.54183E-05		A_55_P2069935	Fxyd2	-2.519718562	0.047980297
A_55_P2183578		-2.093475787	0.0305552		A_55_P2133315	Steap2	2.0645285	0.004371244		A_55_P2111292	3110009E18Rik	-2.605712451	0.001965169		A_55_P2069787		-2.119758962	0.04654627
A_55_P2183438	Runx1	25.609192	0.000223426		A_55_P2133310	Steap2	4.292036	0.00021896		A_55_P2111218	Ppp1r18	2.4734452	0.045583643		A_55_P2069755	Tymp	-2.002930528	0.002832903
A_55_P2183433	Rab30	4.1521583	0.001365542		A_55_P2133248	Gm8995	4.011799	0.002399813		A_55_P2111163	S100g	-3.568173378	0.002197391		A_55_P2069450		-2.071168541	0.034184773
A_55_P2183393	Pds5b	-2.095444742	0.006460142		A_55_P2133225	Mmgt2	2.3167634	0.007635122		A_55_P2110998	Gpr153	-2.148110685	0.045526426		A_55_P2069306	Ptpn18	2.6685576	0.006335605
A_55_P2183032	Zfp787	-3.373498544	5.1403E-05		A_55_P2133125	D930015E06Rik	-2.38201544	0.002948097		A_55_P2110875	2700046G09Rik	2.5416718	9.98489E-05		A_55_P2069083	Galnt12	2.9737377	0.012326336
A_55_P2183010	P2rx7	2.1660678	0.030797366		A_55_P2132993		-2.460829924	0.010493265		A_55_P2110758	B430306N03Rik	5.237179	0.001440164		A_55_P2068812		2.6552825	0.002182349
A_55_P2182950	Aqp6	-2.17288914	0.00299864		A_55_P2132987	Cypt10	-2.0923712	0.002976394		A_55_P2110567	Proca1	-2.178667654	0.000901714		A_55_P2068708	Gm6280	-2.286170266	0.011806667
A_55_P2182886		-2.604681091	0.004199595		A_55_P2132741	Olfr1164	-2.256848803	0.001208722		A_55_P2110497	Ddc	-2.127651879	0.005740258		A_55_P2068471	Spaca4	-2.329421365	0.014058087
A_55_P2182867	Sgcb	2.2740326	0.001684817		A_55_P2132536		-4.335734102	0.01812091		A_55_P2110351	Eppk1	2.0743477	7.44645E-05		A_55_P2068265	Mif	-2.034828739	0.004136826
A_55_P2182740	2310047D07Rik	3.8702345	0.000308423		A_55_P2132345	Luzp1	-2.035771436	0.004592611		A_55_P2110327	1700039E15Rik	5.3123903	0.034646556		A_55_P2068157		-2.147449279	0.002709988
A_55_P2182527	Wars2	-2.031826613	0.03298714		A_55_P2132202		-2.231175931	0.001175335		A_55_P2110185	Echdc1	-2.115471309	0.000320452		A_55_P2067747	Psg21	-2.657422945	0.030172206
A_55_P2182517		-2.62450122	0.024703033		A_55_P2132162	Gm14486	-3.07028974	0.017849311		A_55_P2110136	Arhgap29	-2.184190467	0.002371204		A_55_P2067719	Pcdhgb1	-2.335217153	0.017760258
A_55_P2182437		4.316783	0.014917061		A_55_P2132128	Gm5532	-2.216771772	0.002385154		A_55_P2110086	Rasgrp1	3.4655447	0.038613886		A_55_P2067712		-3.498524078	0.00109641
A_55_P2182433	Atg10	-2.146859349	1.28833E-05		A_55_P2132104		-2.047965481	0.002688684		A_55_P2110076	C1qtnf6	3.4367385	0.028713012		A_55_P2067518	Slc13a3	3.4721112	0.000829465
A_55_P2182372		-2.188232648	0.040892497		A_55_P2132099		2.6036983	0.04294496		A_55_P2109932	Tmem63b	-2.120043656	0.001200209		A_55_P2067505	Slc16a3	4.7960486	0.000515143
A_55_P2182358	Arid3a	3.6267178	0.002249525		A_55_P2132014	Tekt2	-2.077069843	0.027639506		A_55_P2109922	Gm2921	-3.433978669	0.019456577		A_55_P2067473	Gm14015	3.5719323	0.007994443
A_55_P2182273	Bin2	3.876974	0.003036697		A_55_P2131989		-4.631259147	0.026913013		A_55_P2109717	Kif20b	-2.718458595	0.031731933		A_55_P2067041		-2.344457715	0.022328041
A_55_P2182222	Rab3c	2.685704	0.00268192		A_55_P2131979	42795	2.6971335	0.005478045		A_55_P2109702	Shb	3.3328657	0.00023108		A_55_P2066778	AB124611	5.921418	0.000790878
A_55_P2182172	Mnx1	-2.634239113	0.000124607		A_55_P2131951		-2.472652036	0.007258296		A_55_P2109589	Slc1a4	3.4745772	0.042738635		A_55_P2066727	Serpinb6a	2.3734841	0.004193676
A_55_P2182112	4833439L19Rik	-2.138668073	0.000662035		A_55_P2131899	Sox4	-2.915905688	0.036794666		A_55_P2109554	Serinc3	2.4137387	0.005248622		A_55_P2066578	Ifi204	3.4767506	0.002005752
A_55_P2181752	Apol7a	-2.930992393	0.004430459		A_55_P2131820	A530006G24Rik	-2.709148499	0.027016079		A_55_P2109337	Gba2	-2.263468862	0.00459597		A_55_P2066548	Baiap2l2	-3.128306522	0.001301984
A_55_P2181738	Lyz1	5.3661532	0.000802456		A_55_P2131707	Lpcat1	3.1393304	0.027163712		A_55_P2109128	Hist1h2be	-2.138746472	0.010826243		A_55_P2066543	Orai2	3.2065349	0.000162954
A_55_P2181542	Sult1d1	-4.297325598	0.003400875		A_55_P2131663		-2.16053417	0.001681981		A_55_P2109099		-2.943048509	0.02429985		A_55_P2066230	Hck	4.34794	0.001234322
A_55_P2181538	Sult1d1	-2.864878849	0.011603359		A_55_P2131642	Trim50	-2.398317571	0.03319322		A_55_P2109003	Gm4117	2.2653236	0.002370283		A_55_P2066219	Gm3455	14.0188875	0.000194622
A_55_P2181419	Tcf4	2.5741863	0.01821931		A_55_P2131637	Trim40	-2.060537139	0.004281093		A_55_P2108948	Gjc3	3.280264	0.046266984		A_55_P2066173		6.5488753	0.002332055
A_55_P2181181		7.334818	1.65152E-05		A_55_P2131452		-2.016411167	0.026976144		A_55_P2108693	Gm5639	-2.211721656	0.009427724		A_55_P2066081	Prmt6	2.3110082	0.002513047
A_55_P2181176	Nipal3	-2.110436259	0.04761718		A_55_P2131328		-3.550978108	0.000629234		A_55_P2108678		2.2148767	0.000872836		A_55_P2065991	S100a11	3.250936	0.001212206
A_55_P2181134	Olfr1157	-2.72658315	0.001283098		A_55_P2131274	Zfp663	2.188921	0.026493762		A_55_P2108609	Srgap3	-3.201161023	0.01788824		A_55_P2065899	Sebox	5.0597515	0.005320702
A_55_P2180949	Lcp2	5.995852	0.000103695		A_55_P2131173	Sphk2	-2.322030848	0.001861257		A_55_P2108397		2.04446	0.04988973		A_55_P2065754	Krtap19-5	-2.348533118	0.006372166
A_55_P2180916		-4.112006112	0.001048809		A_55_P2131168	Sv2c	-2.23710919	0.001374718		A_55_P2108275		-2.819347649	0.024820782		A_55_P2065751	Krtap19-5	-2.644706575	0.01323847
A_55_P2180909	Ccdc166	-3.159724783	0.00160541		A_55_P2130997	D830050J10Rik	-3.528179019	0.000784436		A_55_P2108271	Ephb6	2.74114	0.036244053		A_55_P2065651	Tcra	2.3097456	0.027492601
A_55_P2180899	Aldh3a2	-5.032723777	0.003106655		A_55_P2130925	Ppp2r2b	-2.369545446	0.00064106		A_55_P2108255	Lgmn	3.6070933	0.001297172		A_55_P2065455	Aire	-2.249777902	0.006824922
A_55_P2180861		2.713649	0.000400388		A_55_P2130885	Mas1	-3.387140774	0.01215809		A_55_P2108077		3.6382437	0.036504023		A_55_P2065434		-2.167660991	0.03782608
A_55_P2180805	Pex3	-2.194416623	1.67608E-05		A_55_P2130525	Arl14ep	2.58181	0.020383906		A_55_P2107785		6.350672	0.001434737		A_55_P2065394	Brwd1	-2.330274243	0.005231922
A_55_P2180769	Gls	4.353423	0.000361427		A_55_P2130463	Gpr44	-2.086992962	0.002708832		A_55_P2107775	Apol9a	-4.689861785	3.90496E-05		A_55_P2065364	Tdrkh	-2.78617826	0.004163746
A_55_P2180744	Clstn3	-3.84726393	0.006318552		A_55_P2130399	Rilp	-2.113788311	0.010080933		A_55_P2107682		-2.713184173	0.009703588		A_55_P2065231	Gstm3	-4.229450748	0.001513919
A_55_P2180531	Sik3	-2.405531182	0.00066133		A_55_P2130365	Nup93	-2.371486086	0.000712103		A_55_P2107528		-15.45061805	1.53751E-05		A_55_P2065169	Gm11578	2.6668699	0.009173065
A_55_P2180519		2.4307697	0.007207374		A_55_P2130283	Nkain3	-2.080470779	0.002960027		A_55_P2107499	Galntl4	2.9307578	0.010027207		A_55_P2065050		-2.328392035	0.003911528
A_55_P2180425	Uqcc	-2.509424142	0.000128028		A_55_P2130249	Sh3gl2	-2.905754469	0.035479203		A_55_P2107207	Gpr137b-ps	2.6032128	0.00805216		A_55_P2064965	Gm10624	-3.440892182	0.004535168
A_55_P2180216	Zfp940	7.5094147	2.88252E-05		A_55_P2130243	Sh3gl2	-2.107954239	0.002402378		A_55_P2107182	Gm6484	-5.478380994	0.033833668		A_55_P2064333	Lama3	-5.473583773	0.011970373
A_55_P2180121	Vwa8	-2.065473955	0.000124519		A_55_P2129836	Inpp5f	-2.034418702	0.000844759		A_55_P2107065	Mcm8	-2.520279873	0.021092309		A_55_P2064043	Cd44	2.9097066	0.00071289
A_55_P2179974	Spsb1	-2.230118328	0.02384482		A_55_P2129761	Prrt3	2.1656356	0.043449663		A_55_P2106844		-8.882546356	0.000277603		A_55_P2064038		-3.170696675	0.024671901
A_55_P2179691	Aknad1	-6.699380187	0.01758723		A_55_P2129623	H2-M10.3	-2.240639633	0.001780809		A_55_P2106603	Gm12349	3.5559888	0.011817552		A_55_P2063755	Naip6	3.5363467	0.006042021
A_55_P2179587	Celsr3	4.7451763	0.004446256		A_55_P2129548		3.2674727	0.008452074		A_55_P2106410		-4.355916349	0.009368003		A_55_P2063736	Gp49a	2.5337305	0.033420563
A_55_P2179577	Nmur1	-2.490423884	0.000109218		A_55_P2129523	Gm9519	-2.106702812	0.006269001		A_55_P2106394	Knstrn	-2.07550005	0.03008983		A_55_P2063654	Mup20	-3.160403032	0.037183583
A_55_P2179271	Ccdc30	-10.68130147	0.000597101		A_55_P2129449	Sult3a1	179.04584	5.15388E-06		A_55_P2106270		2.0939748	0.013276376		A_55_P2063283		31.348303	0.000424563
A_55_P2179074	Ciita	-4.117492992	0.002216977		A_55_P2129402	Gm9736	2.1014054	0.019457297		A_55_P2106241	4930432K21Rik	-4.722243538	0.005608119		A_55_P2062981	Abca9	2.1930785	0.000826774
A_55_P2178971		-2.055558879	0.009802269		A_55_P2129373	Capn11	-2.164235148	0.041495316		A_55_P2106180	Dnahc2	5.358998	0.002021895		A_55_P2062589	Mtnr1a	-3.775782981	0.000210918
A_55_P2178800	Ugt1a10	-2.727679697	0.004864528		A_55_P2129354	Pilra	2.0948617	0.010794221		A_55_P2106068	Myh2	-4.875533719	0.001594523		A_55_P2062568	Caprin2	-2.025588941	0.003379809
A_55_P2178678	P2rx5	2.5582473	0.01137053		A_55_P2129348	Pilra	3.8257337	0.005735439		A_55_P2106039	Map3k6	11.686482	0.0002957		A_55_P2062495	Smyd1	5.2478	1.35518E-05
A_55_P2178653		4.8071394	0.000307923		A_55_P2129316		2.1996505	0.001019935		A_55_P2105843		4.3736415	0.000153851		A_55_P2062250	Gm5524	-3.179165732	0.005753968
A_55_P2178592	Rbbp9	-2.436815981	0.001556516		A_55_P2129309	Foxo3	-2.485111696	0.01762744		A_55_P2105632	BC024139	-2.104230977	0.002293675		A_55_P2062246	Tgtp2	4.052963	0.0008198
A_55_P2178578	Tmprss4	-2.227156264	0.011296374		A_55_P2129271	Tead2	2.0127923	0.007302205		A_55_P2105140	Mrap2	59.712616	0.001150195		A_55_P2062213	Tmem41a	2.615512	0.02541326
A_55_P2178466	Gkn1	-2.820996383	0.001197033		A_55_P2128511	Ociad2	-2.769654842	0.00050833		A_55_P2105017		-2.746069976	0.007927041		A_55_P2062190	Gstm1	-4.061265984	0.002324967
A_55_P2178317	Gm9199	-2.486681829	0.000910871		A_55_P2128229		-2.680876959	0.002866464		A_55_P2104975	Serpina3f	7.1474133	0.024260119		A_55_P2062021		-2.870231688	0.018264953
A_55_P2178299		-2.738723054	0.025016833		A_55_P2128213		-2.129691164	0.003010263		A_55_P2104884	5430425K12Rik	2.4297256	0.034473687		A_55_P2061737	Tmsb4x	2.599394	0.00772234
A_55_P2178148		-2.988185015	0.000179755		A_55_P2128203		4.8581624	0.0435298		A_55_P2104835	P2rx4	-2.480923251	0.003609214		A_55_P2061338	Slc16a11	-2.572013153	0.001590636
A_55_P2178094		-2.45321426	5.80771E-05		A_55_P2128148	D830031N03Rik	2.3434913	0.002556723		A_55_P2104572	6330416G13Rik	4.838183	0.001675382		A_55_P2061275	Tbx6	-2.348376816	0.000890283
A_55_P2178036	Serpina6	-4.477255965	0.015382445		A_55_P2128108	5830411N06Rik	-6.123394982	0.029147772		A_55_P2104532	Acacb	-2.81446432	0.008347309		A_55_P2061219	Ces3a	-2.671160342	0.01562888
A_55_P2177953	Aqp11	-3.327266949	0.000161587		A_55_P2127765	Crp	2.087039	0.046587758		A_55_P2104487	Pld1	2.406322	0.000175102		A_55_P2061104	Mup6	-4.880187255	0.013048776
A_55_P2177911	Lepr	3.7535925	0.007703223		A_55_P2127672	Acsbg1	5.21243	0.025153404		A_55_P2104259	Plin5	4.8712444	0.000187382		A_55_P2060996		-2.001614903	0.006584652
A_55_P2177658	Mast1	-3.804344828	0.000256202		A_55_P2127567		-2.225261831	0.001175261		A_55_P2104076	Gm6696	2.6289992	0.000255174		A_55_P2060991	BC005764	5.7937818	0.010898899
A_55_P2177578	Atp6v0a1	3.3430622	0.00074519		A_55_P2127387	Olfr1023	-2.079849585	0.003320819		A_55_P2103969	Bhmt	3.7901003	0.001479556		A_55_P2060897		9.20203	0.003399349
A_55_P2177513	Chrna2	-2.787495685	9.03331E-05		A_55_P2127254		-2.331215673	0.001038762		A_55_P2103703		-6.089911453	0.009942012		A_55_P2060849	LOC101056219	3.6377819	0.010556716
A_55_P2177478		-2.634604375	0.000850515		A_55_P2127238	Phc3	3.3921416	0.000912258		A_55_P2103561	Prdx6	-2.379745114	0.001495701		A_55_P2060107	Pkm	2.5309157	0.001694864
A_55_P2177426	Abcb8	-2.073268608	0.002039758		A_55_P2127199		-2.802310056	0.006786041		A_55_P2103412	Golt1a	3.5598814	0.021444367		A_55_P2059904	Chsy1	2.0543187	0.003793073
A_55_P2177371	Gm3086	-2.119571515	0.008675999		A_55_P2127030	Olfr820	-2.179786146	0.001665519		A_55_P2103297		4.5219026	0.014492334		A_55_P2059854	Cd101	2.6665366	0.037231162
A_55_P2177347		2.3347206	0.012252965		A_55_P2126870	Nsf	2.5040362	0.014754276		A_55_P2103249	Cxcr1	7.252	0.00013082		A_55_P2059820	Aadat	-2.363566716	0.001822708
A_55_P2177278	DXBay18	-2.38681189	0.010358963		A_55_P2126820	Gm5800	2.579829	0.023347		A_55_P2103206	Dusp8	5.696891	0.003750065		A_55_P2059591		2.625752	0.003064103
A_55_P2177248	Ccdc162	-2.766781665	0.009306173		A_55_P2126695	Gm5792	2.4382346	0.036738068		A_55_P2103097	Ccr8	10.096751	0.00117941		A_55_P2059412	Ghr	-2.485968881	0.005679205
A_55_P2177113	Nkx3-2	2.5686076	0.001092688		A_55_P2126676		-2.419535621	0.000687646		A_55_P2103075	Mid2	3.6979346	0.011752429		A_55_P2059357	Myo7a	2.2696114	0.00329138
A_55_P2177105		-2.323599311	4.74208E-05		A_55_P2126528		-2.575443099	0.03605245		A_55_P2103033		-4.822537841	0.000140399		A_55_P2059110	Skap1	10.909536	0.00168167
A_55_P2177103	Slc25a5	-2.502582665	0.000174142		A_55_P2126444	1810032O08Rik	3.933489	0.002681718		A_55_P2102828		-3.153636299	0.000756941		A_55_P2058988		-2.746093956	0.0149801
A_55_P2177098	Npsr1	-2.850342266	3.23093E-05		A_55_P2126423		3.4797723	0.004089699		A_55_P2102769	Abca8a	-26.57739144	1.01674E-05		A_55_P2058962	Mcm10	-2.194430251	0.041509442
A_55_P2176963	Hsph1	2.7409132	0.010461537		A_55_P2126394	Pax5	-2.019276213	0.001505952		A_55_P2102621	Eaf2	2.2246797	0.020929702		A_55_P2058957	Syt1	-2.645348194	0.004685379
A_55_P2176748	Prss50	-3.413403123	0.003232514		A_55_P2126281		2.1578815	0.002566486		A_55_P2102322	Yif1b	-2.401629554	0.001201702		A_55_P2058942	Aldh3b1	2.2875881	0.003798886
A_55_P2176738		-2.504968731	8.86744E-05		A_55_P2126188	Mamstr	3.9297152	0.029610502		A_55_P2102295	Tmem184c	2.684066	0.000126605		A_55_P2058783	Hilpda	3.411124	0.000657834
A_55_P2176731	Prdx6	-3.350229209	0.000227177		A_55_P2125907	Gm21064	-9.30379082	0.000619715		A_55_P2102260	Has3	-2.463418239	0.00742256		A_55_P2058601		4.3126554	0.008738223
A_55_P2176729	Prdx6	-2.722661726	0.000381199		A_55_P2125862		2.2190607	0.029860696		A_55_P2102095	1810010H24Rik	2.3739107	0.033980887		A_55_P2058433	Cyp2c68	-2.082749513	0.003939399
A_55_P2176631		-2.937618928	4.37293E-05		A_55_P2125766	Ola1	-2.066900441	0.003532312		A_55_P2102065	Gm10639	-56.55749035	0.010581093		A_55_P2058335	Insm2	-3.32843831	0.004446972
A_55_P2176623		-2.630028476	8.9215E-05		A_55_P2125367	Nlrp4d	-2.117255068	0.003002544		A_55_P2102060	Gstm3	-18.99310197	0.000203878		A_55_P2058040		2.8446383	0.038502507
A_55_P2176565	B3galt5	-2.869740032	0.0470374		A_55_P2125351	Sema6d	-2.7267082	0.018632816		A_55_P2102027		2.5237725	0.03872286		A_55_P2058023		4.119768	0.010708611
A_55_P2176535	Cyp2j5	-2.358395118	0.000353012		A_55_P2125241	Brd1	2.171105	0.016564732		A_55_P2101944		-2.291425828	0.02095993		A_55_P2057994	Mif4gd	2.027949	0.002483063
A_55_P2176530	1110057K04Rik	-2.427372705	0.00100512		A_55_P2125208	Arid5a	3.4599693	0.00313176		A_55_P2101920	Eva1c	2.4253385	0.003198981		A_55_P2057877	Pou2f2	3.4516172	0.009439774
A_55_P2176470	Olfr1352	-3.486785606	0.00399566		A_55_P2125154	Gm5476	-2.16531336	0.001681532		A_55_P2101776	Adora1	3.4726872	0.000555484		A_55_P2057803	6330403A02Rik	-2.426067651	0.018131914
A_55_P2176325	Prex1	3.0056174	0.000983094		A_55_P2125059	Faah	4.46437	0.011345921		A_55_P2101751	Det1	2.657551	0.001079985		A_55_P2057528	Arl4d	2.4275415	0.04028532
A_55_P2176045	Ralgapa2	2.409683	0.035399143		A_55_P2124856	Ipw	-2.15060391	0.002999548		A_55_P2101340	Ramp3	3.0564241	0.03355526		A_55_P2057430	Lipn	-3.909688846	0.029908776
A_55_P2176035	Epha10	2.1699312	0.006605894		A_55_P2124812	Olfr121	-3.053759792	0.019827912		A_55_P2101231	Aldh7a1	-6.383815547	0.000672438		A_55_P2057212	Tpr	-2.268750514	5.31245E-05
A_55_P2175892		-2.639832174	6.47744E-05		A_55_P2124712	Ces2c	-6.607463791	0.010224349		A_55_P2101191	Arrdc4	2.2384176	0.010784603		A_55_P2056729	Igfbp2	-2.190358013	0.034926903
A_55_P2175590	Gm5486	-2.522334325	0.002802316		A_55_P2124641	Gxylt2	-2.059734611	0.001799354		A_55_P2101088	Slc5a11	4.469003	0.019058865		A_55_P2056606		2.305377	0.003137721
A_55_P2175571	Tbxas1	-3.048624153	6.79928E-05		A_55_P2124549	Vwa5b1	-2.207057092	0.008270387		A_55_P2101055	Alpk1	31.847511	0.001450735		A_55_P2056542	Nin	2.381785	0.000528275
A_55_P2175545	Gys2	-3.839478617	0.000784404		A_55_P2124523		-5.337464958	0.025333166		A_55_P2100928	Ptgds	-12.84694888	0.001281419		A_55_P2056473	Spc24	-3.158169065	0.027072681
A_55_P2175489	Sfxn5	-3.554895261	0.002258406		A_55_P2124273	Myo1f	3.6329093	0.042186745		A_55_P2100739	Cngb1	2.2265723	0.028768856		A_55_P2056205	Fpr3	2.4898221	0.002274199
A_55_P2175454		-4.106679712	0.004944556		A_55_P2123877	Zfp616	-2.033858869	0.003250201		A_55_P2100025	Zscan22	2.5854864	0.010701629		A_55_P2056106		-2.954606548	0.004888846
A_55_P2175444		2.007532	0.029172115		A_55_P2123711		2.086328	0.002528679		A_55_P2099952	Car1	-47.87083682	4.73212E-05		A_55_P2055854	Ppara	-2.540118634	0.00034404
A_55_P2175440		2.0633972	0.03327101		A_55_P2123706	Plekhb1	-2.277643878	0.023074685		A_55_P2099594	Scd3	-121.7023086	0.000263264		A_55_P2055809	Rab15	-2.430636914	0.03447407
A_55_P2175405	Zfp467	-3.352145574	0.00041431		A_55_P2123551		2.8225849	0.011455821		A_55_P2099520	H2afv	-2.948094956	0.000464749		A_55_P2055708	Vmn1r48	-2.344195617	0.017239563
A_55_P2175400	Zfp467	-3.559889064	3.79184E-05		A_55_P2123185		-2.216075616	0.005917034		A_55_P2099479	H2afz	-2.189601922	0.000481409		A_55_P2055694	Ocln	-2.562510654	0.002452608
A_55_P2175304		-3.461045209	0.025949944		A_55_P2123057	Olfr853	-2.075514395	0.002210691		A_55_P2099373	Gm12633	-2.638221155	0.03129865		A_55_P2055597	Enpp2	-2.591216119	0.005872159
A_55_P2175245	Tusc3	-2.461835397	0.000103664		A_55_P2123029	Olfr353	4.0954695	0.005905966		A_55_P2098845	Pp2d1	-2.305250693	0.0381729		A_55_P2055537	Slc16a6	2.6958463	0.005047839
A_55_P2175180	Gm2379	4.7769527	0.014739884		A_55_P2123012	AA667203	2.3667822	0.015600198		A_55_P2098573	Zfp958	-3.353805184	0.021369765		A_55_P2055523		-2.353828764	0.043461394
A_55_P2175065		-4.111695356	0.0349391		A_55_P2122896		-4.690894669	0.0230719		A_55_P2098398	Trim30c	2.09868	0.0367199		A_55_P2054942	Iffo2	2.3284972	0.001260226
A_55_P2175060	Ppapdc1b	2.9860601	0.00260485		A_55_P2122822		-2.214932633	0.001482915		A_55_P2098354	Shf	-2.044525262	0.000185346		A_55_P2054708		-2.249487409	0.000716305
A_55_P2175050		-3.115867004	0.000308954		A_55_P2122666	Pnma3	-2.397019431	0.042152032		A_55_P2098150	Krtap5-5	-2.305155891	0.044666458		A_55_P2054445	Cd84	3.8057353	0.016802296
A_55_P2175007	Thcytx	2.6510484	0.001395114		A_55_P2122464		-3.010997427	0.024513168		A_55_P2097972		-2.685250606	0.003634994		A_55_P2054409	Pira2	3.5737717	0.000912751
A_55_P2175002	Thcytx	2.4548957	0.00120358		A_55_P2122394		-6.067453458	0.03414696		A_55_P2097964		-2.861826441	0.027022695		A_55_P2054362	Cx3cr1	3.062362	0.037179906
A_55_P2174935	Mn1	-2.657702484	0.000510197		A_55_P2122374	9230020A06Rik	-2.391041437	0.001662485		A_55_P2097962	9030622O22Rik	-2.791739811	0.003664752		A_55_P2053838	Tnfaip3	2.0680957	0.014561776
A_55_P2174646	Smr3a	-2.811662371	6.16874E-05		A_55_P2122015		-2.169935693	0.001187968		A_55_P2097863	L2hgdh	-2.035212224	0.002491195		A_55_P2053459	Timd2	-2.050419992	0.002303428
A_55_P2174633		-2.503701284	9.61779E-05		A_55_P2121739	Gm10764	-2.038103444	0.00325597		A_55_P2097840		-2.696300447	0.007007446		A_55_P2053320	Zfr2	-2.365844772	0.005598236
A_55_P2174611		-2.628905489	0.001105492		A_55_P2121682	Alox12b	2.6026483	0.00139791		A_55_P2097553	C77080	-2.096925253	0.001975709		A_55_P2053302		4.1928196	0.003218674
A_55_P2174524		2.9016864	0.000739406		A_55_P2121623		-2.024905528	0.007875181		A_55_P2097508	Mcc	-2.271060418	0.006615185		A_55_P2053251	Gabrg3	-2.560508005	0.008569892
A_55_P2174490	Cd37	3.9431548	0.006424123		A_55_P2121484	Smo	2.9452631	0.02586987		A_55_P2097398		5.92085	0.001633192		A_55_P2053097	Myo9a	3.0126824	0.001869451
A_55_P2174308	Gm2102	2.2688992	0.048944384		A_55_P2121446	Gm10751	-3.369213889	0.035003904		A_55_P2097279	Lilrb3	13.328104	0.000463358		A_55_P2052897	Arhgap30	4.6227984	0.00191553
A_55_P2174268	Slco5a1	-3.85599702	0.013516206		A_55_P2121275	Gm4907	2.4608967	0.01635456		A_55_P2096967	Gjb1	-2.129492751	0.003651231		A_55_P2052882	Ankrd23	-2.085967954	0.002078211
A_55_P2174187	Olfr1297	-2.758835841	3.59592E-05		A_55_P2121096	Fbn2	3.1031184	0.010288361		A_55_P2096917	Mreg	-3.79300653	0.000188556		A_55_P2052862	Fam73a	2.7754385	0.002909805
A_55_P2174067	Cerk	2.754125	0.007367915		A_55_P2121081	Cul2	-2.064987511	0.014086592		A_55_P2096887	Steap3	-2.058437052	0.005670001		A_55_P2052834	Lst1	2.691515	0.004058633
A_55_P2173952	Myh6	-2.351352105	0.020808905		A_55_P2121042	Pla2g2a	-2.248093633	0.003505781		A_55_P2096883	Steap3	-2.787316439	0.005531385		A_55_P2052754	Pcm1	2.5741608	0.026581313
A_55_P2173897	Pla2g2d	-2.294321215	0.008846675		A_55_P2121023	4930413G21Rik	-2.426256953	0.000749605		A_55_P2096772	Zfp11	-2.183446731	0.001333045		A_55_P2052719	Nadkd1	-2.064047135	0.002110119
A_55_P2173892	Isg20	4.4101877	0.001380655		A_55_P2120734		-4.341072322	0.015554504		A_55_P2096737	Elmod3	2.749765	0.002554928		A_55_P2052385	Gbp6	-2.218895605	0.04394929
A_55_P2173862	Gm7616	-2.468141964	0.000215012		A_55_P2120662	Mob3b	-2.200536376	0.000115729		A_55_P2096699	Calcoco2	2.377973	0.006869661		A_55_P2052380	Gbp6	-2.055216685	0.001096944
A_55_P2173664	Gm626	-3.467983816	0.001140474		A_55_P2120308	Cacna1a	-3.100043007	0.02572015		A_55_P2096422	Inhbb	16.281952	0.004603877		A_55_P2052290	Psat1	4.0135098	0.007711837
A_55_P2173576		2.1558366	0.0047581		A_55_P2120219	Rad51b	4.182169	0.036324997		A_55_P2096375	Dydc2	3.9225323	0.016417164		A_55_P2052145	Ly6g6d	3.1808481	0.004066638
A_55_P2173452		2.8035302	1.03718E-05		A_55_P2119972		-3.26349242	0.001416316		A_55_P2096370	LOC101056423	2.3571951	0.031059142		A_55_P2052056	A3galt2	2.4009135	0.04650009
A_55_P2173408		-4.690770126	0.031632695		A_55_P2119969	Bdh2	-2.442784133	0.026617188		A_55_P2096174	5830473C10Rik	-2.324968361	0.00946926		A_55_P2051879	Ccdc171	-2.257174316	0.032298528
A_55_P2173398		-3.408560491	0.001936465		A_55_P2119628	Gnal	2.2299151	0.001110262		A_55_P2096127		-2.493627348	0.022379609		A_55_P2051741	Lbx1	-2.224233127	0.034766104
A_55_P2173353	Mroh5	2.0156949	0.001259391		A_55_P2119613	Prss55	-2.336423214	0.005388618		A_55_P2095880	Nfix	-2.564255499	0.004661735		A_55_P2051666	Nfkbib	3.8445697	0.022995282
A_55_P2173350	Vmn2r5	-3.282241309	0.003380339		A_55_P2119302	Cspp1	2.2329223	0.012809253		A_55_P2095784	Gemin6	-2.175021453	0.017113328		A_55_P2051486	Mup20	-2.208880779	0.014386592
A_55_P2173288	Pcdhb1	-2.73943227	0.027029505		A_55_P2119274		3.5238314	0.006001719		A_55_P2095609	Fut4	7.5995517	0.017054286		A_55_P2051414	Axl	2.4372244	0.001624181
A_55_P2173233	Galntl5	-2.662566882	0.001154464		A_55_P2119244	Srrm3	-3.659982234	0.00421021		A_55_P2095513	Try5	3.5975082	0.013608929		A_55_P2051254	Pvt1	-2.198815924	0.00605749
A_55_P2173199	Vmn2r4	2.9667702	0.012960344		A_55_P2118873	1700054O19Rik	2.2338984	0.023019705		A_55_P2095508	Pvrl3	-2.430832898	0.003962341		A_55_P2051229	Gpr132	5.9395328	0.016408345
A_55_P2173059	Cpvl	-2.446689391	0.001604202		A_55_P2118839	Gm15514	-2.298972024	0.001122405		A_55_P2095488	Syncrip	2.0442002	0.002029056		A_55_P2051159	Upp2	-5.59529145	0.014136365
A_55_P2173011	Nfasc	3.1473832	0.003108049		A_55_P2118724	Olfr1199	-2.30942242	0.001669041		A_55_P2095271	Pkn3	-2.595852166	0.010869776		A_55_P2051120	4430402I18Rik	-2.30322469	0.02853891
A_55_P2172892	1700080G18Rik	-2.186725353	0.006945883		A_55_P2118709	Fam228b	-2.995025263	0.005725626		A_55_P2095251	Ell3	-9.49285414	0.000306369		A_55_P2051099	Tnfrsf1a	2.632448	0.000592237
A_55_P2172832	Kcne1l	-2.471502648	0.005431762		A_55_P2118570	Cd37	3.8953357	0.021619149		A_55_P2095103	Gucy1a2	-3.72624639	0.007453783		A_55_P2051052	Ankrd61	-2.276249614	0.046863355
A_55_P2172624	Gm1123	5.3117957	0.013331344		A_55_P2118312	C230012O17Rik	-2.913228329	0.021664428		A_55_P2095039	Ncmap	-4.357944096	0.020586856		A_55_P2050778	Gpam	-2.663001099	0.017194966
A_55_P2172532	Sult2a6	97.86464	0.000127413		A_55_P2118259	Olfr1349	3.8366807	0.002248699		A_55_P2094925	Srgn	3.672842	0.001850636		A_55_P2050354	Prpmp5	-2.2484097	0.007471436
A_55_P2172470	Nrgn	2.428111	6.96105E-05		A_55_P2118037	Sirpa	2.9716232	0.012702489		A_55_P2094626	Ralgps1	3.24433	0.023433574		A_55_P2050044		19.914242	3.94081E-05
A_55_P2172396	A530064D06Rik	6.811529	0.028191043		A_55_P2117984	Vangl2	-2.010634528	0.035528988		A_55_P2094469	Kdr	-2.967307101	0.007417609		A_55_P2049949		-2.312380606	0.001330517
A_55_P2172375		-2.516031524	0.001017765		A_55_P2117853	Lhx9	-2.777978178	0.005441729		A_55_P2094292	Erp27	2.2400732	0.016586725		A_55_P2049854	Araf	-2.173160327	0.028348826
A_55_P2172354	Ms4a18	-2.775329321	4.86692E-05		A_55_P2117731	Pak4	-2.382437434	0.022122199		A_55_P2094060	Gzma	11.13428	0.041219637		A_55_P2049158		-2.338541538	0.0366807
A_55_P2172022	B4galt1	2.556553	0.002498894		A_55_P2117649	Slfn9	2.296734	0.02334786		A_55_P2094044	Gm15800	-2.781957669	0.003476231		A_55_P2049005	Apoa5	2.180619	0.006533267
A_55_P2172001	Mrgpra2a	19.466618	0.000164344		A_55_P2117380	Asb4	6.109984	0.010730548		A_55_P2094019	Slc17a4	-6.208513934	0.000229565		A_55_P2048912	Themis2	4.0020833	0.000452492
A_55_P2171966	Tnfaip8l3	-3.654638957	0.013613456		A_55_P2117092		-3.247116966	0.018903527		A_55_P2094016	Slc17a4	-2.664921534	0.011094545		A_55_P2048660		-3.299180002	0.002240387
A_55_P2171863		-2.658494243	6.4989E-05		A_55_P2116917	Zfp219	-2.189212498	0.015893599		A_55_P2093874	Pbxip1	2.1402335	0.000354326		A_55_P2048550	Hbb-bh2	-2.798599905	0.002150838
A_55_P2171785	Gm10485	2.865238	0.002132585		A_55_P2116794		-2.530576513	0.006644887		A_55_P2093784	Pip4k2a	2.7045996	0.019408934		A_55_P2048493	4931440P22Rik	3.8112695	0.001497927
A_55_P2171683		-2.058891885	0.002736237		A_55_P2116674		-2.09772231	0.017058315		A_55_P2093770		-4.487813679	0.000523638		A_55_P2048478	Olfml1	-2.055967633	0.041938737
A_55_P2171658	Stx3	2.30712	0.001763382		A_55_P2116621	Cited2	-2.963593879	0.000231522		A_55_P2093705	Meig1	-9.664794016	0.001605747		A_55_P2048441	Syt3	-2.359322227	0.013724091
A_55_P2171493	BC030867	2.783661	0.003543079		A_55_P2116315	Trim45	-2.29460845	0.003006912		A_55_P2093704	Meig1	-4.772956657	0.036483295		A_55_P2048279	Tlr13	3.6677077	0.000901767
A_55_P2171413	Me1	-3.607494107	0.001246162		A_55_P2116305	Tnfrsf25	2.9052093	0.019733503		A_55_P2093277	Olfr1077-ps1	3.1844642	0.0113827		A_55_P2048221		-2.471868041	0.005611452
A_55_P2171406	Tm7sf2	-2.551496666	0.011747501		A_55_P2116290	Szrd1	-2.40744656	0.003657427		A_55_P2093168	Rell2	-4.477912361	0.009403886		A_55_P2047768	Serpinb6c	2.3369555	0.004360759
A_55_P2171378	Pdzk1ip1	-2.017821114	0.029270494		A_55_P2116165	Pfkfb3	3.5024586	0.020566395		A_55_P2093023	Xrcc6bp1	-3.71835706	9.55946E-05		A_55_P2047589		7.167198	0.008272536
A_55_P2171303	Bin3	2.6875257	0.006766887		A_55_P2116160	Ccdc106	2.6467004	0.013841328		A_55_P2092993	D330045A20Rik	13.429216	0.00428679		A_55_P2047559	Ccp110	2.973272	0.034699313
A_55_P2171258	Gm13180	-5.533183664	0.008023941		A_55_P2116094	Gsc2	-2.211001439	0.000865272		A_55_P2092884		-2.672632196	0.004412648		A_55_P2047285	Lcn6	3.4962769	0.017298067
A_55_P2171196		4.6147184	3.24027E-05		A_55_P2115981	Xlr5c	-2.218052776	0.000862038		A_55_P2092831		-2.126376058	0.009949197		A_55_P2046744	Cspg5	-5.728531426	0.048582725
A_55_P2171116	Lgals3	5.664869	0.00253409		A_55_P2115846	Gm10836	-2.121297487	0.002025269		A_55_P2092826	Anxa1	3.1155427	0.004323476		A_55_P2046671		-4.754437578	0.025275996
A_55_P2171086	Prcp	4.7807956	0.002084106		A_55_P2115582	Slc20a1	2.3087642	0.030925857		A_55_P2092717	Trim43b	5.194363	0.008560503		A_55_P2046657	Dio1	-3.653378016	0.007749282
A_55_P2171047	Oaz1	-2.067977224	6.13887E-05		A_55_P2115458	Pot1a	-2.755789259	0.01773634		A_55_P2092501	Med1	-10.21094172	2.88927E-06		A_55_P2046403	Ucn3	-8.820490493	0.0081382
A_55_P2170911	Gm10366	-3.530507717	0.018787133		A_55_P2115330	Nrg4	13.338273	0.00057487		A_55_P2092399	Ccdc160	2.585051	0.008522292		A_55_P2046262	Phgdh	2.3062613	0.017830387
A_55_P2170881	Arhgap26	-8.324378383	0.000101227		A_55_P2115318	Fmr1nb	2.2688856	0.033772904		A_55_P2092282		2.434939	0.015925633		A_55_P2046145	Gm10693	3.7303624	0.000722197
A_55_P2170876	Tcp10b	2.7097678	0.003846098		A_55_P2115220	Gm11437	-2.957375932	0.000862503		A_55_P2092219	Serpina9	-23.9541441	0.000338788		A_55_P2046143	Gm10693	-2.354141512	0.005374803
A_55_P2170747	A230103O09Rik	-2.618466425	7.33118E-05		A_55_P2115181	Pdhx	-2.302516605	0.02466618		A_55_P2091831	Krtap1-4	2.4366136	0.001958773		A_55_P2046096		-2.854559644	0.020755759
A_55_P2170737	Igf2bp2	3.292095	0.028685957		A_55_P2114959	Btnl1	-2.002781463	0.02833972		A_55_P2091741	Lamp3	-2.002228961	8.637E-05		A_55_P2045976		2.303119	0.031653006
A_55_P2170673	Nudt13	-3.361268839	0.04720971		A_55_P2114938	Irf9	4.2890515	0.001014446		A_55_P2091736	Rassf2	10.888299	2.10084E-05		A_55_P2045859		-3.406924957	0.002497606
A_55_P2170643	Kcna2	-3.32465985	0.002109475		A_55_P2114834		-3.028665715	0.011828593		A_55_P2091561	Olfr139	5.3419394	0.015386717		A_55_P2045741	Fyb	3.597382	0.000348219
A_55_P2170633	Htr3b	-2.622017278	5.75179E-05		A_55_P2114796	Arntl2	-2.079461376	0.003100598		A_55_P2091551	Arhgap9	4.332935	0.002536923		A_55_P2045136	I830127L07Rik	5.226285	0.000330971
A_55_P2170519	4933406I18Rik	-4.144406026	0.001425549		A_55_P2114769		-2.20029322	0.001728423		A_55_P2091461	Casp4	3.3823586	0.004863429		A_55_P2045055	Clec10a	3.471271	0.007517362
A_55_P2170515		2.614436	0.02734526		A_55_P2114670		-2.331548696	0.03059563		A_55_P2091427	Smim9	2.2403748	0.04328769		A_55_P2044932	Gpr84	2.6951113	0.002431303
A_55_P2170454	Gsta2	-25.95588045	0.000890873		A_55_P2114498	Gm8801	2.3989184	0.028927336		A_55_P2091413		-5.948875719	0.020847417		A_55_P2044659	Gm10532	3.0219314	0.008500763
A_55_P2170394	Gm2518	7.5969195	1.12191E-05		A_55_P2114452	Scaper	-2.058676479	0.00272647		A_55_P2091359	Padi2	2.1633003	0.024861297		A_55_P2044547	2810416G20Rik	2.577134	0.003086235
A_55_P2170359		2.2744482	0.011834825		A_55_P2114367	Ccdc162	-3.509964086	0.001096394		A_55_P2091279	Ublcp1	2.8079252	0.025370622		A_55_P2044242	Slc13a5	57.59051	0.000227153
A_55_P2170309	Ppfibp2	-2.254102749	0.002193145		A_55_P2114187		4.67517	0.044994734		A_55_P2091274	Sly	4.7408566	0.000497925		A_55_P2044207	Bphl	-2.228563724	0.000312354
A_55_P2170289		-2.815197778	2.4419E-05		A_55_P2114143	Rsph3a	3.162821	0.001897223		A_55_P2091196	Hrct1	3.0801022	0.000144514		A_55_P2044187		-2.441731437	0.00576403
A_55_P2170279		2.9872947	0.001416318		A_55_P2114088	Zfp385c	-2.505536798	0.003160565		A_55_P2091193		4.7538304	0.003787588		A_55_P2043782	Trpm1	-2.206794765	0.002341185
A_55_P2170256	Ptgr2	-2.536833812	8.70915E-05		A_55_P2113954	Olfr1394	-2.682637013	0.002056256		A_55_P2091191	Slc28a2	6.136464	0.02244905		A_55_P2043718	Cacna1f	2.3179457	0.002887877
A_55_P2170144		-5.080209394	0.030377733		A_55_P2113738		-2.444296499	0.003696808		A_55_P2091153	BC051142	2.6534247	0.012673543		A_55_P2043657	Zfp677	2.140958	0.031572696
A_55_P2170109	Bivm	-2.636064002	0.000157297		A_55_P2113690	Raph1	5.071287	0.000440628		A_55_P2091005	Emilin3	-2.883179783	0.014860835		A_55_P2043652	Zfp667	2.5515258	0.003512022
A_55_P2170064	Catsperd	-8.71892412	0.00164883		A_55_P2113683	Raph1	2.2463229	0.04242793		A_55_P2090577	Abat	-2.350441634	0.04170592		A_55_P2043509	Hnmt	-2.158086668	0.019383121
A_55_P2170054	Gm7854	-4.665323893	0.000941146		A_55_P2113379		-2.02039357	0.00320938		A_55_P2090557	Fam211a	12.583152	0.000209043		A_55_P2043182	Gimap6	2.656251	0.002612797
A_55_P2170009	Lactb2	-7.433693498	1.26146E-05		A_55_P2113275		3.4572794	0.02166466		A_55_P2090505		4.0277615	0.000800468		A_55_P2043083	Cyp4a12a	-3.694353159	0.022601115
A_55_P2169963	Gm13152	-2.542474322	0.001501816		A_55_P2113210	Cyth4	3.1290293	0.016415147		A_55_P2090394		-3.372348483	0.004612174		A_55_P2042988	Aoah	3.8098116	0.006158799
A_55_P2169953		3.414355	0.023253342		A_55_P2113176		-2.285904996	0.00188322		A_55_P2090254	Sntg2	-4.027464732	0.011965659		A_55_P2042923	Sgk2	-2.181432727	0.009583797
A_55_P2169888	D8Ertd82e	2.0843673	0.012789063		A_55_P2113165	Camkk1	3.5881095	0.021882057		A_55_P2090194	Plp2	2.7128677	0.003095129		A_55_P2042637	Spats1	5.2560406	0.000420506
A_55_P2169784	Plod1	-2.384609009	0.004909171		A_55_P2113006	Olfr1153	-8.18376882	0.038082592		A_55_P2090179	Cbx5	-2.041189989	0.000312335		A_55_P2042487	Dpysl3	2.3741617	0.009436253
A_55_P2169775	Ano3	-3.193901743	0.001996861		A_55_P2112972	Gm6288	-2.07226691	0.000670373		A_55_P2089577	Tmed5	2.4285471	0.007217145		A_55_P2042331	Gzmk	41.27895	7.97193E-05
A_55_P2169669	Csf1	2.9424553	0.007898825		A_55_P2112967	Diap1	-2.178618291	0.002795701		A_55_P2089035	Pole	-3.723939314	0.035116393		A_55_P2042297		-3.149381131	0.00414102
A_55_P2169514	Fgf23	3.782184	0.001009142		A_55_P2112937	Olfr1033	2.3937871	0.015871834		A_55_P2088905	Hpca	3.8630352	0.042909548		A_55_P2042272	Pbrm1	-2.127948885	0.000867283
A_55_P2169431		-2.521975486	0.00461114		A_55_P2112613	Gucy2d	3.1782982	0.015196729		A_55_P2088735	Pcnp	-2.08308792	0.018724782		A_55_P2042126		-2.77678739	0.048417196
A_55_P2169410	4930583I09Rik	-4.570070399	0.02315557		A_55_P2112484	Rwdd3	-3.236454387	0.004740657		A_55_P2088720		5.136732	5.52811E-05		A_55_P2042076	Dkk4	-2.300266058	0.013861503
A_55_P2169356		2.217873	0.004017097		A_55_P2112459	Cldn22	-2.128166169	0.003092913		A_55_P2088685	Ahcyl2	2.0917592	0.000218393		A_55_P2041976	Akap4	2.806649	0.000178537
A_55_P2169259	Cyp3a25	-5.754156097	0.001637898		A_55_P2112424	Madd	-2.574276236	0.018595234		A_55_P2088145		7.6109047	0.000877129		A_55_P2041708	Gas2	-2.898773636	0.0224005
A_55_P2169247	Gm15056	-2.747384078	0.04503752		A_55_P2112360	Arhgap17	3.8808076	0.001214257		A_55_P2088018	Fhod3	-12.62475563	0.002653774		A_55_P2041668	Foxl2	-2.366034701	0.007888947
A_55_P2169234	Pycr1	58.70347	0.000164485		A_55_P2112302		2.3019547	0.032577947		A_55_P2087911	Mthfsd	3.046507	0.03066653		A_55_P2041614	Cerkl	4.0285277	0.008500937
A_55_P2169167	Ccdc13	-3.906509111	0.009312195		A_55_P2111980	Hsd3b5	-113.7308766	0.002208693		A_55_P2087607	Cp	2.0594265	0.019541224		A_55_P2041521	Doxl2	-3.209371364	0.004134627
A_55_P2169129		-2.313345252	0.005349299		A_55_P2111870	Rogdi	-2.498165285	0.00089635		A_55_P2087528	D930015E06Rik	-2.342436259	0.016294194		A_55_P2041470		-2.269587917	0.003108339
A_55_P2169124	Slc22a30	-2.658676034	0.023464968		A_55_P2111776	LOC101055809	-2.220519479	0.002408003		A_55_P2087399	Tex22	-5.451194853	0.000833658		A_55_P2041432	Il1rap	-2.913383817	0.016018745
A_55_P2169069	Gm10405	-3.599134192	0.001340179		A_55_P2111563		2.0497372	0.012291365		A_55_P2087280		-2.280410494	0.000597789		A_55_P2041286	Gm3970	-2.931410305	0.006610112
A_55_P2169064	Olfr1474	-9.340883009	0.007074247		A_55_P2111513	Ttyh1	-2.438743994	0.013283743		A_55_P2087265	Ifitm1	3.5424113	0.000239434		A_55_P2041240	Nav2	-2.511082411	0.044129312
A_55_P2169039	Olfr558	-2.630345454	5.34594E-05		A_55_P2111331	Klhl32	-6.44141303	3.57499E-05		A_55_P2087066	Slc25a10	-2.042163071	0.019518223		A_55_P2041090	Tyw5	-2.413869631	9.6296E-05
A_55_P2169010	Ndfip1	-2.181093297	0.00096386		A_55_P2111197	Arhgap24	-4.993127958	0.007174959		A_55_P2086785	Olfr362	-2.941038934	0.002062762		A_55_P2040962	Gm1604b	-2.779032434	0.003016179
A_55_P2168959	LOC100040235	-2.686194224	0.004231839		A_55_P2110910	Flrt1	2.7600465	0.012960893		A_55_P2086730	Olfr910	-2.478677302	0.027097354		A_55_P2040860	Sun3	-3.373709097	0.049843185
A_55_P2168736	Relb	16.35203	6.69487E-08		A_55_P2110758	B430306N03Rik	3.150302	0.026429743		A_55_P2086692	Nfib	-2.143360373	0.004082026		A_55_P2040838	Gm14548	5.1744547	0.0003009
A_55_P2168722	Fmo5	-2.978024443	0.026928393		A_55_P2110615	Slc37a2	2.2223113	0.002546886		A_55_P2086664	Tspan33	-2.816217742	0.005393146		A_55_P2040485	Ms4a4a	10.500709	0.024311796
A_55_P2168707		-2.659879647	7.84831E-05		A_55_P2110584	Gm10369	-2.688418192	0.002131491		A_55_P2086511	Ppid	-2.535795286	0.000277729		A_55_P2040476	Dio3os	-2.519990137	0.0382163
A_55_P2168667	Rbpms2	-3.018296977	1.90401E-05		A_55_P2110567	Proca1	-2.638887276	0.004082614		A_55_P2086510	Ppid	-2.456023668	7.29829E-05		A_55_P2040255	Gm10033	-2.17403427	0.01689692
A_55_P2168663	Atp5k	-2.163707494	0.001190138		A_55_P2110537	Slfn9	2.3247159	0.000983968		A_55_P2086423	Recql4	-2.445199772	0.021314682		A_55_P2040245	Fam38b	2.28824	0.012056551
A_55_P2168643	Khk	-4.907137092	0.000135154		A_55_P2110522	Olfr763	-2.00658046	0.002150539		A_55_P2086381		-3.443539215	0.013247883		A_55_P2040026	Itga4	11.136061	0.002737396
A_55_P2168544	Pik3c2b	2.8532174	0.042554628		A_55_P2110502	Zcchc18	-2.156380917	0.001927311		A_55_P2086334	Krt85	18.889553	2.85802E-05		A_55_P2040011	Itga7	2.358591	0.00010946
A_55_P2168466	Brox	-2.449028073	0.002747251		A_55_P2110497	Ddc	-6.529405504	0.00055502		A_55_P2085880	Aco1	-3.766362727	0.000284607		A_55_P2039541	Arhgap15	2.851755	0.012615369
A_55_P2168458		4.193464	3.50613E-05		A_55_P2109489	Gm884	-2.414130582	0.012703383		A_55_P2085806	BC029214	-5.641494956	8.2487E-07		A_55_P2039429	Dio1	-3.988980203	0.002404158
A_55_P2168417	Cul2	-2.193168346	0.007661814		A_55_P2109382	Adora2a	2.6492374	0.002244914		A_55_P2085779	Ifi27l2b	5.107905	0.000245683		A_55_P2039416	Sgk1	3.7855337	0.022690052
A_55_P2168281		-2.420308206	0.00013373		A_55_P2109099		-3.771677149	0.007357629		A_55_P2085776	Ifi27l2b	2.5887122	0.000407328		A_55_P2039354		-2.171006962	0.005597159
A_55_P2168178	Olfr1226	-2.572114503	7.58733E-05		A_55_P2108933	Dao	-2.041406251	0.003419873		A_55_P2085771	Pcnxl2	2.8516028	0.012343692		A_55_P2039196	Gfra4	-2.146831695	0.012338514
A_55_P2168014	Prmt7	-2.036720606	0.03626357		A_55_P2108708	Kcne3	2.0113676	0.027640834		A_55_P2085574	Nfix	-2.970467905	0.003643562		A_55_P2039044	Cyp3a59	-4.700594019	0.022711994
A_55_P2167984	Mmd	-2.57443264	1.15511E-05		A_55_P2108678		2.0633473	0.003009886		A_55_P2085518		-2.922867286	0.03893271		A_55_P2038987	Gas7	-2.294684272	0.002066221
A_55_P2167898	Nat9	-2.566255257	0.002443528		A_55_P2108609	Srgap3	-3.388553426	0.023741193		A_55_P2084910	Zfp385b	-3.080624945	0.006892881		A_55_P2038854	Gareml	-2.231584463	0.02534103
A_55_P2167893	Hs3st3b1	2.897889	0.003688283		A_55_P2108554		-2.685956706	0.006206754		A_55_P2084611	B4galt6	5.7338753	0.015236902		A_55_P2038770	Fam49a	2.3170848	0.018577768
A_55_P2167840	Gm14151	-3.389188286	0.005764725		A_55_P2108271	Ephb6	3.2100217	0.000767922		A_55_P2084601		5.6591096	0.001903399		A_55_P2038767	Fam49a	2.3234334	0.006634076
A_55_P2167833	4930431F10Rik	-2.007922862	0.012123656		A_55_P2108151	Beta-s	-2.241241899	0.002129247		A_55_P2084002	Aptx	-3.069778239	0.001138336		A_55_P2038540	Hbb-b2	-2.064203585	0.028287254
A_55_P2167776		3.0636857	0.000181317		A_55_P2108143		-2.771342566	0.01692162		A_55_P2083879	Vsig2	3.180636	0.023478338		A_55_P2038514		-3.232832857	0.01853284
A_55_P2167728	Gm10451	2.6867201	0.00015774		A_55_P2108094		-6.793279354	0.003925514		A_55_P2083629	Tle2	-2.273785772	0.04604965		A_55_P2038452		3.0047112	0.000364828
A_55_P2167585	Ube2cbp	-2.889081237	4.73295E-05		A_55_P2108081	LOC101055831	-2.916763163	0.011956451		A_55_P2083609	Dkk3	2.3131855	0.0221154		A_55_P2038362	Acot5	-5.086560544	0.000302633
A_55_P2167525	Scube3	-2.528760222	0.048885383		A_55_P2107785		2.8875136	0.020742156		A_55_P2083481	Lpin1	3.0707936	0.021284148		A_55_P2038358	Acot1	-7.442647516	0.009038909
A_55_P2167521		2.2830386	0.017700631		A_55_P2107775	Apol9a	3.688793	0.008170365		A_55_P2083474	Lpin1	2.8262455	0.023320263		A_55_P2038262	Phf11b	4.9328895	0.005395738
A_55_P2167501	Acsf2	-2.487420307	0.003460687		A_55_P2107765	Col28a1	-2.06772759	0.003210581		A_55_P2083411	Cyp4f18	3.6519494	0.001686605		A_55_P2038101	Dock11	5.3685913	0.000669605
A_55_P2167406	Zfp944	2.234076	0.03002091		A_55_P2107528		-2.256756464	0.022359498		A_55_P2083252	Mtus2	5.099883	0.032164272		A_55_P2037797	1700019O17Rik	-2.045811447	0.00255628
A_55_P2167274	Pcsk5	3.125988	0.0041051		A_55_P2107489		-2.181957827	0.002764698		A_55_P2083233		-3.935667268	0.027452717		A_55_P2037787		-3.446492005	0.005184867
A_55_P2167269	Pcsk4	-2.648721052	0.014235879		A_55_P2107247	Tssk5	2.1047611	0.002070641		A_55_P2083121	Vill	13.002812	0.000322473		A_55_P2037697	Gm9733	7.22285	0.001045967
A_55_P2167240	Atp1b4	-2.373302661	0.00017808		A_55_P2107223	Sult2a6	410.14325	0.000079977		A_55_P2082929	H2-Ob	-4.582127184	0.001958622		A_55_P2037608	Acp5	-2.075127243	0.004326584
A_55_P2167160	Hdhd2	-2.361320252	0.000461534		A_55_P2107207	Gpr137b-ps	2.4938278	0.002810108		A_55_P2082914	Acly	-2.081198804	0.008407876		A_55_P2036898	Gm15292	3.5717194	0.000225584
A_55_P2167035	Zfand1	-2.885461269	0.000100654		A_55_P2107192		2.2256777	0.035872065		A_55_P2082880		6.356802	0.017872453		A_55_P2036883	Hist2h2bb	3.2080457	0.002303083
A_55_P2166985	Dedd2	-2.006618631	0.002985938		A_55_P2107065	Mcm8	-3.977088312	0.001983432		A_55_P2082841		-2.504888164	0.016415918		A_55_P2036813	Hist3h2ba	3.5665817	0.02305483
A_55_P2166873		-2.561169696	5.54042E-05		A_55_P2106926	Kcna3	3.2467632	0.01323732		A_55_P2082837	Spin1	2.3753822	0.002342882		A_55_P2036723	Stk36	2.3432379	0.021446824
A_55_P2166858		-2.922164524	4.77839E-05		A_55_P2106891	Kcna5	2.5160835	0.036418486		A_55_P2082733	Cybb	6.0319576	0.004372524		A_55_P2036567	Vav1	5.023576	0.00161253
A_55_P2166809		2.3126843	0.000440815		A_55_P2106700	Vmn2r59	-2.135550525	0.01778846		A_55_P2082625		-2.389827632	0.012389603		A_55_P2036303	Bdnf	-2.104215303	0.03216341
A_55_P2166758	Gpx5	-2.631331533	0.003812376		A_55_P2106608		3.3479574	0.000180994		A_55_P2082614	Zfp791	2.4656847	0.044319052		A_55_P2036280	Psen2	-2.314565356	0.037407443
A_55_P2166743	1700011J10Rik	-2.10074823	0.020368056		A_55_P2106544	Olfr1264	-2.355928327	0.000955604		A_55_P2082434	Btbd11	6.810122	0.004165923		A_55_P2036240		2.1608407	0.019715823
A_55_P2166555	Gm5637	2.368367	0.000110717		A_55_P2106469	4930565B19Rik	2.7178519	0.038619462		A_55_P2081571	Raver1	-2.470092125	0.003282317		A_55_P2036220	Chadl	-2.166887007	0.002938478
A_55_P2166501	Cd44	8.614204	0.000319861		A_55_P2106358		2.0879786	0.01950075		A_55_P2081530	Sh3bgrl3	3.5915358	0.001176364		A_55_P2036180	Mcf2l	6.9416804	0.006021133
A_55_P2166488	Cd44	2.8521347	0.001412714		A_55_P2106270		6.108812	0.001493345		A_55_P2081488	Pglyrp1	30.226685	0.000338168		A_55_P2036022	Gm10615	2.9844155	0.002743403
A_55_P2166414	Uqcr10	-2.178458729	0.000673131		A_55_P2106241	4930432K21Rik	-8.765222123	0.000185433		A_55_P2081323	Gnas	2.7598612	0.024310188		A_55_P2035963	Hipk3	2.2466328	0.016146945
A_55_P2166326		4.39133	0.013903035		A_55_P2106190	Vmn1r175	-5.861294001	0.0294207		A_55_P2081164	Cd300lf	53.40029	0.003274335		A_55_P2035932	Fgf7	-2.224996249	0.028612232
A_55_P2166020	Ifna13	2.079955	0.026914285		A_55_P2106068	Myh2	-6.335908986	0.010068313		A_55_P2081105	AI607873	10.352341	0.000209557		A_55_P2035804	Fzd8	-2.195277388	0.002604097
A_55_P2165929	Olfr3	-2.67743438	4.51845E-05		A_55_P2106039	Map3k6	2.6398683	0.012429913		A_55_P2080947		-2.561781196	0.015041176		A_55_P2035757	Gm8884	6.3654103	0.033347398
A_55_P2165869	Cebpb	2.1722584	0.015382735		A_55_P2105685	Adrb3	-2.128747818	0.007455027		A_55_P2080774	Qdpr	-2.683831018	1.09838E-06		A_55_P2035653	Ccdc123	-2.227432583	0.017981037
A_55_P2165839	Cebpe	-7.115466662	0.000339459		A_55_P2105643	Mmp1b	-2.381293586	0.002009411		A_55_P2080562	Arhgap26	3.634063	0.04215206		A_55_P2035623	Zfp473	3.748696	0.018057298
A_55_P2165790	Siglech	-3.30886888	0.012720719		A_55_P2105632	BC024139	-2.218149699	0.041288737		A_55_P2080248	Cyp2j8	-2.964307661	0.000161035		A_55_P2035539	D3Ertd751e	-2.062475476	0.008030036
A_55_P2165695	Gm11546	-2.763828352	4.67021E-05		A_55_P2105517		3.324622	0.008592156		A_55_P2080021	Papss2	-3.354501918	0.000643982		A_55_P2035509	Pyhin1	5.0661087	0.015358153
A_55_P2165579	Gm10779	-3.383633985	0.027936364		A_55_P2105452	Foxp1	-2.000367668	0.007604478		A_55_P2079912		-2.052185434	0.000416207		A_55_P2035424	Hpgd	-2.210308317	0.004131955
A_55_P2165554		4.0564585	0.017061358		A_55_P2105371	Dlk1	-2.213628915	0.001458222		A_55_P2079619	Rnf43	-3.030145279	0.000266592		A_55_P2035320	Nfil3	2.1745229	0.02119163
A_55_P2165401		5.0111823	9.62682E-05		A_55_P2105220	Hscb	-2.219320338	0.000366995		A_55_P2079579	Pira7	6.1060605	0.000764079		A_55_P2035315	Rasgef1b	3.2355888	0.03593407
A_55_P2165293	Atrn	-2.873340287	0.003049408		A_55_P2105181	Bhmt	-4.166020933	0.013177011		A_55_P2079561	Lilra6	3.4747088	0.001905831		A_55_P2035018	Clec4n	4.6580753	0.001055818
A_55_P2165249	Papln	2.2684526	0.00352248		A_55_P2105180	Bhmt	-2.74887617	0.023670295		A_55_P2079560	Lilra6	4.9440665	0.001998646		A_55_P2034663	Csf2rb2	3.3504143	0.034131203
A_55_P2165118	Gm20865	-2.412469573	0.000712496		A_55_P2104975	Serpina3f	8.7142	0.018774716		A_55_P2079167	Dnm1	-3.736509705	0.006725752		A_55_P2034655		40.686237	0.000650215
A_55_P2165091	Acnat2	3.7000942	0.000252061		A_55_P2104440		-2.61175729	0.002659234		A_55_P2079142	Fam124b	2.3442311	0.013446683		A_55_P2034453		-2.038025313	0.007389317
A_55_P2164977	Tcf24	4.7380095	0.00086172		A_55_P2104387		2.2667654	0.009368088		A_55_P2078955	Aqp8	-56.59405009	0.004219761		A_55_P2034300	Tmem40	3.127778	0.000681309
A_55_P2164764	Olfr965	-2.299274963	0.03304419		A_55_P2104372	Gm12302	-2.59880082	0.009063032		A_55_P2078735	AI662270	2.5809908	0.031085305		A_55_P2034227		2.9313028	0.003680353
A_55_P2164744	Muc20	-2.233024703	0.030137686		A_55_P2104312	Olfr66	-2.081140981	0.002282676		A_55_P2078611		2.1878588	0.003858945		A_55_P2034110	Tgm2	2.032969	0.014251385
A_55_P2164714	C7	-2.648948732	0.002655733		A_55_P2103969	Bhmt	-2.509864773	0.011758137		A_55_P2078433	Mcoln2	9.719923	0.00323816		A_55_P2034067	Myom3	2.5131574	0.03639186
A_55_P2164609	Gm960	-5.757580084	0.031163745		A_55_P2103963	Bhmt	-5.631614578	0.009759567		A_55_P2078403	Rgs19	3.4185874	0.009656071		A_55_P2034032	Il12rb1	3.843583	0.000928057
A_55_P2164608	Gm5724	-3.954018716	0.009980992		A_55_P2103937	Gm10362	2.5396857	0.003994398		A_55_P2078285	Uck1	-2.462512556	7.61656E-05		A_55_P2034027	Nos3	2.1456618	0.000610809
A_55_P2164524	Zfp872	3.222365	0.039207146		A_55_P2103846		-4.98173596	0.001733628		A_55_P2078088	Pqlc1	-2.49920113	0.000733607		A_55_P2033922	Tsga8	-2.311144482	0.016229298
A_55_P2164503		-3.123894922	0.003235644		A_55_P2103811		-3.006342481	0.0463934		A_55_P2077994	Ube2v2	3.2004466	0.003684957		A_55_P2033767	Esrp1	-2.877830181	0.010256053
A_55_P2164443		-2.283698367	0.000722951		A_55_P2103766	D630003M21Rik	-2.546137799	0.014437693		A_55_P2077920	Naaladl2	-2.17621851	0.004463627		A_55_P2033720	Olfr331	2.0192297	0.003382621
A_55_P2164172	Rs1	-4.075144524	0.021118788		A_55_P2103698	Isg15	2.6564505	0.021236049		A_55_P2077914	Tpgs2	-2.041890903	0.011058885		A_55_P2033500	Ltbp4	-2.07252868	0.000912363
A_55_P2164075	Gm10804	-117.9782167	5.73092E-05		A_55_P2103661	Zfp366	2.9214854	0.000667921		A_55_P2077635		-2.035240847	0.001993008		A_55_P2033326		-5.530277884	0.03359305
A_55_P2164070	Grip1	-2.340753835	0.000122395		A_55_P2103561	Prdx6	-2.039560956	0.006272075		A_55_P2077555	C330021F23Rik	-2.307473737	0.000576668		A_55_P2033055	Pdp1	2.8889947	0.009208912
A_55_P2163873	Uox	-6.10819221	9.95258E-05		A_55_P2103491	Fam170b	2.020327	0.004752297		A_55_P2077546		3.5544171	0.005713726		A_55_P2033041	Sirpb1b	12.2579565	0.001335672
A_55_P2163812	42982	-2.919185815	0.001079213		A_55_P2103452	Npy1r	2.9563727	0.001329715		A_55_P2077501		-2.315769319	0.010857154		A_55_P2032946	Gm3776	-66.79545275	0.007359793
A_55_P2163774	Crip1	2.367715	0.008201504		A_55_P2103432	Gm9876	2.1637042	0.003586652		A_55_P2077497		-2.067144064	0.030122347		A_55_P2032853	Entpd1	2.244942	0.012386237
A_55_P2163749		2.7496274	0.03197252		A_55_P2103402		-2.919213936	0.031418864		A_55_P2077368	Dpep2	4.7202287	0.001341271		A_55_P2032815	Rnase13	4.6404276	0.013327142
A_55_P2163744	Jph1	-2.360129409	0.000185422		A_55_P2103206	Dusp8	3.0928702	0.014202717		A_55_P2077228	Cenpl	-2.147892447	0.006671284		A_55_P2032775		21.120321	0.000421029
A_55_P2163725	Slc7a9	-3.393517364	0.017679961		A_55_P2103190		2.4907694	0.012783432		A_55_P2077053	Itih4	6.101701	0.002390964		A_55_P2032718	Klra9	3.1155472	0.002404149
A_55_P2163561	Sytl1	-2.497941571	0.00448354		A_55_P2103132	Pou3f2	-2.15450099	0.002963284		A_55_P2076998	Csn1s2b	3.059905	0.023172801		A_55_P2032478	Sfxn5	-2.580539076	0.018573524
A_55_P2163398	Olfr611	2.6753998	0.015889209		A_55_P2103097	Ccr8	12.906968	0.004454685		A_55_P2076861	Sema6d	2.4828615	0.028907841		A_55_P2032440	Gm8378	12.532948	0.00728731
A_55_P2163353	Sox3	-2.623999249	7.77711E-05		A_55_P2102798	Prl7a2	-2.315769802	0.001198014		A_55_P2076772	Hspa5	2.2750773	5.45822E-06		A_55_P2032419	LOC101056207	2.8939335	0.02179329
A_55_P2163344		-2.20792132	4.71724E-06		A_55_P2102788		-2.368158405	0.000638827		A_55_P2076538	Whamm	-2.691910615	0.0257968		A_55_P2031898		-2.418928815	0.002945006
A_55_P2163263		4.123567	0.000743127		A_55_P2102683		4.014084	0.020693917		A_55_P2076524	1700028I16Rik	-2.099024415	0.001131819		A_55_P2031692	Gstm6	-4.451397131	0.010637786
A_55_P2163148	LOC631360	-2.613167122	6.03588E-05		A_55_P2102624	Eaf2	-2.197926103	0.0291387		A_55_P2076448	Tmem255a	2.0032063	0.028776579		A_55_P2031681	Gstm6	-4.007803835	0.009167249
A_55_P2163098	Akr1c18	-2.11517876	0.005214549		A_55_P2102563	Olfr1026	-2.044616225	0.002534386		A_55_P2076303	42802	-2.045448307	0.001704529		A_55_P2031676	Gstm6	-4.560399805	0.004334402
A_55_P2163093	Nxf7	-2.901891264	2.0124E-05		A_55_P2102365	Spag7	-2.033096989	0.024422588		A_55_P2075769	Ube2n	-2.164527089	0.001324443		A_55_P2031671	Gstm6	-3.606725143	0.008788545
A_55_P2163028	Ier2	-2.157292977	0.000229775		A_55_P2102350	Stambpl1	3.464611	0.000467301		A_55_P2075734		-2.193850182	0.013193987		A_55_P2031668	Gstp1	-5.491746345	0.000243635
A_55_P2162970		-5.210221767	0.00047783		A_55_P2102060	Gstm3	-3.086120857	0.02055521		A_55_P2075731		-2.108054444	0.010757235		A_55_P2031403	2210404O07Rik	2.947808	0.005418258
A_55_P2162910	Rtn1	2.3896344	3.68238E-05		A_55_P2102027		2.588562	0.00330872		A_55_P2075657	5330426L24Rik	-2.132643881	0.0374686		A_55_P2031288	Abcg5	-2.973198165	0.004075463
A_55_P2162880	Cyp3a57	-5.205581966	0.00341413		A_55_P2101956		2.6144476	0.006704716		A_55_P2075424	Ttll7	2.7015557	0.015206439		A_55_P2031167	Efna1	2.8942018	0.00907909
A_55_P2162815	Fbxo31	3.1405592	0.00065616		A_55_P2101915	Rpl18a	-2.082076843	0.002899701		A_55_P2075263	Acnat2	9.662711	1.35217E-05		A_55_P2030938	Trim59	2.2509067	0.029126698
A_55_P2162797		8.2227545	0.000320251		A_55_P2101671	Olfr1276	-2.043202286	0.003126981		A_55_P2075230	BC051226	-2.244124478	0.002740067		A_55_P2030883	Esr1	2.962787	0.001690553
A_55_P2162678	Dnajc10	2.1340399	0.002202523		A_55_P2101546	Olfr328	-3.064595858	0.00548274		A_55_P2075200	Tor3a	4.3802214	0.003392418		A_55_P2030299		3.4128544	0.011756351
A_55_P2162617		-3.489397327	0.003549659		A_55_P2101355		-2.377938514	0.000846649		A_55_P2075127	Pax2	-34.11952219	0.001723937		A_55_P2030269	Dnahc6	-2.080584448	0.022181066
A_55_P2162543		4.049703	0.005341618		A_55_P2101286		-2.464619342	0.001105628		A_55_P2075090	Gm7257	-2.235186303	0.015819691		A_55_P2030229	Fan1	2.5609212	0.03369204
A_55_P2162537	Ing4	2.0903318	0.006043788		A_55_P2101231	Aldh7a1	-3.778598321	0.031363264		A_55_P2074927	Gm7932	4.8650575	0.011698931		A_55_P2030194	Ifna5	-2.679964149	0.037140105
A_55_P2162394	Pdp1	5.584917	5.15899E-05		A_55_P2101088	Slc5a11	3.2340298	0.032047473		A_55_P2074762	Lect2	-3.464174632	0.00653906		A_55_P2030183		-2.245761193	0.03383644
A_55_P2162269	Bri3	-2.882596181	0.00018964		A_55_P2101055	Alpk1	33.03755	0.011054507		A_55_P2074703	Gm581	-2.148032428	0.010248573		A_55_P2030046	Barx2	-2.761478687	0.004118621
A_55_P2162175	Ccdc149	2.723376	0.022980012		A_55_P2101031	Dnahc10	-2.098590524	0.002121794		A_55_P2074636	Adap1	3.2354057	0.000651215		A_55_P2029892	E030019B06Rik	-2.776696871	0.03718672
A_55_P2162002	Pkhd1	-2.058424679	0.001080994		A_55_P2100997	Wibg	-2.28210444	0.042086907		A_55_P2074499	Kcp	-2.596372141	0.000768114		A_55_P2029682	Fry	2.1264203	0.03763647
A_55_P2161964	AU017193	2.413319	0.044171013		A_55_P2100968	Dnahc7b	-2.73872358	0.031427678		A_55_P2074035	Haao	-3.428855534	0.000174231		A_55_P2029678	Etfa	-2.030195916	0.000945567
A_55_P2161858	Pdlim7	4.334845	0.003852029		A_55_P2100273	Defb30	-3.31873334	0.013415058		A_55_P2073248	Slc25a34	2.8555038	0.015083491		A_55_P2029574	Por	2.224219	6.75614E-06
A_55_P2161824	Arr3	4.3374295	0.0017662		A_55_P2100222	Gm4425	2.7213075	0.026269432		A_55_P2073205	LOC101056044	-2.056283608	0.042544223		A_55_P2029558	Adrb2	6.1104565	0.012854222
A_55_P2161690	Tomm40	-2.598114413	0.000229379		A_55_P2100155	Mapt	-3.180024359	0.014257412		A_55_P2072908		3.3731344	0.002033302		A_55_P2029533	Zfp57	-2.893483773	0.005963202
A_55_P2161675	Zfp133-ps	-2.90010249	0.0029137		A_55_P2099890	Atxn7	-3.083356952	0.014967873		A_55_P2072906		3.4142225	0.001123873		A_55_P2029420	2610318N02Rik	4.8696136	0.004824101
A_55_P2161640	Slc38a1	4.50646	0.004641361		A_55_P2099881	Gm10461	-2.058878489	0.032060962		A_55_P2072801	Lypd5	2.0709634	0.00169849		A_55_P2029366	Abhd6	-2.202890633	0.006074816
A_55_P2161595	Hpca	3.369312	0.019394161		A_55_P2099742	Ccl19	4.4478683	0.002193656		A_55_P2072666	Cyp2d37-ps	-3.425981465	0.006864697		A_55_P2029101	Lcorl	-2.263088419	0.04318435
A_55_P2161585	Coq10a	-2.369195306	6.43132E-05		A_55_P2099665	Gpr37	-2.496238169	0.026346613		A_55_P2072656	Ckmt1	2.9458013	0.001390262		A_55_P2029051	Fgd3	2.7767107	0.000158881
A_55_P2161465	Gm10516	-2.448644697	0.01904539		A_55_P2099594	Scd3	-3.021623828	0.004349442		A_55_P2072373	Msn	2.2312942	0.000743446		A_55_P2029046	Fgd3	2.8028874	0.0326033
A_55_P2161423	Hif3a	2.9590356	0.008600363		A_55_P2099363	Stac2	-2.779457342	0.006433949		A_55_P2072315	Gm10216	-3.960714465	0.000798264		A_55_P2028883	Rnft2	-2.216953116	0.002727046
A_55_P2161395		2.1036527	0.038144197		A_55_P2099279	Tmem29	-3.823053779	0.024982197		A_55_P2072141	Chic1	-2.634617216	0.018673873		A_55_P2028798	Nqo2	-2.868664232	0.031348404
A_55_P2161347	Acmsd	-2.405092061	0.01105419		A_55_P2099014		-2.910034988	0.020558478		A_55_P2071952	Wdr92	6.46325	0.000249005		A_55_P2028773	Slc22a17	2.5471203	0.003610558
A_55_P2161337	Pkib	-2.757721863	6.66666E-05		A_55_P2098985	C87414	-3.172964313	0.008723149		A_55_P2071940	Mrgprb1	3.023046	0.022282777		A_55_P2028595	AW551984	2.1976407	0.044397347
A_55_P2161287		-3.755101305	0.034617465		A_55_P2098941	1700110I01Rik	-2.068614195	0.0208015		A_55_P2071858	Mgmt	-2.10083173	0.002367576		A_55_P2028504	LOC100862497	-2.201706622	0.029756503
A_55_P2161232	6720489N17Rik	2.3769457	9.58662E-05		A_55_P2098865	Asic5	-2.339768117	0.016458211		A_55_P2071731	Olfr75-ps1	-2.017257883	0.038233858		A_55_P2028268	Pik3cd	8.874751	0.006351014
A_55_P2161055	Trp63	7.099941	0.000188549		A_55_P2098791		-6.824916925	0.000782339		A_55_P2071601	Ppara	-3.108020785	0.010107379		A_55_P2028263	Pik3cd	3.7535846	0.009657447
A_55_P2160871	Vmn2r90	2.7442784	0.004597322		A_55_P2098609	Spag16	-2.057020696	0.001186767		A_55_P2071596	Ppara	-2.81332492	0.017686466		A_55_P2028214		-2.146010475	0.02819125
A_55_P2160750	Col25a1	-4.041758642	0.011069221		A_55_P2098598	Btg1	-2.810571921	6.00327E-05		A_55_P2071581	Gm7710	2.4703898	0.006301906		A_55_P2028054	Incenp	2.08575	0.006235721
A_55_P2160716	Arf5	-2.131194183	0.002644935		A_55_P2098593	LOC101055656	2.456631	0.022656806		A_55_P2071536		2.31684	0.004756526		A_55_P2028046	Cyp3a59	-5.209750005	0.011355562
A_55_P2160686	Tsc22d1	-5.225600131	7.14518E-06		A_55_P2098499	Gnpda2	-2.041055755	0.009332158		A_55_P2071526	Papln	4.5462937	0.011022974		A_55_P2028029	Abcb11	-2.511654075	0.032971717
A_55_P2160663		-2.642349302	7.72323E-05		A_55_P2098076	Trim25	-2.820727029	0.014676365		A_55_P2071466	Ncf1	3.794992	0.011597723		A_55_P2027999	Hk1	2.258794	0.00067526
A_55_P2160623	Kalrn	2.9911702	0.016619192		A_55_P2097998	1500017E21Rik	-2.069024392	0.002381524		A_55_P2071441	Kcnip1	3.658604	0.024806248		A_55_P2027979	Impg2	-2.851130637	0.002315116
A_55_P2160456	Defb40	-2.71500166	4.68593E-05		A_55_P2097989	Zc3h4	-2.033279582	0.04534605		A_55_P2071132	Tnfrsf23	4.5578504	0.015198951		A_55_P2027698	Ndufa5	-2.048018245	0.000747122
A_55_P2160296	Olfm1	-2.503676649	0.001970379		A_55_P2097967		-2.24548293	0.002211859		A_55_P2071028	Gm6195	-2.763323065	0.000254853		A_55_P2027653	Arhgap25	2.8641922	0.000757049
A_55_P2160128	Pls1	-2.077823422	0.037854783		A_55_P2097814	Olfr122	-2.896514517	0.04339098		A_55_P2070977		-2.373465679	0.04257356		A_55_P2027337		-3.023692414	0.001934261
A_55_P2160094	Plscr2	-3.879243796	0.000507317		A_55_P2097808	P4ha1	2.2954483	0.034067217		A_55_P2070976		-4.400240218	0.004974242		A_55_P2026898		-3.0458971	0.008599979
A_55_P2160032	Atp5f1	-2.437793423	0.0004722		A_55_P2097665	Arl4a	-2.33562649	0.03769792		A_55_P2070938		-2.841478032	0.00170377		A_55_P2026632	Pilrb1	2.095814	0.02406032
A_55_P2159934	Rnf186	-4.037919292	0.021379553		A_55_P2097508	Mcc	-2.112899577	0.000847722		A_55_P2070869	Lcn2	166.34103	0.005404817		A_55_P2026487	Stab2	2.096842	0.00028478
A_55_P2159895	Zfp52	2.9436986	0.005420751		A_55_P2097474	Creb5	-2.129710894	0.029802736		A_55_P2070766		-2.202111367	0.01386139		A_55_P2026340	Fmo5	-2.135188157	0.011588819
A_55_P2159830	Yaf2	-2.474355164	5.1571E-05		A_55_P2097434	Strm	-26.87498001	0.00013767		A_55_P2070603	Cxxc4	-2.468950845	0.03742126		A_55_P2026295	Syne1	-3.185065762	0.01359576
A_55_P2159825		-4.320985814	0.006412324		A_55_P2097398		2.2300286	0.027729884		A_55_P2070401	4930402H24Rik	-2.52682956	0.005625336		A_55_P2026258		5.045803	0.011865746
A_55_P2159807	Rfc4	-2.43661725	0.000298208		A_55_P2097372	Tctex1d4	-2.48706391	0.006082045		A_55_P2070262		3.6333666	0.00929262		A_55_P2026139	Nxpe5	7.371833	0.001463871
A_55_P2159715	Gm6818	-8.233448159	0.020621426		A_55_P2097279	Lilrb3	3.2129683	0.023932531		A_55_P2070069	Itpkb	2.7696152	0.047063958		A_55_P2026025		-2.143933397	0.002097679
A_55_P2159685	Kcnj3	-2.22685031	0.038012374		A_55_P2097206	Camk4	-3.005183611	0.019362697		A_55_P2069969	Gm10639	-47.5041464	0.030108385		A_55_P2025937		5.4712653	0.002739511
A_55_P2159595		3.0864296	0.005683818		A_55_P2097176	Idua	2.6593075	0.012087919		A_55_P2069768	Kiss1	3.4654195	0.037427347		A_55_P2025829		2.7951717	0.002166767
A_55_P2159575	Reep6	-2.674520485	0.002256988		A_55_P2097161	Ifitm7	-2.805219841	0.020810885		A_55_P2069765	Kiss1	3.0704386	0.028692733		A_55_P2025765	Adam8	4.8612547	0.010003505
A_55_P2159573	Reep6	-4.515629633	0.001783349		A_55_P2097072		2.131375	0.018854652		A_55_P2069485	Ptpn13	2.4036334	0.015461394		A_55_P2025755	Syce1l	2.3605528	0.016781788
A_55_P2159555	Adamts4	15.782829	0.00035897		A_55_P2096917	Mreg	-2.884008467	0.006436659		A_55_P2069083	Galnt12	2.2559655	0.03742918		A_55_P2025746	Adam5	-2.009963914	0.003421029
A_55_P2159506	Gm5458	-2.112626082	0.015276598		A_55_P2096883	Steap3	-3.019235884	0.001133502		A_55_P2068877		2.574379	0.001735808		A_55_P2025730	Hif3a	3.5637372	0.000729741
A_55_P2159485		6.5297084	0.001547156		A_55_P2096827	Art3	-2.082309705	0.010448881		A_55_P2068812		2.272981	0.0045777		A_55_P2025687	Muc4	5.0871167	0.004023867
A_55_P2159405		-2.193569669	0.000974415		A_55_P2096699	Calcoco2	2.516327	0.03165391		A_55_P2068734	Ccl27a	-3.299476851	0.000146688		A_55_P2025655		-3.186362674	0.010597346
A_55_P2159309	Synpo2	2.694732	0.000683255		A_55_P2096674	Ranbp3l	-2.255364859	0.00128328		A_55_P2068723	Ccl27a	-3.55862426	0.000191983		A_55_P2025523	Arhgap6	-2.742882221	0.015344066
A_55_P2159264	Lifr	-2.667639822	0.020402953		A_55_P2096515		-2.749360238	0.014144565		A_55_P2068471	Spaca4	-2.298172429	0.0155953		A_55_P2025490	Tnfrsf18	4.9667993	0.000672254
A_55_P2159189	Decr1	-2.079186007	0.000764853		A_55_P2096422	Inhbb	4.2762733	0.007216158		A_55_P2068350	Ido2	-2.610517226	0.000456809		A_55_P2025454	Ttc12	-2.566446454	0.004936908
A_55_P2159094	Lepre1	2.267709	0.004349949		A_55_P2096405	Cdc42bpa	2.1348214	0.008563775		A_55_P2068265	Mif	-2.419221411	0.000746947		A_55_P2025343	Mup21	-10.06309358	0.015678758
A_55_P2159045	Fads6	-2.65863122	0.003321712		A_55_P2096375	Dydc2	-2.596112296	0.023396447		A_55_P2068248		-2.123673755	0.010069939		A_55_P2025340	Olfr1276	-2.203763742	0.043271273
A_55_P2159026	Rpl22l1	-2.437279061	0.004288347		A_55_P2096310		-5.299163199	4.07893E-05		A_55_P2068247		-2.03710995	0.014715456		A_55_P2025123	Proca1	-2.216931638	0.02255196
A_55_P2158962	Dixdc1	-2.583082058	0.011006306		A_55_P2096231	Cga	-2.09899124	0.002995433		A_55_P2067712		-2.481824175	0.004355643		A_55_P2025078	Csf1r	4.006944	0.000253213
A_55_P2158873	Ppid	-2.104079425	0.003105201		A_55_P2096134		-4.643676967	0.004171358		A_55_P2067707	Mep1a	3.9626195	0.041420914		A_55_P2025006	Klk1b26	-4.109501785	0.007646619
A_55_P2158866	Nme6	2.250974	0.004866282		A_55_P2095899	2310057B04Rik	-3.43621711	0.022428751		A_55_P2067608	Clmp	2.8214874	0.002187527		A_55_P2024888	Ctss	5.24832	0.000982644
A_55_P2158592	Sirpb1a	14.259963	0.000429271		A_55_P2095794	Evi5	-2.187518122	0.000442444		A_55_P2067583	Cd68	2.9416013	0.028684618		A_55_P2024841	Gstt1	-5.370663599	0.008481001
A_55_P2158547	Cyp2c54	-7.662963846	0.00135328		A_55_P2095784	Gemin6	-2.264537111	0.00194919		A_55_P2067505	Slc16a3	5.430037	0.000931173		A_55_P2024763	Lama3	-2.142835087	0.008821198
A_55_P2158498	Btk	3.013436	0.000489618		A_55_P2095754	Mrgpra5	-2.138898348	0.002859899		A_55_P2067473	Gm14015	2.5497293	0.009233087		A_55_P2024679	Gm10765	-3.823093973	0.00044398
A_55_P2158458	Iqcc	-2.488269675	0.00058639		A_55_P2095503		-2.119185448	0.002989917		A_55_P2067445	Arf5	-2.41291442	0.003218481		A_55_P2024625	Gm1987	2.0691137	0.034899693
A_55_P2158227	Angpt1	-3.704986452	0.008312097		A_55_P2095325	AI182371	-2.893989378	0.005577005		A_55_P2067366	Zfp827	3.242594	0.002066405		A_55_P2024366	Raver2	4.3658338	0.001152967
A_55_P2158018	Rnf39	-2.150956863	0.000240076		A_55_P2095301		2.068686	0.039450657		A_55_P2067362	Dpep2	33.57448	0.000230783		A_55_P2024290	Fam149a	-3.2425022	0.016345536
A_55_P2157992		-2.023938415	0.000283359		A_55_P2095251	Ell3	-4.250126579	0.035445306		A_55_P2067301	8430406I07Rik	-2.863093839	0.02011378		A_55_P2024145	Vmn1r62	-2.621633986	0.003065751
A_55_P2157952	Gm10755	2.3051348	0.049210686		A_55_P2095181	Fdxacb1	-3.553705733	0.004980599		A_55_P2067266	LOC101056395	-2.303667092	0.004678927		A_55_P2024054	Slc16a5	3.078444	0.02327358
A_55_P2157922	Ndufaf1	-2.371375412	3.16105E-05		A_55_P2094931		-2.41967326	0.000679126		A_55_P2067041		-3.210967019	0.00042624		A_55_P2024046	Slc16a5	3.4940817	0.0062055
A_55_P2157897	Igsf10	-2.977010394	0.014891923		A_55_P2094796	Olfr62	-2.137402035	0.001552441		A_55_P2067011	Agxt2l2	2.0248227	0.04643525		A_55_P2023912		9.254423	0.002660762
A_55_P2157814	Gmds	3.045863	0.016583655		A_55_P2094792	Pcdhga10	-2.243825374	0.001320463		A_55_P2066778	AB124611	8.714831	0.002827134		A_55_P2023692	Neurl1a	2.257016	0.011205777
A_55_P2157730	Gpr158	-5.815061731	0.03847855		A_55_P2094721	Sox11	-2.601280465	0.016330339		A_55_P2066727	Serpinb6a	2.5899544	0.029904624		A_55_P2023637	Prg4	6.8919325	0.000511412
A_55_P2157705	Uqcr10	-2.275615442	0.000173119		A_55_P2094445	Ms4a10	-2.40727351	0.000754467		A_55_P2066593	Oprl1	-2.061134061	0.007093794		A_55_P2023607	Ikzf1	6.511728	0.011697493
A_55_P2157676	Wdr34	-2.057487984	0.000274335		A_55_P2094272	Gm9694	-2.56935921	0.004771074		A_55_P2066578	Ifi204	4.3090386	0.000421904		A_55_P2023572	Txn2	2.2132747	0.004238243
A_55_P2157620	Gm10734	2.947242	0.000227801		A_55_P2094044	Gm15800	-2.458296838	0.000918604		A_55_P2066548	Baiap2l2	-3.534864189	0.001500051		A_55_P2023523	Aloxe3	4.211518	0.004162602
A_55_P2157532		2.3435733	0.02809938		A_55_P2093862		4.211872	0.009699116		A_55_P2066543	Orai2	3.8926191	0.001479424		A_55_P2023352		-2.163036263	0.014941069
A_55_P2157517	Fam20c	-2.658696038	0.002058822		A_55_P2093774	Chl1	-2.382422846	0.00083619		A_55_P2066230	Hck	5.1858473	0.004242902		A_55_P2023200	Miox	6.042063	0.009478021
A_55_P2157384	Xlr5b	-2.481002345	0.001911926		A_55_P2093705	Meig1	-5.847740167	0.034202076		A_55_P2066219	Gm3455	16.632582	9.59142E-05		A_55_P2023191	Polg2	-2.390695147	0.006847127
A_55_P2157370	Gm5741	2.205244	0.003763065		A_55_P2093704	Meig1	-10.49517605	0.00997681		A_55_P2066081	Prmt6	2.6802785	0.002721235		A_55_P2023001	Slc47a1	-2.145755921	0.000930689
A_55_P2157335	Rspry1	2.059135	0.00745204		A_55_P2093163	Zbtb14	2.2916737	0.008969318		A_55_P2065991	S100a11	4.5597563	0.003365273		A_55_P2022585	Pira6	3.6674778	0.000451424
A_55_P2157307		3.0478175	0.001428081		A_55_P2093023	Xrcc6bp1	-2.462045961	0.03868371		A_55_P2065929		-3.183645739	0.00169101		A_55_P2022519	Tmem108	3.2140603	0.01893121
A_55_P2157250	Gfap	2.5147297	0.009210206		A_55_P2092993	D330045A20Rik	7.1555996	0.009220673		A_55_P2065754	Krtap19-5	-2.232355629	0.029390182		A_55_P2022419	D030018L15Rik	6.146836	0.014780157
A_55_P2157245	Gfap	2.3711326	0.04840238		A_55_P2092958	Traf2	4.016846	0.03671618		A_55_P2065751	Krtap19-5	-2.30425275	0.032658134		A_55_P2022369	Lbh	2.2719305	0.013926593
A_55_P2157236		2.7801788	0.004853877		A_55_P2092914	Gm10465	-2.061623408	0.003329466		A_55_P2065671	Ccnb1	-5.171535167	0.005339191		A_55_P2021981	Ctsw	4.0549054	0.004437247
A_55_P2157225	Nqo2	-4.543064274	5.80172E-06		A_55_P2092717	Trim43b	3.081594	0.007722115		A_55_P2065567	Chac2	-2.264003655	0.000880208		A_55_P2021923	Fkbp1a	-2.166188228	0.00913174
A_55_P2157205	Cdx1	-7.069265583	0.000161925		A_55_P2092501	Med1	-3.290144376	0.002962682		A_55_P2065529	Stk30	2.6126091	0.000188426		A_55_P2021826	Zbtb4	2.22627	0.02367041
A_55_P2157165	Olfr1444	-2.604351142	6.05235E-05		A_55_P2092492	Il18r1	-2.399910647	0.00311593		A_55_P2065434		-3.050127565	0.0125197		A_55_P2021565	Ntf3	16.382124	0.004937715
A_55_P2157159		-2.748065238	7.75433E-05		A_55_P2092219	Serpina9	-5.101871622	0.002638718		A_55_P2065394	Brwd1	-2.120798925	0.008067553		A_55_P2021490	Gm16386	-2.129529755	0.010488053
A_55_P2157019	Phb2	-2.731257259	5.32394E-05		A_55_P2091889	2210015D19Rik	2.1212792	0.003859389		A_55_P2065231	Gstm3	-7.389156192	0.000706436		A_55_P2021266	Hpse	2.1831512	0.007232721
A_55_P2157008	Ear10	3.489819	0.001147804		A_55_P2091831	Krtap1-4	2.8680058	0.005397921		A_55_P2065169	Gm11578	4.4702854	0.027132193		A_55_P2021177	Abca2	-2.205338883	0.032251567
A_55_P2156963	Cyp11b1	-2.437357951	0.003376474		A_55_P2091736	Rassf2	3.9562426	0.001085444		A_55_P2065154	Kdm2b	3.308718	0.041430153		A_55_P2021049	Ugp2	-3.306397217	0.002910632
A_55_P2156855	Car13	5.459307	0.000131642		A_55_P2091681	Nudt1	-2.474485885	0.005009625		A_55_P2065050		-3.375865867	0.00020057		A_55_P2020532	BC089491	4.35645	0.004771084
A_55_P2156796	Pdss2	-2.510801153	0.000378966		A_55_P2091651	Vwc2	-2.654547067	0.006869543		A_55_P2064976	4930528A17Rik	2.3797946	0.038300306		A_55_P2020497	Dcaf12l1	-2.389556662	0.006555437
A_55_P2156727	Gm16509	-2.583996021	0.000235028		A_55_P2091640	2310010M20Rik	-2.100584074	0.001907475		A_55_P2064965	Gm10624	-2.833397127	0.005331288		A_55_P2020428	Slc22a26	27.608475	0.002271317
A_55_P2156718		-3.389212982	0.014151709		A_55_P2091616	Krt222	2.9337742	0.015878495		A_55_P2064776	4930412O13Rik	7.6287746	0.006258098		A_55_P2020378	Ehd4	2.6770337	0.008447263
A_55_P2156712	Gpr1	-2.51418282	8.46164E-05		A_55_P2091596	4933407I18Rik	-2.193074459	0.002612896		A_55_P2064492	Pcmtd2	-2.249178173	0.002013943		A_55_P2019989		-2.887672319	0.03516648
A_55_P2156598	Gm9869	-2.257304496	8.72222E-05		A_55_P2091561	Olfr139	8.351554	0.009055547		A_55_P2064043	Cd44	3.4317136	0.00426275		A_55_P2019719	Oas2	5.324653	0.000851159
A_55_P2156556		-2.759214396	0.016600082		A_55_P2091536		-2.426273612	0.000721051		A_55_P2063776	Gm2568	-2.372130709	0.043977402		A_55_P2019577	1500011B03Rik	2.5763028	0.010120592
A_55_P2156515		2.5866063	0.000309787		A_55_P2091525		-4.072458816	0.01229254		A_55_P2063755	Naip6	3.6878614	0.014695741		A_55_P2019557	Mrgpra2b	3.223559	0.049579557
A_55_P2156464	Nt5c3l	2.095672	0.013578315		A_55_P2091359	Padi2	2.8089705	0.028546724		A_55_P2063736	Gp49a	4.0474114	0.007427307		A_55_P2019447	Ano2	2.047531	0.034322202
A_55_P2156404	Ccdc136	-2.50450686	0.000104809		A_55_P2091279	Ublcp1	4.9227376	0.002504767		A_55_P2063654	Mup20	-10.13924221	0.023684902		A_55_P2019300	Aim1l	-2.130753837	0.019243512
A_55_P2156350	Clcn5	2.209198	0.003476067		A_55_P2091274	Sly	-2.171654381	0.011622426		A_55_P2063505		-2.186653055	0.02194253		A_55_P2019254		-2.142920221	0.04000691
A_55_P2156288		-2.975963205	0.000513221		A_55_P2091153	BC051142	2.3693013	0.017337015		A_55_P2063283		3.6227489	0.003587704		A_55_P2018934	Emr1	3.0389388	0.00534876
A_55_P2156155	Gadl1	-2.461210946	0.000110314		A_55_P2091120	Kbtbd12	-6.595690877	0.010541319		A_55_P2063257	Lgals4	3.8606377	0.007706436		A_55_P2018636	9530077C05Rik	23.263144	0.014216065
A_55_P2156126	Sema6c	-2.640953638	0.000477709		A_55_P2091116	Kbtbd12	-4.870674579	0.001390947		A_55_P2063256	Lgals4	3.6392546	0.007356903		A_55_P2018594		-3.39266931	0.032334097
A_55_P2156101	Skp1a	-2.012304194	0.000174775		A_55_P2091032		-2.81113328	0.023551706		A_55_P2062981	Abca9	2.526445	0.005893292		A_55_P2018457	Hdac7	2.4483643	0.003613718
A_55_P2156093		-2.051497932	0.000801991		A_55_P2091012	Pea15b	-2.178306308	0.001249278		A_55_P2062977	Ppp3cc	2.0464425	0.035396498		A_55_P2018417	Osbpl3	2.3951988	0.012243015
A_55_P2155981	Vmn1r185	-2.529251745	9.74687E-05		A_55_P2091005	Emilin3	-3.29473149	0.04699975		A_55_P2062911	Epha5	2.5501595	0.04007814		A_55_P2018280		-3.277605947	0.03832495
A_55_P2155869	Klc1	2.1631162	0.00512754		A_55_P2090832	Macrod2	-5.510911053	0.001054492		A_55_P2062573	C1qtnf3	-2.498965678	0.000693539		A_55_P2017914	Csf1	2.2182057	0.004436272
A_55_P2155859	Olfr243	-2.723654748	4.88046E-05		A_55_P2090782		-2.534538023	0.025787987		A_55_P2062568	Caprin2	-2.737184196	0.003711448		A_55_P2017789	Il4ra	2.092584	0.001549997
A_55_P2155853		-3.491901146	0.002452588		A_55_P2090617	Pilra	2.4260206	0.041622937		A_55_P2062558	Gm10433	3.89192	0.010844966		A_55_P2017769	B020031M17Rik	-2.019672947	0.01092269
A_55_P2155754	Spink13	-2.404415237	0.000134976		A_55_P2090557	Fam211a	11.734895	0.002542232		A_55_P2062543	Kifc1	-3.679253565	0.01157615		A_55_P2017759	Evi2a	2.7829657	0.013709866
A_55_P2155593		-2.806188487	0.000297551		A_55_P2090349	Mettl5	-2.03046617	0.007987841		A_55_P2062523	Awat2	-3.278260201	0.001812036		A_55_P2017710	Igsf9	-2.380703427	0.026764376
A_55_P2155582	Nin	2.5432038	0.00144509		A_55_P2090279		2.2273374	0.04210496		A_55_P2062495	Smyd1	5.0957937	7.26365E-05		A_55_P2017699	Lpar5	-3.029101211	0.009332849
A_55_P2155572		-2.439681617	0.01516741		A_55_P2090214	Cyb5r2	-3.26306071	0.006550407		A_55_P2062255	Syne3	-3.472192564	0.008395825		A_55_P2017636	Thbs1	6.713073	0.03672042
A_55_P2155499	Tmem9	-2.030901796	0.001095081		A_55_P2090050	Ilkap	3.4213212	0.031378593		A_55_P2062250	Gm5524	-4.727016901	0.02686429		A_55_P2017487		2.567546	0.001808403
A_55_P2155372	Gm12695	-2.45606149	0.000108387		A_55_P2089888	Zfp451	-2.181722805	0.001486328		A_55_P2062246	Tgtp2	2.9011807	0.012505209		A_55_P2017418	Cfh	2.1519458	0.000356789
A_55_P2155362		-2.217921279	0.005208697		A_55_P2089362	Wfdc13	-2.207967974	0.02857983		A_55_P2062213	Tmem41a	3.85101	0.000115119		A_55_P2017377	Olfr424	2.4164863	0.00969584
A_55_P2155347	Grk4	3.726473	0.003861306		A_55_P2089198	Rgs7	-2.857419047	0.025768766		A_55_P2062190	Gstm1	-8.035175427	0.003856333		A_55_P2017347	Krtap11-1	16.622375	0.001437249
A_55_P2155312	Dock3	-3.23739675	0.000376848		A_55_P2089100	Sly	-2.628282804	0.003381736		A_55_P2062187	Shank1	2.120225	0.04506748		A_55_P2017160	Cdc14a	2.0054293	0.005326186
A_55_P2155226	Ksr2	2.6529555	0.00139019		A_55_P2089060	Slc7a14	-2.284680566	0.001188396		A_55_P2062094		2.1007714	0.013566593		A_55_P2017116		-8.351668029	0.002835914
A_55_P2155197	Tnfrsf22	2.6548188	0.035147343		A_55_P2088825	Foxp1	-2.087171119	0.001500051		A_55_P2061991	Pnldc1	-2.016093669	0.000614649		A_55_P2017115		7.052739	0.00781893
A_55_P2155146	Klrc3	-2.228438973	0.008605424		A_55_P2088705	Sgsm1	2.6577456	0.0351962		A_55_P2061737	Tmsb4x	2.3797898	0.007525032		A_55_P2016842	Me1	-4.222016244	0.001071408
A_55_P2154987	Krtap5-2	-3.420753541	0.002446914		A_55_P2088380	C230072F16Rik	-2.02592175	0.044713575		A_55_P2061495	Cks1b	-2.223448083	0.008948669		A_55_P2016667	Gstm7	-2.043246664	0.000489046
A_55_P2154977	Rpap3	3.8966963	0.001151328		A_55_P2088296	Fam160b2	-2.217693347	0.039363377		A_55_P2061421		2.162193	0.04446001		A_55_P2016662		-2.234200216	0.012624957
A_55_P2154570	Pofut1	-2.429031473	0.000834213		A_55_P2088251		-2.268516288	0.001253071		A_55_P2061338	Slc16a11	-2.936624702	0.000612632		A_55_P2016623	Gm5068	4.1505136	2.89717E-05
A_55_P2154536	Hagh	-2.615009969	0.000218038		A_55_P2088178	Cbln2	-5.671430441	0.023432476		A_55_P2061219	Ces3a	-6.083042163	0.000541183		A_55_P2016249	Ppid	-2.24007412	0.000451151
A_55_P2154460		2.6590912	0.036378063		A_55_P2088148		-2.483356298	0.020999296		A_55_P2061104	Mup6	-15.57550882	0.002312792		A_55_P2016166	Wfdc2	2.3360472	0.002436141
A_55_P2154404		5.0266232	0.006413931		A_55_P2088054	Syn3	-2.109908955	0.0398642		A_55_P2061076	Gm3219	-3.542923223	0.000509807		A_55_P2016114	Fasl	6.41404	0.001100582
A_55_P2154252	Gfpt2	2.8347766	0.000675934		A_55_P2087944		-2.408323146	0.001775399		A_55_P2060996		-2.365138278	0.001295092		A_55_P2016034	Nlrc5	2.9440553	0.001487883
A_55_P2154242	Gfpt1	2.7797477	0.001530716		A_55_P2087691	Zfp874a	-2.285712718	0.003393535		A_55_P2060991	BC005764	6.8266726	0.008108287		A_55_P2015687	Phf11d	2.8031397	0.002393338
A_55_P2154054	Myo18a	2.0615702	0.002811224		A_55_P2087647	Grhpr	-2.229827122	7.20452E-05		A_55_P2060849	LOC101056219	9.74855	0.000206594		A_55_P2015541	Hif3a	4.1461673	0.005562413
A_55_P2154049	Myo18a	8.068996	0.004638342		A_55_P2087622	Il4i1	-2.228753063	0.022977516		A_55_P2060707	Il15ra	2.7564046	0.04620887		A_55_P2015437		-2.775412047	0.02114184
A_55_P2153887	Tatdn3	-2.161129119	0.001797582		A_55_P2087607	Cp	2.085707	0.008370653		A_55_P2060667	Krt9	-4.13317862	0.004095979		A_55_P2015292	Ltc4s	-2.066125393	0.017761009
A_55_P2153753	5830411N06Rik	-2.754453904	3.86752E-05		A_55_P2087533	Gm10498	-5.001004452	0.033329133		A_55_P2060630	Stk11ip	2.057186	0.010824149		A_55_P2014978	Dvl3	-2.202703916	0.01301826
A_55_P2153740		-2.363089003	0.000731859		A_55_P2087518	Exoc8	-2.285190024	0.003103473		A_55_P2060386	Col15a1	-2.125410257	0.016956782		A_55_P2014720		-2.108082663	0.049921285
A_55_P2153621	Ahnak	-4.473486318	2.97375E-05		A_55_P2087265	Ifitm1	3.2537093	0.00692488		A_55_P2060333	S100a5	2.2459555	0.017333243		A_55_P2014665	Racgap1	2.411952	0.013827199
A_55_P2153431	Ralgds	2.356359	0.000371386		A_55_P2087193	Ear4	-2.266796355	0.001089099		A_55_P2060303	Mras	-2.077799029	0.002213413		A_55_P2014520	Zfp787	-2.027797782	0.013069971
A_55_P2153231	Ski	2.156703	0.001156925		A_55_P2087066	Slc25a10	-2.030100709	0.04073846		A_55_P2060111	ATP8	-2.05213953	0.000434364		A_55_P2014169	Ppa2	-2.258592998	0.000685252
A_55_P2153122	Zap70	-2.781897304	0.000839886		A_55_P2087053	Gm11437	-2.568594971	0.005907711		A_55_P2060107	Pkm	2.117612	0.003328127		A_55_P2014149		7.6469264	6.65684E-05
A_55_P2153111	Dtnb	-2.282185375	0.019821506		A_55_P2086983	Atxn2	-2.096992355	0.001749752		A_55_P2059890	Fdx1	-2.833846533	0.001357822		A_55_P2014114	Atp5j	-2.059807924	0.025302513
A_55_P2153016	Ccdc34	-2.058387393	0.021303894		A_55_P2086860	Ccdc121	-2.09141644	0.003015842		A_55_P2059854	Cd101	3.0241	0.02586286		A_55_P2013823	Gal3st1	2.2594852	0.044341702
A_55_P2152991	Ccdc64	-3.703216799	0.01077705		A_55_P2086730	Olfr910	-5.648522389	0.006932714		A_55_P2059820	Aadat	-3.086225435	0.000632229		A_55_P2013760	Slc39a14	4.0248394	0.008818438
A_55_P2152946	Scaf8	2.3334079	0.000744244		A_55_P2086664	Tspan33	-2.458945568	0.004378268		A_55_P2059640	Abhd14b	-2.328627565	0.009100266		A_55_P2013710	Apoc3	-2.792449384	0.000187177
A_55_P2152872	Fgfrl1	-2.992951002	2.78337E-05		A_55_P2086075	Ube2h	-2.013852486	0.013776606		A_55_P2059591		2.7915587	0.00626531		A_55_P2013655	Cd4	-2.516147692	0.004169443
A_55_P2152836		-2.48657189	0.005158353		A_55_P2085955	Dnajb11	-2.213020483	0.007984599		A_55_P2059586	Fmo3	15.588745	0.001739776		A_55_P2013465	L2hgdh	-2.017977882	0.019069852
A_55_P2152676	Adam20	-2.89078482	1.93991E-05		A_55_P2085771	Pcnxl2	2.431941	0.003953853		A_55_P2059412	Ghr	-4.74573221	0.000216028		A_55_P2013203	Oxtr	-2.404391766	0.003628653
A_55_P2152607	Cyp4a12b	-308.0645445	4.36629E-06		A_55_P2085761	Calr3	-2.122547081	0.007874968		A_55_P2059312	Map2	4.705143	0.000246273		A_55_P2013043	Serpinb6b	2.0647764	0.006747608
A_55_P2152528	Gm3852	-2.272784092	0.012741116		A_55_P2085651	Ankrd34a	-2.123868965	0.0089259		A_55_P2059254	Hnrnph3	-3.466530612	0.03808506		A_55_P2013038	Serpinb6c	2.0232136	0.002512557
A_55_P2152487	Gapdhs	-2.589964019	0.00286349		A_55_P2085596	Nudt1	-2.453230088	0.001955441		A_55_P2058988		-3.491507589	0.001109205		A_55_P2012899	Vsig4	3.6015007	0.000946993
A_55_P2152387	Wwox	-2.150630597	0.019377561		A_55_P2085400	Gpam	-2.110790986	0.010437449		A_55_P2058962	Mcm10	-7.672533213	0.013617065		A_55_P2012849	Dock10	3.4507325	0.008123677
A_55_P2152248	Cpe	2.4599838	0.003140726		A_55_P2085391		2.239453	0.007314238		A_55_P2058957	Syt1	-9.733056331	2.47406E-05		A_55_P2012704	Kcnh7	2.2728696	0.039308272
A_55_P2152225	Ihh	-10.51214542	0.00052939		A_55_P2085368	Pbsn	-2.242001408	0.001168962		A_55_P2058942	Aldh3b1	3.004971	0.00312003		A_55_P2012599		2.9325426	0.017125253
A_55_P2152049	Xrcc3	-3.740524317	0.000182815		A_55_P2085240		-2.301418905	0.001132128		A_55_P2058783	Hilpda	5.514148	0.001612603		A_55_P2012439	Tnfrsf19	-3.234268759	0.041650016
A_55_P2152014		-2.683356428	0.003517232		A_55_P2085210		-3.284287103	0.006136112		A_55_P2058646	Nhlh1	7.0451427	0.002290029		A_55_P2012246		2.2855988	0.024042143
A_55_P2151986	Gngt2	3.9012296	0.00012107		A_55_P2084980	Dcaf12l2	-2.589674806	0.04580216		A_55_P2058613		-2.279467243	0.006154219		A_55_P2011937	Fignl1	3.180447	0.004545976
A_55_P2151956		-47.60754246	0.004486576		A_55_P2084965	Klk13	-3.170340023	0.024711033		A_55_P2058601		4.6580906	0.01660407		A_55_P2011922	42803	-2.485624515	0.004198573
A_55_P2151832		-2.710846966	5.04933E-05		A_55_P2084925	Olfr642	-2.36225156	0.003009304		A_55_P2058433	Cyp2c68	-4.38125967	5.88296E-05		A_55_P2011712	Dlg1	2.7095454	0.007672521
A_55_P2151762	Atg7	-2.009711731	0.005190445		A_55_P2084617	Fam78a	3.935683	0.009352415		A_55_P2058340	Prdx4	-2.041099081	0.022780549		A_55_P2011387	Tifa	7.369108	0.007347422
A_55_P2151685	Pira11	5.193836	0.000926454		A_55_P2084601		3.1424646	0.049161393		A_55_P2057941	1700049G17Rik	-2.075388185	0.014185649		A_55_P2011385		8.0253725	0.004504283
A_55_P2151609	Sorl1	9.986195	0.000430628		A_55_P2084542	Gm10814	-3.369924422	0.023519501		A_55_P2057803	6330403A02Rik	-3.883813392	0.008432766		A_55_P2011341		56.741264	5.52636E-06
A_55_P2151556	C8g	-2.597609597	0.000467308		A_55_P2084413	Lrrtm2	-2.12469269	0.002590533		A_55_P2057577	Ugt1a6a	-2.829677042	0.003262369		A_55_P2011245	Ldoc1l	-2.480437779	0.046305183
A_55_P2151428	Fut9	2.7712328	0.001121985		A_55_P2084263		-4.520214898	0.000431774		A_55_P2057537	Gas7	-2.293424701	0.031604648		A_55_P2011106	Junb	2.230152	0.018260729
A_55_P2151308		-7.584955484	0.000101306		A_55_P2084251	Kcna4	-3.02778969	0.014019816		A_55_P2057446	Ccdc134	2.2933805	0.009723231		A_55_P2010912	Jak3	3.842887	0.00079016
A_55_P2151061	Gm3613	2.5445054	0.034445256		A_55_P2084237		-2.164775104	0.005391573		A_55_P2057430	Lipn	-11.65156154	0.000241487		A_55_P2010773	Tbx2	2.5722902	0.011667483
A_55_P2151031		-2.30636386	0.00015187		A_55_P2084128	Rbm12b2	2.3872635	0.01416865		A_55_P2057283		-2.174606459	0.016227378		A_55_P2010567		4.2386427	0.000619723
A_55_P2150941	Olfr367-ps	-4.030718753	0.019661104		A_55_P2083879	Vsig2	2.6319306	0.036868054		A_55_P2057118	Mid1	2.6601567	0.049106866		A_55_P2010547		4.73029	0.004512808
A_55_P2150908	Atp5c1	-2.22848913	0.000606052		A_55_P2083649	Alas1	4.914523	0.031635355		A_55_P2057076	Magix	-2.219971171	0.014494291		A_55_P2010271	Samsn1	9.254639	0.002545782
A_55_P2150876	Als2cr12	-10.4774347	0.006705258		A_55_P2083304	Capn9	-2.13707658	0.000438473		A_55_P2057070	Magix	-2.52848995	0.001715096		A_55_P2010197	Serpina10	3.2366726	0.000428059
A_55_P2150851	Pla2g3	-2.445574534	0.003725832		A_55_P2083297	E230025N22Rik	-2.63016641	0.045510184		A_55_P2056639	Bcar1	-2.234629032	0.001512975		A_55_P2010196	Serpina10	4.6679997	0.000749379
A_55_P2150786	Mul1	-2.033222862	0.005046612		A_55_P2083198		-2.199579555	0.001511684		A_55_P2056496	Tk1	-11.20742398	5.18894E-06		A_55_P2010152	Sell	6.045685	0.004900377
A_55_P2150734		-2.483725204	6.51739E-05		A_55_P2083180	Gm10272	2.1204288	0.003776372		A_55_P2056493	Tk1	-11.86212603	0.000316574		A_55_P2010097	Mup2	-2.495147126	0.030194934
A_55_P2150652	Socs6	-2.143760585	0.037885044		A_55_P2083121	Vill	4.20879	0.012399615		A_55_P2056473	Spc24	-8.357382747	0.000544623		A_55_P2010038	Tnfsf9	3.7263963	0.014230466
A_55_P2150591	Ccdc60	-2.460202715	0.000125523		A_55_P2082994		-2.317940278	0.001408679		A_55_P2056342	Mgst3	-4.160144773	0.000654662		A_55_P2010014	Map7d1	2.1276236	0.000586592
A_55_P2150476		-9.782343828	0.006164581		A_55_P2082733	Cybb	3.798261	0.016508503		A_55_P2056205	Fpr3	5.122839	0.001508507		A_55_P2009952	Me1	-3.939552297	0.000334514
A_55_P2150351		3.5126872	0.007879159		A_55_P2082658		2.3588583	0.027555548		A_55_P2056106		-2.617004163	0.029280106		A_55_P2009882	Ccbe1	4.4411426	0.001549249
A_55_P2150208	Ucn	-2.715918066	3.68907E-05		A_55_P2082614	Zfp791	-2.786953435	0.016914485		A_55_P2056085	Nek5	-2.67946235	0.003445549		A_55_P2009861		2.2364032	0.007866994
A_55_P2149942	Ninj2	6.2427382	0.001345701		A_55_P2082434	Btbd11	2.7601035	0.026458733		A_55_P2055854	Ppara	-2.796606318	0.016802331		A_55_P2009787	Atp1a4	3.7302535	0.018573748
A_55_P2149921		3.6063612	0.002864531		A_55_P2082235		-2.120954425	0.012932806		A_55_P2055819	Adam15	2.0605195	0.006879901		A_55_P2009592	Gm608	-2.250343869	0.001264697
A_55_P2149896	Fam211a	19.02117	0.000136214		A_55_P2082203	Baz1a	2.1222486	0.011060873		A_55_P2055708	Vmn1r48	-3.037667072	0.00923242		A_55_P2009582	Nkg7	2.3038285	0.012452968
A_55_P2149812	Srsf11	2.0299118	0.009702847		A_55_P2082050	Ankrd12	3.241424	0.014284137		A_55_P2055694	Ocln	-2.695050653	0.014229572		A_55_P2009111		-2.449914739	0.015465981
A_55_P2149763	Tapbp	2.8002408	2.11398E-05		A_55_P2082028		-2.171170619	0.00361822		A_55_P2055557	Sdsl	4.086907	0.000163393		A_55_P2009086	Creb3l1	-2.240937386	0.027509816
A_55_P2149756	9530020O07Rik	-3.115545294	0.007291323		A_55_P2081966	Slc22a20	-2.671809365	0.021830488		A_55_P2055537	Slc16a6	3.4358304	0.020258794		A_55_P2008926	Slc17a3	-2.011592324	0.006136215
A_55_P2149719	Atp5k	-2.048059351	0.000925419		A_55_P2081785	Slc45a1	-2.039706476	0.029199123		A_55_P2055423		-6.824892238	0.00160312		A_55_P2008740	Fcgr1	3.1908574	0.002291768
A_55_P2149654	Dtx3	4.2810664	2.71297E-05		A_55_P2081761		2.7043197	0.005102617		A_55_P2055299		2.0923905	0.00849618		A_55_P2008704	Gstp2	-5.393442458	0.000192228
A_55_P2149363	6430548M08Rik	5.205827	0.000333592		A_55_P2081697	Fam228b	-2.429433166	0.029238919		A_55_P2055168	Gm2016	2.8902068	0.000269209		A_55_P2008651	Qdpr	-2.180789071	0.006375516
A_55_P2149209	Camk2a	4.2893343	0.001974369		A_55_P2081530	Sh3bgrl3	2.39991	0.010956625		A_55_P2055112	Prss44	-2.783590843	0.02767431		A_55_P2008016	Armc3	3.8106127	0.04339697
A_55_P2149149		-2.581823339	0.001534705		A_55_P2081525	Olfr1200	-2.244543308	0.001656909		A_55_P2055087	Prkar2b	2.1448464	0.006906212		A_55_P2007964	Cx3cr1	2.9547522	0.024161749
A_55_P2149083	Fpr-rs6	5.4467874	0.000316314		A_55_P2081488	Pglyrp1	7.872131	0.018125623		A_55_P2055042	Mnf1	-2.306444078	0.000567639		A_55_P2007919	Akr1c19	-2.384965483	0.03129247
A_55_P2148949		-2.706761601	0.049088243		A_55_P2081393	Zfp945	-2.084640012	8.6101E-05		A_55_P2054942	Iffo2	2.8920183	0.00025117		A_55_P2007886		-2.645391931	0.020875547
A_55_P2148873	Cat	-2.352686201	0.003048632		A_55_P2081283	Dlx4	-2.010283485	0.017837362		A_55_P2054857	Ube2v2	4.125513	0.001214466		A_55_P2007816	Mup4	-5.034896363	0.009715613
A_55_P2148748	Dclk1	4.247644	0.010635508		A_55_P2081178	Msl3l2	-2.394381211	0.037113883		A_55_P2054854	Art4	2.1238463	0.024501294		A_55_P2007713	Tspan4	2.802192	5.13049E-05
A_55_P2148746	Ptma	-2.534538794	9.38781E-05		A_55_P2081164	Cd300lf	10.774859	0.03881619		A_55_P2054708		-2.843095528	0.000112529		A_55_P2007646	Cryaa	-4.04194978	0.020080868
A_55_P2148655	Paqr6	2.5279987	0.001424179		A_55_P2081116	Fam89a	-3.786062338	0.009094037		A_55_P2054445	Cd84	4.555337	0.008939524		A_55_P2007630	Sez6l2	2.6982985	0.04685238
A_55_P2148624	Gpr61	-2.219074933	0.00290328		A_55_P2081105	AI607873	2.6092615	0.027644923		A_55_P2054437	Ttpal	4.8250346	0.00509288		A_55_P2007601	Sftpd	2.3200545	0.002168841
A_55_P2148569	A430060F13Rik	-2.911168319	0.00012649		A_55_P2081030	Gpr25	2.5447564	0.005656866		A_55_P2054409	Pira2	4.7938385	0.006032954		A_55_P2007496		2.4457886	0.038955495
A_55_P2148554		-2.051270859	0.01792094		A_55_P2080956	Chka	-4.064164377	0.004003786		A_55_P2054342	2810408I11Rik	-2.420883588	0.001971674		A_55_P2007495		2.999329	0.012377582
A_55_P2148534	Nr1d2	-2.251735621	0.027932853		A_55_P2080855	Olfr827	-2.462347021	0.01291835		A_55_P2054256	Mzt2	-2.312919185	0.002007209		A_55_P2007389	Fam189b	2.0296705	0.040880684
A_55_P2148531	Pithd1	-4.209200285	0.000112939		A_55_P2080774	Qdpr	-2.183044005	0.000135282		A_55_P2054132	Tulp2	-2.336770177	0.012184362		A_55_P2007326	Cyp2a4	-2.501926859	0.016448384
A_55_P2148370		3.6955147	0.00010742		A_55_P2080758	Slc8a1	3.1718855	0.004562382		A_55_P2053988	Epas1	2.5689073	0.001121648		A_55_P2007155	Akr1c14	-2.707128492	0.019063238
A_55_P2148333	2810021J22Rik	2.653519	0.014741708		A_55_P2080735		-2.344166822	0.011401269		A_55_P2053933	Foxa1	-2.134566669	0.009436282		A_55_P2007022	Cd97	2.161039	0.001520574
A_55_P2148323	2810021J22Rik	-3.504855101	0.019984799		A_55_P2080540	Map3k19	-2.109106394	0.002399436		A_55_P2053838	Tnfaip3	7.432388	0.001229639		A_55_P2006930	2610005L07Rik	-3.567726545	0.002006448
A_55_P2148171	Ncmap	-3.018099391	0.007016672		A_55_P2080531	Poln	-2.152049854	0.001268168		A_55_P2053647		-2.173095771	0.01471147		A_55_P2006869	Fyb	5.2696614	0.000106684
A_55_P2148071	LOC101056526	-2.312122744	0.041591857		A_55_P2080378	Ttc30a2	-2.045540189	0.00263885		A_55_P2053459	Timd2	-2.553021599	0.002489934		A_55_P2006677	Gm7969	3.1530042	0.007685171
A_55_P2148062	Apol7c	-8.324865558	0.000122341		A_55_P2080308		-2.181847522	0.001055982		A_55_P2053302		3.8648522	0.03989708		A_55_P2006494	Apol10b	15.054292	3.33907E-06
A_55_P2147896	C2cd4a	-2.21659709	0.010217435		A_55_P2080210	Crisp4	-2.138892492	0.001832316		A_55_P2053251	Gabrg3	-2.924750042	0.001965316		A_55_P2006210	Fgf22	2.739229	0.029611222
A_55_P2147876	Fam108a	-2.065190079	3.55985E-05		A_55_P2079855	Prl6a1	2.781464	0.013661901		A_55_P2053181	Nefh	-3.566847338	0.017149605		A_55_P2006018	Slc4a2	-2.189296037	0.000876984
A_55_P2147803	Madcam1	3.8652089	7.25776E-05		A_55_P2079579	Pira7	2.6557856	0.012962115		A_55_P2053097	Myo9a	2.897359	0.001773032		A_55_P2005956	Egfbp2	-4.546433475	0.009444018
A_55_P2147791	Fam129c	3.7259946	0.000594814		A_55_P2079561	Lilra6	2.2537978	0.002982673		A_55_P2052897	Arhgap30	3.773026	0.00059731		A_55_P2005941	Plcxd1	-3.455322337	0.001329057
A_55_P2147776	Slc38a11	2.903318	0.009398242		A_55_P2079560	Lilra6	3.2830129	0.006371976		A_55_P2052862	Fam73a	4.140194	0.001009042		A_55_P2005898		-2.373069271	0.00193323
A_55_P2147712	Ctla4	-2.204509964	0.016155047		A_55_P2079516	Mpp1	-2.036986667	0.002774811		A_55_P2052853		2.7561505	0.000526996		A_55_P2005859	Fn3k	-2.171854031	0.034586895
A_55_P2147654	LOC100048185	-2.497038512	8.75283E-05		A_55_P2079451		-2.194570054	0.002339494		A_55_P2052848	Mif	-2.109718528	0.000996961		A_55_P2005838	Ticrr	4.5228467	6.41429E-05
A_55_P2147487	Cyth3	13.980817	0.000338314		A_55_P2079324	Sephs2	-2.092898183	0.003483628		A_55_P2052834	Lst1	2.5382378	0.013248587		A_55_P2005735	Trpm2	2.808216	0.048401166
A_55_P2147402	Gm6116	-2.083233642	0.001134736		A_55_P2079231	Svs1	-2.168653023	0.001631692		A_55_P2052824	Lrrc14b	-2.159408578	0.017966291		A_55_P2005585	Trps1	3.0724368	0.001072506
A_55_P2147310	Mkl1	3.8126574	0.000229662		A_55_P2079142	Fam124b	3.096925	0.004821363		A_55_P2052719	Nadkd1	-2.809510654	0.000153303		A_55_P2005501	Olfr392	-3.99221518	0.007369147
A_55_P2147250	Caprin2	-2.019338804	2.56754E-05		A_55_P2078955	Aqp8	-4.032415621	0.000994932		A_55_P2052563	Id1	3.5617177	0.000654774		A_55_P2005470	Mfap4	-2.089855773	0.017058028
A_55_P2147245	Kcnh8	-2.394043639	0.041476298		A_55_P2078831		2.0551424	0.00684946		A_55_P2052555	Dpysl5	3.2489104	0.027286807		A_55_P2005213	Ces2c	-6.760034003	0.007042131
A_55_P2147136	Akr1d1	-7.0680639	0.004713172		A_55_P2078790	Olfr25	-2.799673323	0.002686076		A_55_P2052425	Setd4	-2.620709486	0.007495501		A_55_P2005016	Dcps	-3.053490497	0.011438395
A_55_P2147081	Tnfaip6	5.452106	0.005144087		A_55_P2078494	Cib3	-9.378117345	0.010603337		A_55_P2052290	Psat1	9.181968	0.003956691		A_55_P2004797	Tacc2	4.673284	0.030037338
A_55_P2147026	Tmc1	-2.480034974	0.000149355		A_55_P2078438		-2.230973887	0.001714264		A_55_P2052145	Ly6g6d	2.9543016	0.002352489		A_55_P2004781	Ass1	-2.198205701	0.03176564
A_55_P2146906		-2.41871661	0.002430202		A_55_P2078433	Mcoln2	6.524789	0.000765212		A_55_P2052016	Crispld2	3.491159	0.00691896		A_55_P2004777	Micall2	2.5308864	0.000270582
A_55_P2146847	Olfr681	-4.574591156	0.012884397		A_55_P2078163	Mdga1	-2.478790661	0.011443344		A_55_P2051949	Elmod3	2.805315	0.002688444		A_55_P2004732	Ttc39a	5.6571956	0.002757115
A_55_P2146783	Ropn1l	-2.761864833	0.008921349		A_55_P2078143	Otop1	-3.667299374	0.01904319		A_55_P2051885	Bco2	-3.415961689	0.000457075		A_55_P2004727	Gm10353	-2.160939141	0.003911937
A_55_P2146708	Zcchc9	-3.033488193	0.001243054		A_55_P2077909	Tpgs2	2.8053665	0.010048582		A_55_P2051879	Ccdc171	-4.017537354	0.00369731		A_55_P2004613		-2.296269884	0.02321317
A_55_P2146693		-4.222409153	0.001736776		A_55_P2077884	Kat6b	2.2357712	0.009357227		A_55_P2051741	Lbx1	-2.936200733	0.026861057		A_55_P2004606	Serpina4-ps1	-7.458098167	0.012159976
A_55_P2146655		2.7413924	0.04981359		A_55_P2077783	Tubb2a-ps2	-6.026092256	0.000196682		A_55_P2051666	Nfkbib	7.581325	0.000993492		A_55_P2004562	Klra2	4.0085797	0.013180805
A_55_P2146468	Gm8633	-5.070128753	0.048957422		A_55_P2077546		2.8083963	0.014757917		A_55_P2051656	Shank2	-4.981287792	0.001442399		A_55_P2004507	Ifi203	3.5177305	0.002818607
A_55_P2146279	Nop9	2.173742	0.000161207		A_55_P2077524		-2.353462427	0.000926114		A_55_P2051596		5.6974387	7.21748E-05		A_55_P2004447	Fgl1	7.572847	0.00393989
A_55_P2146254	Ifitm1	6.910384	5.37727E-07		A_55_P2077158	Mro	-2.445262314	0.001011757		A_55_P2051486	Mup20	-2.983405701	0.006982763		A_55_P2004119		-2.129590978	0.03771862
A_55_P2146177	Cerk	2.8271596	0.002332668		A_55_P2077143	Mcin	2.4088209	0.017905574		A_55_P2051455	D2hgdh	-2.122020418	0.004762722		A_55_P2004099		-2.175635485	0.002884087
A_55_P2146122	Zfp763	2.1685407	0.000239457		A_55_P2077048	Itih5	-2.535039699	0.000537583		A_55_P2051414	Axl	2.4507706	0.0253136		A_55_P2004031	Ctrc	-2.21555429	0.048918784
A_55_P2146058	Olfr247	-3.859667433	0.004993314		A_55_P2076891	A330050F15Rik	-2.614758071	0.017677737		A_55_P2051259	Sco1	-2.338119698	0.003700495		A_55_P2004007	Gm4955	6.0337725	0.004924861
A_55_P2145977	Fbxw15	3.6042843	0.032334704		A_55_P2076861	Sema6d	2.0510697	0.021683488		A_55_P2051159	Upp2	-34.52937089	0.001163873		A_55_P2003981		3.432029	0.008315614
A_55_P2145922	Myh9	3.3825667	0.003023279		A_55_P2076846	Tead2	2.3195825	0.004282757		A_55_P2051099	Tnfrsf1a	2.623635	5.07538E-05		A_55_P2003911		5.503741	0.010110594
A_55_P2145838	Dmpk	2.5664167	0.00290365		A_55_P2076805	Ddx5	2.4506602	0.004386683		A_55_P2050828	Olfr469	3.3908849	0.016269913		A_55_P2003883	Gm9909	-2.807538308	0.03557347
A_55_P2145833	Dmpk	4.0114093	0.000313313		A_55_P2076587	Tdpoz4	-2.694696178	0.004849566		A_55_P2050778	Gpam	-2.029097584	0.017499331		A_55_P2003492		-2.235903467	0.03277405
A_55_P2145775		3.656024	0.000135072		A_55_P2076538	Whamm	-2.145140277	0.002168998		A_55_P2050622	Sh3d19	-2.288155316	0.000196399		A_55_P2003221	Gimap3	7.3347826	0.000849863
A_55_P2145754	Atp5f1	-2.297865662	0.000139521		A_55_P2076462	Lnx1	3.201757	0.029976303		A_55_P2050602	Ncam1	2.4557464	0.013558263		A_55_P2003096	Pla2g6	-2.758258197	4.58074E-05
A_55_P2145740	Nlrp9a	-3.064525609	0.024425473		A_55_P2076448	Tmem255a	-2.725415431	0.012281049		A_55_P2050592	Gm5785	3.314746	0.00932827		A_55_P2003053	Dct	-4.14515796	0.009179327
A_55_P2145739	Nlrp9a	-2.453229186	0.000112795		A_55_P2076244		-3.114720449	0.04989643		A_55_P2050226	Ccrl1	-10.19717045	0.000452642		A_55_P2003033	P4ha3	-2.123185435	0.006585656
A_55_P2145706	Thoc7	-2.242633023	0.000177938		A_55_P2076064	Dnahc8	-2.326199191	0.015019696		A_55_P2050044		30.17837	5.86165E-05		A_55_P2002988	Usp17ld	-3.434424001	0.011128672
A_55_P2145637	Ap1s3	-2.890055636	4.71288E-05		A_55_P2075714	Prr23a	-2.132083239	0.002138293		A_55_P2049949		-2.130372082	0.00145605		A_55_P2002968	Coro2a	3.2570167	0.005859006
A_55_P2145617	Krt80	-2.417513649	0.000459502		A_55_P2075706	Asphd1	3.088878	0.001545871		A_55_P2049771		-4.852918004	0.001708987		A_55_P2002963	Coro1a	4.2311397	0.004307184
A_55_P2145606	Kmo	-2.705801796	0.000110788		A_55_P2075703	Gm904	-3.110675921	0.048032958		A_55_P2049582	Apbb3	2.225945	0.004329902		A_55_P2002933	Klk1b5	-4.232272713	0.011511114
A_55_P2145531	Mpst	-2.423653109	0.001102204		A_55_P2075657	5330426L24Rik	-2.487388814	0.008836835		A_55_P2049567	Pld2	2.407291	0.046551444		A_55_P2002849	Aifm3	-2.65599368	0.016197387
A_55_P2145470		3.2016537	0.018013436		A_55_P2075469	Baalc	-2.104509522	0.00285744		A_55_P2049262	Gm16525	-2.263602793	0.011614601		A_55_P2002743		-2.493592714	0.04624321
A_55_P2145376	Fastk	3.2356586	0.007574728		A_55_P2075449	Ttll3	2.4105532	0.03821428		A_55_P2049095	Atat1	-3.097470265	0.001804463		A_55_P2002578	Ephx1	-3.122097912	2.01212E-06
A_55_P2145287	Srd5a2	-3.231883435	0.00467718		A_55_P2075298	Atp8a1	-2.740864199	0.016352471		A_55_P2048912	Themis2	3.9521492	0.002577685		A_55_P2002577	Ephx1	-3.300311843	1.13021E-05
A_55_P2145237		4.205651	0.000310473		A_55_P2075191	Has2as	2.0674348	0.021003041		A_55_P2048867	Mirg	-3.260377071	0.030224781		A_55_P2002572	Ephx2	-2.158368474	0.000662979
A_55_P2145159	Six3os1	-2.655524934	5.24594E-05		A_55_P2075127	Pax2	-2.482244813	0.04182401		A_55_P2048767	Efemp1	-2.322246811	0.000191036		A_55_P2002309	Pip5kl1	-2.275025048	0.03169709
A_55_P2145139		3.0196948	0.001295462		A_55_P2075065	Gm10471	2.2434216	0.01817616		A_55_P2048660		-3.425599809	0.002303032		A_55_P2002135	Vmn2r-ps54	6.158246	0.002580722
A_55_P2144973	C130074G19Rik	-2.08242661	8.83047E-05		A_55_P2075031	Eif4e1b	-2.285439667	0.005236833		A_55_P2048588	Cdk1	-3.237462885	0.0134179		A_55_P2002103	Hmha1	2.8779058	0.002012434
A_55_P2144666	Prpsap1	-2.200366713	0.000127236		A_55_P2074982	Lyar	-2.460751627	0.005266472		A_55_P2048550	Hbb-bh2	-2.100352137	0.008551813		A_55_P2001920	Flna	2.0818038	0.003591456
A_55_P2144651		5.751705	0.000172057		A_55_P2074957	Tdpoz3	-2.440374334	0.020897752		A_55_P2048493	4931440P22Rik	3.5806372	0.000787606		A_55_P2001780	Cyp3a41b	-9.791734699	0.027923359
A_55_P2144556	Flrt3	2.3180065	0.038520526		A_55_P2074927	Gm7932	2.929555	0.021369629		A_55_P2048478	Olfml1	-4.01381507	0.005486616		A_55_P2001553	Igdcc4	64.636215	0.012653691
A_55_P2144526	Fam65b	3.2407105	0.007752875		A_55_P2074801	Ptpn14	2.6082156	0.010255076		A_55_P2048368	Fggy	-2.390706463	0.003124311		A_55_P2001489	Il19	3.896041	0.017599545
A_55_P2144512		-3.564590541	0.000186107		A_55_P2074636	Adap1	2.5178714	0.007643087		A_55_P2048284	Aasdhppt	-2.158153829	0.002119881		A_55_P2001474	Klk1b26	-4.99095838	0.012164599
A_55_P2144511	LOC101055971	-2.404199849	0.000329021		A_55_P2074631	Cpeb1	2.969426	0.000278498		A_55_P2048279	Tlr13	4.619118	0.000583102		A_55_P2001218	Cd80	2.183909	0.029665258
A_55_P2144401	Gm4319	-2.6313136	6.88742E-05		A_55_P2074536	Ppm1b	-2.085331776	0.001232773		A_55_P2048176		2.2646086	0.009618938		A_55_P2000833	E2f8	2.8606682	0.037168708
A_55_P2144386	Emr1	2.4793763	0.017535344		A_55_P2074521	Psg28	2.2121446	0.002377852		A_55_P2047867	Elmod3	2.6946368	0.003167894		A_55_P2000588	Rfx7	-2.623072874	0.022078227
A_55_P2144341	BC033916	2.2297957	0.014655639		A_55_P2074499	Kcp	-2.381384432	0.002120777		A_55_P2047768	Serpinb6c	2.4969788	0.029014999		A_55_P2000574	Lrrc30	-2.055778323	0.024011804
A_55_P2144235		-2.616531824	7.29124E-05		A_55_P2074425	Ralyl	2.4070683	0.004440861		A_55_P2047559	Ccp110	2.8880982	0.006011207		A_55_P2000543	Cd209f	-4.622312466	0.03443324
A_55_P2144115	1700125H20Rik	-3.590406434	0.005165753		A_55_P2074406	Ldoc1	-2.686993955	0.014210446		A_55_P2047330	AB099516	-4.038762589	0.017552843		A_55_P2000487	Srebf2	2.377268	0.008613544
A_55_P2144090		-2.054469112	0.012972244		A_55_P2074381		3.3891685	0.003031907		A_55_P2047285	Lcn6	5.3019867	0.003013213		A_55_P2000141	Ptpru	-2.08229609	0.039144278
A_55_P2143995	Efcab1	-4.213481075	0.001907246		A_55_P2074226	Fbxo8	-2.055235988	3.80483E-05		A_55_P2047027	Sel1l2	4.601649	0.04701923		A_55_P1999902	Pip5k1a	22.524578	0.000878059
A_55_P2143923	Slc13a2	-5.963750061	0.000403761		A_55_P2074193		-2.495709501	0.004747259		A_55_P2046959	Mmp27	5.8048944	0.028187634		A_55_P1999715		12.942801	0.000825103
A_55_P2143892		-2.383472279	0.005473282		A_55_P2074174	Cpt2	-2.889490622	0.000361356		A_55_P2046744	Cspg5	-23.24353164	0.004952178		A_55_P1999561	Pram1	4.67847	0.001196978
A_55_P2143869	Skint5	2.0153937	0.019981828		A_55_P2074144	Tmprss11e	-2.085748152	0.00223964		A_55_P2046671		-109.0055716	2.44529E-05		A_55_P1999102	Pi16	4.3096156	0.000954763
A_55_P2143851	Gm996	-2.089450635	0.004639503		A_55_P2073507	2610528J11Rik	-2.140739722	0.045320693		A_55_P2046494	Zfand4	-2.001358362	0.004440618		A_55_P1999082	Clec14a	2.0564027	0.023859194
A_55_P2143827		-2.343557297	0.000195108		A_55_P2073503	Kcng1	-2.096532754	0.003188022		A_55_P2046403	Ucn3	-4.73334735	0.004475641		A_55_P1998943	Oas1a	9.682625	0.001376886
A_55_P2143765	Ugt1a6b	-4.992604206	0.000746923		A_55_P2073445	Olfr183	-2.24643853	0.001695355		A_55_P2046184	Ccdc90b	-2.048876019	0.000275847		A_55_P1998937	H2-M11	-2.006244235	0.015588223
A_55_P2143693	Sytl1	-2.023180469	0.001641843		A_55_P2073345		-2.131359978	0.008092644		A_55_P2046145	Gm10693	5.262202	0.002125371		A_55_P1998737	9130015A21Rik	13.854604	0.01274912
A_55_P2143641		2.238658	0.04414817		A_55_P2073253		2.3792892	0.000455128		A_55_P2046074	Tmem44	-2.142552273	0.014142988		A_55_P1998688	Gm2012	2.2428958	0.001968952
A_55_P2143441		-2.474579266	0.005737092		A_55_P2073238	Daf2	2.5469127	0.031856146		A_55_P2045859		-5.748493191	8.32596E-07		A_55_P1998601	Slc17a9	3.0269458	0.002340769
A_55_P2143436		-3.370546413	0.020289397		A_55_P2073219	Hps4	-2.008514737	0.011584453		A_55_P2045777		2.4728286	0.047856376		A_55_P1998578	Ifitm2	3.6352699	0.000394725
A_55_P2143336	Rpp21	-2.033644699	0.004506132		A_55_P2073205	LOC101056044	-3.217247949	0.002973515		A_55_P2045741	Fyb	3.1933649	0.000127527		A_55_P1998539	C1qtnf1	2.65442	0.001032352
A_55_P2143311	Pdxk	-2.195138458	9.54E-07		A_55_P2072856		5.404907	0.046747822		A_55_P2045549	Dpy19l1	2.4182982	2.14807E-05		A_55_P1998471	S100a9	23.449675	0.000150808
A_55_P2143279	Nkd2	2.0346005	0.003833509		A_55_P2072611	42795	-2.116751548	0.011720268		A_55_P2045528	Atxn1	-2.313952278	0.03266637		A_55_P1998456	Birc7	-2.678235788	0.01467465
A_55_P2143184	Hrh4	2.3134692	0.001939698		A_55_P2072508	Gm10648	2.023849	0.00124477		A_55_P2045414	Hipk4	-2.025449202	0.000143712		A_55_P1998115	Klkb1	-2.247820148	0.019256338
A_55_P2143131	Rwdd3	-2.949394438	0.006164542		A_55_P2072453	42795	-2.052988369	0.000423336		A_55_P2045234		2.277881	0.001188869		A_55_P1997756	Il6	8.687444	0.000769382
A_55_P2143075	Ubc	-2.040395214	0.018414153		A_55_P2072403	Suv39h2	-2.32686523	0.028270919		A_55_P2045198	Trpc4	4.228939	0.022246443		A_55_P1997604	Pla2g4a	4.929257	0.0049954
A_55_P2143070	Ass1	-4.910952642	0.000310154		A_55_P2072373	Msn	2.2278712	0.028908739		A_55_P2045163	Ehmt1	2.715346	0.040878307		A_55_P1997585		-2.403963925	0.018118065
A_55_P2143041	Phgdh	2.769163	0.040086705		A_55_P2072110	42981	-2.674603177	0.018886566		A_55_P2045136	I830127L07Rik	4.3391623	1.63728E-05		A_55_P1997509	Zbtb32	3.5332258	0.00683945
A_55_P2142934		2.3637543	0.009274232		A_55_P2072080	Zfp142	2.8799798	0.000649028		A_55_P2045114	Tmem242	-2.392577287	0.00820362		A_55_P1997225	Agap2	4.2798004	0.000352959
A_55_P2142853		-3.693550544	0.005076888		A_55_P2072041		2.137601	0.020550026		A_55_P2045096	Hjurp	-2.398445788	0.011360412		A_55_P1997106	Gyltl1b	2.0324476	0.00957212
A_55_P2142818	Slc5a7	-2.748235166	0.00292403		A_55_P2072005	Ctsc	2.7815933	0.014699107		A_55_P2045083		2.5051956	0.008445458		A_55_P1997105	Gyltl1b	-2.945811358	0.000322483
A_55_P2142724		-3.054203748	0.009410814		A_55_P2071996		2.4017775	0.020118823		A_55_P2045055	Clec10a	2.4542596	0.011528794		A_55_P1997003	Serpina4-ps1	-7.488426076	0.009726794
A_55_P2142695	E330014E10Rik	-2.373794599	0.000100299		A_55_P2071921	LOC101056369	-2.455695568	0.00647233		A_55_P2045007	Hrh1	2.2101407	0.002883725		A_55_P1996973	Gvin1	3.7243142	0.000319696
A_55_P2142662		36.826477	1.16592E-05		A_55_P2071906		9.230776	0.018700086		A_55_P2044932	Gpr84	8.810872	0.009185731		A_55_P1996941	Ube2c	2.3876336	0.026620567
A_55_P2142607		-2.647760597	7.47954E-05		A_55_P2071526	Papln	3.2779963	0.000173002		A_55_P2044659	Gm10532	2.9283316	0.00851028		A_55_P1996821		9.140507	0.018448366
A_55_P2142451	Echdc2	-2.479810499	0.000180436		A_55_P2071466	Ncf1	2.4394946	0.021010127		A_55_P2044613	Hsf4	-2.166290386	0.005381079		A_55_P1996702	Grm8	2.023262	0.005456247
A_55_P2142439	Echdc2	-2.026620183	0.001071093		A_55_P2071441	Kcnip1	-2.338831966	0.009006638		A_55_P2044582	Iglon5	-2.303870523	0.001456295		A_55_P1996674	Itih3	3.0904274	0.000383873
A_55_P2142430	Bank1	2.033935	0.027302772		A_55_P2071322		-2.229871275	0.001023949		A_55_P2044547	2810416G20Rik	4.03021	0.000358526		A_55_P1996266	Tlr8	2.444003	0.000524683
A_55_P2142425	Gm19333	6.455231	0.001837355		A_55_P2071191	Prss8	-2.121418542	0.005234399		A_55_P2044242	Slc13a5	31.07449	0.000432862		A_55_P1995537	Mpo	13.134767	0.000578101
A_55_P2142420		-3.665636342	0.005720339		A_55_P2071059	Nab2	-2.209539417	0.03137353		A_55_P2044232	Slc10a5	-2.176155572	0.033975873		A_55_P1995205	Top2a	6.81221	0.009458977
A_55_P2142376		-2.15211539	0.008820902		A_55_P2070992	Aldoc	-2.779450698	0.003458613		A_55_P2044207	Bphl	-3.240339584	1.06414E-05		A_55_P1995195	Fosl2	2.6673272	0.035227194
A_55_P2142321	Synpo	2.2693264	0.000483103		A_55_P2070869	Lcn2	67.75029	0.031023972		A_55_P2044187		-2.302034262	0.006970316		A_55_P1995133		-5.568032279	0.002969122
A_55_P2142251	Hist2h3c2	2.495374	0.002678072		A_55_P2070628		2.7223444	0.011615643		A_55_P2043992		4.1956196	0.003316741		A_55_P1995103		-2.351800415	0.001284755
A_55_P2142232	Serpina3i	76.34177	0.001100557		A_55_P2070603	Cxxc4	-3.56679276	0.008952996		A_55_P2043977	Mtm1	2.6854186	0.015528468		A_55_P1994939	Hmgb2	2.982609	0.001384338
A_55_P2142226	Serpina3f	8.178281	0.001472333		A_55_P2070386	Nlrp4a	-2.444502461	0.001219858		A_55_P2043782	Trpm1	-2.82876709	0.020179302		A_55_P1994927	Rab3il1	2.2205746	0.0189954
A_55_P2142222	Serpina3h	-2.033531801	0.007765703		A_55_P2070306	Gm3173	2.096357	0.028981067		A_55_P2043734	Cdkl5	-3.730558753	0.012677634		A_55_P1994733	Tmem14a	-3.586707304	0.014278755
A_55_P2142116		-3.274711629	0.001226778		A_55_P2070296	D330025C20Rik	-2.077545422	0.00250204		A_55_P2043718	Cacna1f	2.0776482	0.028659478		A_55_P1994112	Sema5b	-2.746016889	0.011205512
A_55_P2142103		-2.618029405	7.80533E-05		A_55_P2069774	Iba57	-2.153472841	0.002867255		A_55_P2043652	Zfp667	2.1832972	0.000623823		A_55_P1994042	Zbp1	3.5690262	0.00359156
A_55_P2142033	Clip4	-3.364445143	0.008415339		A_55_P2069755	Tymp	-2.884724533	0.0077787		A_55_P2043509	Hnmt	-2.961155561	0.001705902		A_55_P1993984	Hemk1	-2.138210597	0.002304608
A_55_P2141978	Nr3c2	-2.90988282	0.004822566		A_55_P2069714	Sqstm1	-2.216747595	0.001380089		A_55_P2043367	Apol9a	-5.394807379	2.52085E-07		A_55_P1993940	Sh3bgrl3	3.7558572	8.33552E-05
A_55_P2141923		-3.0879624	0.000187617		A_55_P2069674	Olfr446	-2.377671308	0.013557477		A_55_P2043277	Siglec5	2.9218984	0.034361847		A_55_P1993777	Rbfox3	2.1489642	0.006159366
A_55_P2141884	Tagln2	2.8696463	0.001627076		A_55_P2069450		-4.894442058	0.003001205		A_55_P2043267	Cdc42se1	2.2437348	0.000434025		A_55_P1993475	Gm5168	2.1144838	0.04696337
A_55_P2141835		-2.54300152	9.71967E-05		A_55_P2069425	Ttll3	2.8189843	0.000224347		A_55_P2043187	Exosc9	2.4730568	0.047061183		A_55_P1993365		-2.115902719	0.022575634
A_55_P2141820		2.010888	0.000530641		A_55_P2069144		-2.070313991	0.01122177		A_55_P2043062	Hs3st6	-2.295869112	0.007659853		A_55_P1993089	Gm4583	-2.371920616	0.017000247
A_55_P2141786	Pard6g	2.345255	0.000122287		A_55_P2069087	Vmn2r67	-3.135513573	0.043037586		A_55_P2042988	Aoah	10.788479	0.008233761		A_55_P1992959	Pfkfb4	4.129729	0.000396435
A_55_P2141729	Snrnp27	-3.123813927	0.002602438		A_55_P2069083	Galnt12	3.002959	0.008427393		A_55_P2042973	1010001N08Rik	3.1059315	0.020170577		A_55_P1992720		2.0603585	0.040856276
A_55_P2141464	Mageb17-ps	-3.158553711	0.001535507		A_55_P2068882	Ccng2	-2.720461582	0.005492238		A_55_P2042923	Sgk2	-2.645679374	0.00844465		A_55_P1992617	Clec1b	4.223407	0.00149363
A_55_P2141454	Cacng3	-2.917120692	1.85066E-05		A_55_P2068595	Gm18756	-2.320293608	0.002053463		A_55_P2042778	Pde5a	-3.488722182	0.003192711		A_55_P1992582	Hmgcs2	-2.34445788	0.023231925
A_55_P2141167	Zbtb49	-2.838057327	2.95911E-05		A_55_P2068501		-2.154026509	0.002686094		A_55_P2042637	Spats1	8.768954	1.40541E-05		A_55_P1992555	Gys2	-2.089501411	0.006115316
A_55_P2141105	Ighv5-12	4.7295556	3.809E-05		A_55_P2068350	Ido2	-2.012343919	5.20524E-05		A_55_P2042560	Ormdl2	-2.205943049	0.001287862		A_55_P1991945		-2.358348509	0.000599684
A_55_P2141068	Mcu	-2.626940186	0.000679183		A_55_P2068295	Gm3552	2.9046805	0.036534086		A_55_P2042319	Cyp2d40	-5.08099616	0.000469401		A_55_P1991911	LOC101056478	-2.190251942	0.046644606
A_55_P2141058	Gm4477	-8.866765324	0.004777843		A_55_P2068248		2.1134572	0.004215562		A_55_P2042297		-2.197153675	0.009607337		A_55_P1991841	Slc22a27	4.631553	0.049853645
A_55_P2141008	Siglech	-2.126093593	0.001380594		A_55_P2067952		-2.813885399	0.009704832		A_55_P2042121	Slc25a22	2.6948643	0.01628631		A_55_P1991773	Icos	3.6305857	0.00835354
A_55_P2140870	Gm6034	-2.112967259	0.033918723		A_55_P2067747	Psg21	-3.58559423	0.027945608		A_55_P2041976	Akap4	3.307468	0.004250205		A_55_P1991770	Pdlim4	2.2178795	0.001128682
A_55_P2140764	Ssu72	-4.055824367	0.00663095		A_55_P2067707	Mep1a	-2.290129026	0.03764128		A_55_P2041723	Mid1ip1	-7.14903953	0.000601346		A_55_P1991688	Rad51ap1	2.6970148	0.025726056
A_55_P2140751		2.9911323	0.007164391		A_55_P2067698		-2.213732411	0.002507035		A_55_P2041708	Gas2	-3.544504264	0.003473158		A_55_P1991560	Lilra5	2.013254	0.028069418
A_55_P2140676	Entpd7	2.220699	0.024492243		A_55_P2067652	Boc	3.8351288	0.002121306		A_55_P2041668	Foxl2	-3.471750643	0.000312138		A_55_P1991505	Gamt	-3.02334238	0.035283647
A_55_P2140651	Creg2	-3.643108023	0.00211876		A_55_P2067518	Slc13a3	2.2780435	0.017310962		A_55_P2041614	Cerkl	9.464173	0.000128876		A_55_P1991295	BC029214	-2.437597504	0.007793254
A_55_P2140646	Creg1	-2.724464102	0.000187275		A_55_P2067505	Slc16a3	4.2489643	0.021636872		A_55_P2041592	Rdh1	3.7775068	0.04665184		A_55_P1991214	Lair1	2.5391393	0.001515908
A_55_P2140606		2.0253053	0.003421007		A_55_P2067463	1700110I01Rik	-3.202359498	0.010782283		A_55_P2041521	Doxl2	-2.667028671	0.002218629		A_55_P1991199	Nos1ap	5.7990036	0.001860549
A_55_P2140516	Pex13	-2.054857123	6.84919E-06		A_55_P2067391		-2.237580327	0.017172655		A_55_P2041457		-2.197739405	0.037358306		A_55_P1990944	Casp1	2.392329	0.00895601
A_55_P2140487		-2.323052294	0.000103268		A_55_P2067366	Zfp827	4.2164097	0.003813588		A_55_P2041090	Tyw5	-2.531489066	3.26375E-05		A_55_P1990870	Mylk3	-3.183548136	0.002511442
A_55_P2140423	Arfip2	3.151505	0.000556325		A_55_P2067041		-2.24591059	0.003937442		A_55_P2040962	Gm1604b	-3.012468577	0.001134313		A_55_P1990346	Adamdec1	7.4216223	0.000355447
A_55_P2140383	Mis18a	-2.275059364	0.001971886		A_55_P2067036		-2.62587527	0.003360083		A_55_P2040860	Sun3	-13.74097304	0.002072735		A_55_P1990324	Ptprc	5.495265	0.000486466
A_55_P2140348	Igh-VJ558	-3.022436818	4.9209E-05		A_55_P2067011	Agxt2l2	2.7643816	4.89978E-05		A_55_P2040838	Gm14548	7.9176726	0.000474549		A_55_P1990038	Mark2	2.8000917	5.47456E-06
A_55_P2140288	Phka2	-2.27172152	2.02403E-05		A_55_P2066792	Sp110	-2.153981967	0.022840356		A_55_P2040678	Susd2	2.2240026	0.038443323		A_55_P1989846	Tm6sf1	2.710245	0.013891237
A_55_P2140212		3.6980577	5.81141E-05		A_55_P2066778	AB124611	2.6871412	0.036430474		A_55_P2040485	Ms4a4a	43.045616	6.49483E-05		A_55_P1989658	Slco1a1	-29.41630693	0.026682362
A_55_P2140107	Cyp21a1	3.808364	0.03869924		A_55_P2066563	Mcu	2.9903636	0.027861208		A_55_P2040455	Ano10	2.0684383	0.001182348		A_55_P1989539	Cklf	2.2789514	0.001195031
A_55_P2140057	Krt32	-2.976281891	2.64866E-05		A_55_P2066553	Oacyl	2.6789064	0.019108154		A_55_P2040090	Fn3k	-2.996635917	0.004497008		A_55_P1989149	Olfr394	-4.15974537	0.015656175
A_55_P2140042	Krt31	-2.531195529	0.000802574		A_55_P2066543	Orai2	2.9954362	0.000306458		A_55_P2040026	Itga4	4.325221	0.009619514		A_55_P1989116		2.2656655	0.006461531
A_55_P2140022	Krt35	-2.792674602	0.000103471		A_55_P2066505	Mpo	-2.5798915	0.018856976		A_55_P2040011	Itga7	2.181527	0.000160148		A_55_P1988975	Ms4a4b	11.867279	0.00095523
A_55_P2140002	Tnfaip8	3.7572508	0.00039555		A_55_P2066458	Scgb2b21	-2.551658323	0.012856524		A_55_P2039881	42983	2.1522417	0.044549633		A_55_P1988844	Klrg1	4.2384276	0.017505635
A_55_P2139937	Lrrc56	-2.005247733	1.59147E-05		A_55_P2066453		2.4597776	0.010274513		A_55_P2039699	Camp	2.2449327	0.007728787		A_55_P1988804	Stom	-2.069111211	0.043773666
A_55_P2139910		-2.453835984	0.001908018		A_55_P2066329	Med28	2.4641612	0.012429656		A_55_P2039416	Sgk1	4.3049903	0.022197891		A_55_P1988481		3.7364566	6.89147E-05
A_55_P2139814	Fgf13	2.4655998	0.01632215		A_55_P2066234	Arfip2	2.015346	0.015834317		A_55_P2039404	D930007P13Rik	-2.47787358	0.028022341		A_55_P1988260		-2.202691689	0.00595088
A_55_P2139799		-2.9003677	3.73667E-05		A_55_P2066230	Hck	3.6869373	0.019422552		A_55_P2039284	Hspb1	-2.075003405	0.04358418		A_55_P1988246		2.6437333	0.001591803
A_55_P2139402	Amy2a5	-3.019387214	0.000291832		A_55_P2066219	Gm3455	12.9379	0.046234857		A_55_P2039210	Cpt1b	2.161483	0.02264125		A_55_P1988228	Aspm	4.6336355	0.016497975
A_55_P2139276	Tbpl2	-3.013618179	3.83436E-05		A_55_P2066207		-2.077829682	0.001224814		A_55_P2039086	Nfkbiz	3.5548844	0.009664662		A_55_P1988202	Ifi203	2.2325115	0.012105342
A_55_P2139236	A730020M07Rik	-3.531562902	6.38296E-05		A_55_P2066116	Bcl3	3.8057857	0.004516299		A_55_P2039071	Dhdh	-2.053232728	0.02840075		A_55_P1988108	Mrc1	2.480794	0.010833319
A_55_P2139201	Hmgcll1	-2.389615305	0.00015152		A_55_P2066103	Hoxa9	2.6389904	0.007002082		A_55_P2039044	Cyp3a59	-8.180609869	0.001022884		A_55_P1987730	Fam213a	-2.561277016	9.57025E-05
A_55_P2139191	Olfr1036	3.6706285	0.035809517		A_55_P2065965		-2.688897973	0.00684873		A_55_P2038770	Fam49a	2.3571649	0.024190195		A_55_P1987494	Gabrr2	-2.197491506	0.0002205
A_55_P2139092	Gm5585	-3.652648605	0.022608923		A_55_P2065661	Zfp109	-2.144206599	0.00303004		A_55_P2038747	Ano1	2.8227773	0.0328983		A_55_P1987406		6.9553375	0.015834445
A_55_P2139089	Slc22a28	-3.302544045	0.000731124		A_55_P2065567	Chac2	-2.286427651	0.000726801		A_55_P2038452		4.1420307	0.00035159		A_55_P1987196	Gm3448	2.1319747	0.018820278
A_55_P2139087	Slc22a28	-6.461094038	0.00042272		A_55_P2065442		2.7640715	0.008693112		A_55_P2038384	Prkd3	-2.473615551	0.01031737		A_55_P1987156	Crhr2	-2.654833049	0.003727376
A_55_P2139069	Fam38b	-2.324040664	0.000998141		A_55_P2065249	Mrpl47	-2.043471296	0.008001045		A_55_P2038372	Acot6	5.1494837	0.001916315		A_55_P1986900	Dll1	-8.185208346	0.002641272
A_55_P2138966	Nab2	-4.121448877	0.014999781		A_55_P2065231	Gstm3	-2.732326289	0.006149434		A_55_P2038303		2.0733876	0.012651437		A_55_P1986703	1700055N04Rik	-2.036832449	0.037080437
A_55_P2138960	Tpk1	-2.886153649	8.68901E-05		A_55_P2064984	Cenpi	2.2290938	0.03946616		A_55_P2038152	Sowaha	3.1936102	0.001638484		A_55_P1986630		3.6558478	0.002416558
A_55_P2138921		-2.318859131	0.004962608		A_55_P2064976	4930528A17Rik	3.1439273	0.007547832		A_55_P2038101	Dock11	2.721633	0.007483298		A_55_P1986591	Cacna1h	-2.242167548	0.006898645
A_55_P2138856	Gm1698	2.3648465	0.000219326		A_55_P2064969		-2.129902316	0.001852652		A_55_P2038013	Trpm8	-2.052610711	0.023957675		A_55_P1986551	Mcam	2.2014954	0.042251095
A_55_P2138841	Rfx3	-2.650442425	0.020536559		A_55_P2064913	Defa3	-2.324764592	0.04009269		A_55_P2038007	Csrp1	2.0757008	0.010632513		A_55_P1986531	AU023871	2.3461554	0.02560589
A_55_P2138816	Mplkip	-2.060232886	0.007850171		A_55_P2064831	Gm10561	-2.396494389	0.016551401		A_55_P2037962	Trpm6	2.8696246	0.030557666		A_55_P1986426	G6b	-2.729514055	0.011833963
A_55_P2138792	Fdx1	-3.233698345	0.000180546		A_55_P2064776	4930412O13Rik	-2.091040429	0.002758729		A_55_P2037930		2.3406348	0.003585295		A_55_P1986341	Gm4956	-22.17951925	0.000737144
A_55_P2138591	Cyb5rl	-2.019539326	0.0139201		A_55_P2064771	Ly6c1	5.34154	0.00023704		A_55_P2037827	Bmp10	2.863863	0.023426944		A_55_P1986228		2.0075543	0.02009706
A_55_P2138457	Olfr523	-3.24045036	0.04533332		A_55_P2064747		-2.412435119	0.000675225		A_55_P2037797	1700019O17Rik	-2.209202752	0.001822301		A_55_P1985984	Actg1	2.0850463	0.007666707
A_55_P2138432	Gm10388	-2.122711984	0.03184129		A_55_P2064721	4921534A09Rik	-2.585649377	0.013938906		A_55_P2037787		-3.997556214	0.015746878		A_55_P1985911	Nkx2-2	-2.284032403	0.002976172
A_55_P2138422	Obox1	4.14687	0.005604997		A_55_P2064333	Lama3	-21.74344604	0.000126275		A_55_P2037717	Slc22a18	-2.301340784	0.002979671		A_55_P1985890	Tiparp	3.7990856	0.000356896
A_55_P2138343	Ndufaf5	-2.3146035	0.036463294		A_55_P2064267	Olfr1255	-2.356565852	0.000975024		A_55_P2037707	Gm10638	-2.79688141	0.029909234		A_55_P1985693	Fhdc1	2.2179317	0.022248652
A_55_P2138333	Mad2l1	3.3015032	0.017261831		A_55_P2064043	Cd44	3.3186224	0.007890721		A_55_P2037702	Gm10638	2.2012582	0.003917308		A_55_P1985633	Lrp1	7.2573805	0.0187439
A_55_P2138306		2.1236799	0.020153856		A_55_P2063776	Gm2568	-2.447093412	0.013217488		A_55_P2037697	Gm9733	5.775613	0.001764299		A_55_P1985510	Gm9839	-2.811331171	0.029096426
A_55_P2138281		2.6924956	0.009834379		A_55_P2063770	Nat3	-5.391221248	0.019679599		A_55_P2037588		2.9922528	0.004110734		A_55_P1985453	Susd3	3.144463	0.03995412
A_55_P2138257	Ube2d2a	-2.152442338	4.92202E-06		A_55_P2063761		-2.203383149	0.022717072		A_55_P2037162	Esyt1	3.6513655	0.04666191		A_55_P1985360	Man1c1	2.367614	0.005026358
A_55_P2138104		3.5002873	0.018486058		A_55_P2063654	Mup20	-5.565278406	0.001886032		A_55_P2036898	Gm15292	3.968574	0.009718753		A_55_P1985337	Sytl3	10.7755165	0.001010395
A_55_P2138100		2.9852052	0.004799297		A_55_P2063618	Gm10818	-4.439570782	0.011971286		A_55_P2036585	Gm13547	-2.88469549	0.006710548		A_55_P1985288	Bhlha9	-3.119452833	0.003531605
A_55_P2138065	Stau2	-2.296834957	0.022573337		A_55_P2063301		-2.185456625	0.001784527		A_55_P2036567	Vav1	5.5565534	0.00255572		A_55_P1985189		2.1882505	0.019198304
A_55_P2137968		-2.134266264	0.025760159		A_55_P2063193		-4.267816041	0.044596873		A_55_P2036547	Hsd3b2	-86.40537566	0.000174357		A_55_P1985143		2.9522254	0.002940232
A_55_P2137932		5.1175632	0.001269697		A_55_P2063166	Ogfod1	-2.461705888	0.01582293		A_55_P2036460	Synb	2.2002037	0.016444739		A_55_P1984976	Wnt5b	2.4484284	0.000727523
A_55_P2137927	Cd82	-2.277544175	1.29116E-05		A_55_P2063163	Agk	-2.036742841	0.003858922		A_55_P2036303	Bdnf	-2.629959031	0.007931449		A_55_P1984962		2.481234	0.013053703
A_55_P2137867	Mpp3	3.1406152	0.000323587		A_55_P2062991	Tmprss11bnl	-2.221092427	0.00141585		A_55_P2036280	Psen2	-2.083791116	0.009627575		A_55_P1984961	AV026068	2.9596562	0.00422643
A_55_P2137828	Gprc5b	4.7962136	0.011496184		A_55_P2062911	Epha5	-2.485943667	0.024741823		A_55_P2036240		8.862935	0.000406116		A_55_P1984886	Hcst	5.741552	0.000138015
A_55_P2137745	Srgap3	2.239774	0.001256393		A_55_P2062722		4.1737514	0.025713101		A_55_P2036220	Chadl	-4.298398799	0.00076608		A_55_P1984830	Fgl1	3.9883757	0.008566006
A_55_P2137688	Cga	6.673353	1.61509E-05		A_55_P2062589	Mtnr1a	-14.99175079	0.000245154		A_55_P2036180	Mcf2l	5.2050524	0.000576495		A_55_P1984755		-2.2462931	0.03134895
A_55_P2137653		-2.454811944	4.45751E-05		A_55_P2062573	C1qtnf3	-7.657788151	0.005821328		A_55_P2036022	Gm10615	3.5862968	0.001633927		A_55_P1984675	Abhd6	-2.571533769	0.006661186
A_55_P2137616	Treml4	3.2867494	0.002678197		A_55_P2062513	Pdzrn3	2.513706	0.01791709		A_55_P2035963	Hipk3	2.3398	0.000609206		A_55_P1984645	Gm5434	-2.804780412	0.021483272
A_55_P2137611	Irgm2	2.5891109	0.001754876		A_55_P2062300	Mettl8	-2.205375603	0.009284196		A_55_P2035827	Vma21	-2.01759545	0.002135889		A_55_P1984416		9.812988	0.007653475
A_55_P2137557	Gm996	-2.353536261	0.000331578		A_55_P2062279	Olfr850	-2.111237382	0.002590081		A_55_P2035804	Fzd8	-3.058128571	0.000375767		A_55_P1984362		5.8473287	0.001328278
A_55_P2137531	Olfr291	-2.389046927	0.00014392		A_55_P2062250	Gm5524	-2.985112052	0.002505779		A_55_P2035757	Gm8884	9.66831	0.000713418		A_55_P1984243	Naip2	2.0689294	0.009260316
A_55_P2137501		-2.481770773	9.80963E-05		A_55_P2062246	Tgtp2	7.2064953	0.005190713		A_55_P2035653	Ccdc123	-2.383180087	0.03356948		A_55_P1984168	Casp4	2.9352348	0.004858309
A_55_P2137416		-2.089381833	0.015986955		A_55_P2062190	Gstm1	-2.668483726	0.010790986		A_55_P2035623	Zfp473	3.4752882	0.00979893		A_55_P1984158	Slc44a2	2.012969	0.000153889
A_55_P2137319		2.8077555	0.000717786		A_55_P2062187	Shank1	2.97683	0.006152949		A_55_P2035549	Zfp879	-2.047391168	0.033375278		A_55_P1984035	Litaf	2.2373126	0.005917054
A_55_P2137211	Tgfbr1	2.8219461	0.034133814		A_55_P2062094		3.5040622	0.001213547		A_55_P2035539	D3Ertd751e	-3.128086346	0.00100048		A_55_P1983921	Crybb3	10.699449	0.000989051
A_55_P2137049	AA467197	8.855331	0.001311283		A_55_P2062024	Tcp11	-9.463484765	0.000364301		A_55_P2035424	Hpgd	-2.960938646	6.97933E-05		A_55_P1983773	Birc5	2.2351232	0.02946646
A_55_P2137001	Hhipl1	3.4129899	0.03491091		A_55_P2062021		-3.283830141	0.002485576		A_55_P2035315	Rasgef1b	4.8582206	0.010076826		A_55_P1983769	Birc5	4.945597	0.003164379
A_55_P2136970		4.827898	0.000262886		A_55_P2061954	Olfr922	-2.483358271	0.049594		A_55_P2035087	Arhgef15	3.0905206	0.04379995		A_55_P1983768	Birc5	2.0130897	0.012498649
A_55_P2136902	Cisd3	-2.030466912	0.002794758		A_55_P2061779	Zfp456	2.545831	0.000486776		A_55_P2035038		-2.029447857	0.004577032		A_55_P1983523	Cd300ld	3.103132	0.000573964
A_55_P2136890		3.7869837	0.003746766		A_55_P2061704	Akd1	-2.324727896	0.002138449		A_55_P2035018	Clec4n	5.3560166	0.008541395		A_55_P1983450	S100a4	8.712734	0.002638441
A_55_P2136832	Gm6981	-2.089369216	0.001973645		A_55_P2061660	Atp8b2	-2.24956873	0.007367943		A_55_P2034784	9430008C03Rik	4.855586	0.00090235		A_55_P1983448	S100a4	15.135582	0.002301901
A_55_P2136776	Sult1b1	-12.3306995	0.000116429		A_55_P2061432	Scgb2b2	2.3090124	0.002322356		A_55_P2034663	Csf2rb2	6.613978	0.006178204		A_55_P1983358	Gm4593	3.4895797	0.001032013
A_55_P2136765	Uqcr10	-2.467597788	0.000131359		A_55_P2061219	Ces3a	-2.177035196	0.014180373		A_55_P2034655		4.613932	0.003769778		A_55_P1983272		2.00719	0.002668295
A_55_P2136763		-2.293664099	0.000405013		A_55_P2061104	Mup6	-2.148081892	0.018058978		A_55_P2034453		-2.029943617	0.00180487		A_55_P1983262		-2.081268282	0.0465974
A_55_P2136612		-2.027300028	0.020055039		A_55_P2060983		-2.190462943	0.002588905		A_55_P2034300	Tmem40	5.419605	0.000246512		A_55_P1983095	Adam19	3.7909803	0.00118651
A_55_P2136581		-3.672100923	0.012632065		A_55_P2060931	Gm5627	-2.026841996	0.00307943		A_55_P2034227		2.133646	0.004880452		A_55_P1983046	Plch1	3.100931	0.001653407
A_55_P2136373	Cep250	-2.53317734	0.000853507		A_55_P2060868		2.590795	0.000139757		A_55_P2034067	Myom3	47.169598	0.000513414		A_55_P1983044	Gm5150	15.341157	0.007465756
A_55_P2136318	Slc1a5	6.033789	0.004166607		A_55_P2060707	Il15ra	-2.244241573	0.02849834		A_55_P2034032	Il12rb1	5.217208	0.000554268		A_55_P1982494	1700012L04Rik	-2.329674145	0.014366192
A_55_P2135980	Ms4a4c	-2.975893595	0.000735727		A_55_P2060630	Stk11ip	2.4169514	0.004402655		A_55_P2034027	Nos3	2.0538373	0.021461647		A_55_P1982451	Hmgn5	-2.048422663	0.011286928
A_55_P2135931		-5.834095363	0.031890914		A_55_P2060333	S100a5	2.701649	0.030295823		A_55_P2033720	Olfr331	2.3458543	0.042738575		A_55_P1982291	Clca1	5.4673047	0.001585968
A_55_P2135880	Fancl	-2.242306009	0.00038621		A_55_P2060284	Itpripl2	2.0069675	0.04355672		A_55_P2033690	LOC101055644	3.0091155	0.031534545		A_55_P1982239	Ctrb1	-2.036231274	0.006892041
A_55_P2135750		2.0622854	0.010972031		A_55_P2060243	Itgbl1	-2.097608741	0.018165259		A_55_P2033665		5.644386	0.004852703		A_55_P1982147		-3.398680211	0.006765169
A_55_P2135725	C8g	-2.9831258	6.982E-05		A_55_P2060138	Cyp2a22	9.460702	0.035858624		A_55_P2033615		-2.312946575	0.00825788		A_55_P1982030	H3f3b	2.0872207	0.003158153
A_55_P2135701	BC024978	2.032498	1.27408E-05		A_55_P2060130		3.4180582	0.024743004		A_55_P2033500	Ltbp4	-2.676327495	0.000254323		A_55_P1981964	Tnfrsf13b	2.144598	0.00860144
A_55_P2135551	Dnase1l2	2.1654263	0.019152246		A_55_P2060107	Pkm	2.3329084	0.047831792		A_55_P2033481	Gm13298	2.182281	0.007761633		A_55_P1981929	Scg5	-2.025332043	0.044699296
A_55_P2135516	Sh2d7	2.2270205	0.011886844		A_55_P2059931	Prom1	10.870426	0.001566041		A_55_P2033393	Slc25a21	-2.364531833	0.002944055		A_55_P1981814	Myo3b	-2.103372071	0.003455394
A_55_P2135331	Evl	4.691984	0.001200069		A_55_P2059820	Aadat	-2.528087431	0.011421525		A_55_P2033326		-23.55732026	0.010906137		A_55_P1981804	Gp1ba	3.9613855	0.011872642
A_55_P2135291	Gm7276	-2.455930416	0.000947238		A_55_P2059640	Abhd14b	-2.234948915	0.002571782		A_55_P2033321		-3.342487739	0.047301672		A_55_P1981595	Olfr470	-2.210598405	0.004422581
A_55_P2135203		-13.79354751	0.001227436		A_55_P2059606	Stat2	2.2663689	0.002638993		A_55_P2033272	Treh	7.5107565	2.46719E-05		A_55_P1981465		-2.364786923	0.004266442
A_55_P2135200	Slfn10-ps	2.0919356	0.004780131		A_55_P2059586	Fmo3	44.968884	0.002995584		A_55_P2033116	Cdcp2	-2.348452924	0.015859753		A_55_P1981455		2.538793	0.040841423
A_55_P2135153	Obp2a	-7.909222375	0.006142447		A_55_P2059502	Zkscan16	-2.379654449	0.006290039		A_55_P2033055	Pdp1	3.9675775	0.010448565		A_55_P1981224	Il24	-2.89223099	0.00566198
A_55_P2135039	Hyi	-3.781453897	0.001398527		A_55_P2059412	Ghr	-2.21583196	0.006210152		A_55_P2033041	Sirpb1b	13.357036	0.000736809		A_55_P1981197		-4.007863428	0.045028634
A_55_P2134977		-2.749958661	0.011343263		A_55_P2059332	Pnkd	-4.0252491	0.003249804		A_55_P2032946	Gm3776	-79.78325761	0.00682142		A_55_P1981195		-7.03812779	0.02282614
A_55_P2134967	Uty	-15.96931337	3.97129E-05		A_55_P2059095	Fignl2	-2.008121446	0.001034751		A_55_P2032853	Entpd1	4.4409113	0.015580913		A_55_P1980796	Il2ra	4.6359987	0.000527335
A_55_P2134725		-2.614927365	0.04988573		A_55_P2058962	Mcm10	-3.936868689	0.00028396		A_55_P2032815	Rnase13	3.4025083	0.029025774		A_55_P1980621		-2.212627385	0.030923795
A_55_P2134715		-2.485614753	0.000111275		A_55_P2058881	Gm10560	-2.301392052	2.6456E-05		A_55_P2032775		27.560081	0.000217366		A_55_P1980308	Stap1	3.2004318	0.000843727
A_55_P2134616	Med12l	10.935264	0.002460325		A_55_P2058851	Fancf	-2.236156659	3.65318E-05		A_55_P2032770	Inpp5e	-2.255938323	0.03202381		A_55_P1980214		3.342586	0.005705265
A_55_P2134566	Fam71e1	2.075163	0.001207725		A_55_P2058359	H2afy	-2.01825414	0.000963613		A_55_P2032760	Ctif	2.2292774	0.001400204		A_55_P1980051	Il17d	-2.118741296	0.030960724
A_55_P2134452		2.73708	0.000599498		A_55_P2058290	Cluh	-2.110392344	0.002087702		A_55_P2032723	Dnajc10	2.0088012	0.00295805		A_55_P1979997	1700026L06Rik	2.1876037	0.02370334
A_55_P2134351	Lancl3	-2.648351164	7.85224E-05		A_55_P2058275		-2.114720321	0.001644384		A_55_P2032718	Klra9	2.7514007	0.03906559		A_55_P1979986	Crcp	4.0738535	0.000142588
A_55_P2134336	Gm7742	-2.645680004	0.00011335		A_55_P2057936	Gm12250	2.064991	0.000981914		A_55_P2032659	Tox	2.1923404	0.023886045		A_55_P1979508	Clic3	-2.645039973	0.017852167
A_55_P2134197		-2.383537782	0.000140943		A_55_P2057926		-4.532458545	0.012547057		A_55_P2032478	Sfxn5	-5.342354647	0.000938819		A_55_P1979491	Cd28	15.808868	0.000698554
A_55_P2134004	Gstm2	-3.308127388	0.000524598		A_55_P2057877	Pou2f2	4.1144814	0.008552507		A_55_P2032440	Gm8378	14.275791	0.006299569		A_55_P1979477		-2.343135677	0.02377214
A_55_P2133997	Abca12	-3.041982677	1.76345E-05		A_55_P2057806	Clrn2	-2.041897866	0.003265293		A_55_P2032419	LOC101056207	8.815477	0.000502571		A_55_P1979364		2.062575	0.04937808
A_55_P2133978	Slc38a8	-3.900247276	0.004443892		A_55_P2057761	Olfr971	-2.135902066	0.002357367		A_55_P2032388	Trim24	3.1737757	0.000257581		A_55_P1979341	Cyba	4.224341	0.000363955
A_55_P2133943	LOC101056066	2.212345	0.014508414		A_55_P2057446	Ccdc134	2.1721995	0.04723005		A_55_P2032081	Dbp	-7.288358283	0.033698276		A_55_P1979330	Dapp1	4.145683	0.004733113
A_55_P2133933	Tas2r115	-2.694036642	0.000378203		A_55_P2057430	Lipn	-2.361181701	0.0244149		A_55_P2032079	Dbp	-6.106470465	0.04519878		A_55_P1979295	Lrit1	-4.000393959	0.002020942
A_55_P2133910	Ttll10	2.555018	0.003623992		A_55_P2057380		2.56713	0.00420116		A_55_P2031999	9030617O03Rik	-2.134163779	0.009227317		A_55_P1978932	Slc7a15	6.893668	0.004358825
A_55_P2133756	Olfr1197	-2.458072051	0.000158549		A_55_P2057189	1810030J14Rik	-8.729316975	0.002700995		A_55_P2031949	Bend6	3.6275418	0.012215192		A_55_P1978825	Gm10556	-2.89902045	0.00375076
A_55_P2133706	Susd5	-6.460497964	0.040155374		A_55_P2057132	Scn8a	-2.794578785	0.02181527		A_55_P2031692	Gstm6	-8.344758002	6.04489E-05		A_55_P1978770	E030018B13Rik	25.964357	0.008302987
A_55_P2133680		-2.603704238	0.000142834		A_55_P2057118	Mid1	2.449116	0.006346662		A_55_P2031681	Gstm6	-3.896224375	0.006595079		A_55_P1978666	Sybu	26.536823	0.000106956
A_55_P2133646	4922501C03Rik	2.1870031	0.01709086		A_55_P2056941	Olfr437	-2.23558246	0.001318001		A_55_P2031676	Gstm6	-8.134682357	2.19881E-05		A_55_P1978618	Grcc10	-2.198692693	0.003650675
A_55_P2133637	Etfa	-4.800966108	5.16524E-06		A_55_P2056719	AF067061	-2.159519844	0.001708783		A_55_P2031671	Gstm6	-6.85769931	0.00017597		A_55_P1978608		-2.830001365	0.013694561
A_55_P2133568	Snhg5	-2.246170392	0.013558801		A_55_P2056473	Spc24	-3.087137036	0.016290618		A_55_P2031668	Gstp1	-2.529747682	0.022040887		A_55_P1978521	Gbp10	-2.045425129	0.017222332
A_55_P2133546	Ndufaf5	-2.926349861	2.10337E-05		A_55_P2056463		-2.531310924	0.01600424		A_55_P2031471	Rufy4	2.383224	0.006711827		A_55_P1978502	H2-Q1	-4.529545546	0.001824264
A_55_P2133524	Nbr1	-2.015757986	5.31563E-05		A_55_P2056280	Wdr89	-2.895557977	0.017519088		A_55_P2031288	Abcg5	-3.544932731	0.042899694		A_55_P1978424	Bcl2a1d	5.4364634	0.003318608
A_55_P2133460	Gm7173	-2.637316221	8.04873E-05		A_55_P2056106		-3.091431307	0.011154473		A_55_P2031045	Stat5b	-2.260031954	0.000172608		A_55_P1978216	AF251705	4.094319	0.000924306
A_55_P2133337	42803	2.3293214	0.002432881		A_55_P2055697	Vmn1r51	-2.800568964	0.039578196		A_55_P2031043	Stat5b	-2.158632832	7.86157E-06		A_55_P1978201	Incenp	2.1886134	0.003693858
A_55_P2133310	Steap2	4.172658	8.63396E-06		A_55_P2055652	Gm6927	-2.123783579	0.002761105		A_55_P2030883	Esr1	3.828148	0.000394502		A_55_P1978136	Tnip2	2.4217339	0.017596107
A_55_P2133248	Gm8995	5.7589087	3.55796E-05		A_55_P2055632	Rtfdc1	-2.127163991	0.000506124		A_55_P2030717		2.1383033	0.000142143		A_55_P1977929	Itgam	3.2537897	0.005897466
A_55_P2133225	Mmgt2	3.2636228	0.000180028		A_55_P2055597	Enpp2	-2.147673469	0.00583482		A_55_P2030660		2.0716186	0.015428244		A_55_P1977776	Rs5-8s1	-8.942756557	0.023952378
A_55_P2133220	Arhgef39	2.065717	0.015192043		A_55_P2055477	Scaf11	-2.053545796	0.001076337		A_55_P2030627	6330403A02Rik	-2.73770635	0.004930906		A_55_P1977426	Oscar	6.8859577	0.000309866
A_55_P2133125	D930015E06Rik	-4.623098005	5.51283E-05		A_55_P2055316		-2.398659284	0.000851262		A_55_P2030046	Barx2	-2.301720264	0.014276359		A_55_P1977245	Slc22a13	2.2175388	0.001051116
A_55_P2133032	Kirrel3	2.0626826	0.040622238		A_55_P2054942	Iffo2	2.03882	0.041325852		A_55_P2030030	Adssl1	-2.347281852	0.013618401		A_55_P1977149	4933426M11Rik	2.011484	0.022726092
A_55_P2132987	Cypt10	-2.027181791	0.033067204		A_55_P2054817	Rxfp1	-2.351060494	0.001522104		A_55_P2030010	2700046G09Rik	2.3669133	0.039080676		A_55_P1977071	Fam110a	-2.440560157	0.000153707
A_55_P2132978		3.1965587	0.014832354		A_55_P2054728	Ldlrad3	-2.540092567	0.024663579		A_55_P2029962		-2.111445916	0.016861986		A_55_P1977008	Gfi1	4.699457	0.000745588
A_55_P2132952		2.036176	0.010336077		A_55_P2054708		-3.542796952	0.010618744		A_55_P2029902	Gab3	-2.182487372	0.028346771		A_55_P1976928	Unc13d	2.8073826	0.014263976
A_55_P2132781	Slc16a2	-2.005839198	0.000139638		A_55_P2054511		2.102173	0.000105692		A_55_P2029746		4.984964	4.33015E-05		A_55_P1976898	Pnp2	2.345863	0.017931554
A_55_P2132741	Olfr1164	-2.815772482	2.4335E-05		A_55_P2054470	Gm11497	-2.076584995	0.003666556		A_55_P2029682	Fry	2.4984488	0.006000923		A_55_P1976682	4932431P20Rik	-2.546078288	0.02629483
A_55_P2132604	Gm2447	2.7339532	0.000213277		A_55_P2054409	Pira2	2.0604906	0.038067702		A_55_P2029678	Etfa	-2.123853629	0.000825171		A_55_P1976584	Tmod2	-2.458165707	0.028936148
A_55_P2132549	Cd48	2.2023423	0.011678339		A_55_P2054373	Defa-ps1	-2.769323188	0.040350843		A_55_P2029574	Por	3.5061698	0.005154346		A_55_P1976297		-2.115244082	0.005966627
A_55_P2132536		-5.358773647	0.01076657		A_55_P2054372	Gm15299	-2.503550911	0.002989961		A_55_P2029558	Adrb2	26.577639	0.001111264		A_55_P1976278	Prkcb	3.637474	0.000847873
A_55_P2132517	Gmppa	2.2982557	0.001761028		A_55_P2054342	2810408I11Rik	-2.478438944	0.03200802		A_55_P2029533	Zfp57	-2.552551288	0.005344893		A_55_P1976224	Ckb	2.1477747	0.019916473
A_55_P2132512	Ngef	-4.653138102	0.0042048		A_55_P2054332	Ephb3	-2.696804282	0.01936828		A_55_P2029503	Osbpl1a	-2.000180496	0.023919495		A_55_P1976212	Selplg	2.9942863	0.002691972
A_55_P2132498	Crb1	-3.010712688	2.56624E-05		A_55_P2054256	Mzt2	-2.149630814	0.000184753		A_55_P2029420	2610318N02Rik	2.140068	0.037755247		A_55_P1976200	Lmtk3	2.2111776	0.015323874
A_55_P2132223	Speer5-ps1	-3.05030806	0.027111197		A_55_P2054225	Camsap2	2.619005	0.044939544		A_55_P2029235	Btn1a1	2.3268192	0.048027776		A_55_P1975843		3.8591366	0.000231641
A_55_P2132202		-2.489429261	0.000182558		A_55_P2054107		-2.627441419	0.023456283		A_55_P2029101	Lcorl	-3.286579548	0.004604793		A_55_P1975560	Ifi204	4.1283154	0.003453311
A_55_P2132162	Gm14486	-2.66937619	0.009265089		A_55_P2053978	Bdkrb2	-2.08845021	0.002800134		A_55_P2029061	Tnfrsf9	3.0159574	0.040976938		A_55_P1975546	Gm20736	3.095242	0.04538151
A_55_P2132154	BC061194	-4.431334784	0.0488484		A_55_P2053838	Tnfaip3	9.36027	0.038256142		A_55_P2029051	Fgd3	2.5818164	0.002062941		A_55_P1975310	Tgif2lx2	5.3493567	0.007875635
A_55_P2132129		-4.276076681	0.047718942		A_55_P2053714	AA619741	-7.573104694	0.002192712		A_55_P2028986		11.921314	0.007973207		A_55_P1975266	Crygf	-4.359962326	0.002488491
A_55_P2132128	Gm5532	-2.723060895	0.000115507		A_55_P2053561	Gm13011	-2.172172189	0.001926823		A_55_P2028883	Rnft2	-2.571033279	0.001700154		A_55_P1975185	Sqle	4.194153	0.00198524
A_55_P2132104		-2.522297933	8.75329E-05		A_55_P2053467		2.667853	0.03674996		A_55_P2028847		-2.120988074	0.011084218		A_55_P1975155	Galnt6	4.9117928	0.000565778
A_55_P2131979	42795	3.4012616	0.000713511		A_55_P2053404	Lilrb3	-2.431246181	0.01259869		A_55_P2028798	Nqo2	-5.737062837	3.57556E-07		A_55_P1975080	Ugt2b5	-2.841214844	0.0029487
A_55_P2131820	A530006G24Rik	-3.761294698	0.001479779		A_55_P2053236		-2.190708395	0.001388694		A_55_P2028773	Slc22a17	2.7474332	0.001139575		A_55_P1974827	Pde1b	2.0793371	0.022445913
A_55_P2131725	LOC100045026	-2.302749049	0.000159467		A_55_P2053097	Myo9a	3.6484156	0.006944011		A_55_P2028570	Sgsh	2.1163962	0.03455182		A_55_P1974577	Nfam1	4.5092607	0.000260359
A_55_P2131719		2.1947196	0.02695586		A_55_P2053004	Gm10474	-4.863295677	0.019540085		A_55_P2028504	LOC100862497	-2.729643547	0.032204255		A_55_P1974487	Atp8b5	-5.269677873	4.95119E-05
A_55_P2131707	Lpcat1	2.9427454	0.04068645		A_55_P2052939	Dyrk2	-3.075712382	0.002339016		A_55_P2028268	Pik3cd	8.448446	0.008322001		A_55_P1974452	Lime1	2.2796469	0.026479755
A_55_P2131683	Mical2	2.0365539	0.002405522		A_55_P2052897	Arhgap30	3.0210702	0.026232615		A_55_P2028259	Rhbdf2	2.9430683	0.001136168		A_55_P1974432	Gm5067	2.6035953	0.008224592
A_55_P2131663		-2.687738754	5.81673E-05		A_55_P2052862	Fam73a	2.362741	0.012033382		A_55_P2028243	Dnajc19	3.3830016	0.04399292		A_55_P1974098		-2.695058497	0.002713
A_55_P2131642	Trim50	-2.795119944	0.01339394		A_55_P2052853		3.5255241	0.000782008		A_55_P2028159	3110043O21Rik	2.7686317	0.003371876		A_55_P1973995	Gm6756	5.9850903	0.001500064
A_55_P2131637	Trim40	-2.243915751	0.006227298		A_55_P2052834	Lst1	2.6526642	0.019843558		A_55_P2028046	Cyp3a59	-11.68522163	0.000567673		A_55_P1973854	Sema6b	2.707748	0.029803528
A_55_P2131453	Otogl	-2.628133741	5.36697E-05		A_55_P2052824	Lrrc14b	-3.43972518	0.005614598		A_55_P2028029	Abcb11	-5.443270561	0.000204839		A_55_P1973848	Sema4b	3.286227	0.003583307
A_55_P2131452		-2.193733136	0.012406355		A_55_P2052696	Synm	3.3859549	0.004400309		A_55_P2027999	Hk1	2.1544807	0.005545468		A_55_P1973844	Sema5b	-2.598591065	0.044068836
A_55_P2131428	Tlr5	-2.777535978	0.001300948		A_55_P2052690	Synm	3.1652234	0.000399613		A_55_P2027979	Impg2	-3.92998774	0.000651907		A_55_P1973813		-3.318113809	0.001016279
A_55_P2131423		-2.62312902	3.14252E-05		A_55_P2052655	Sox21	-2.346654902	0.001183774		A_55_P2027852	Ccl25	-2.56039131	0.013399455		A_55_P1973809	Hbb-b1	-2.456237221	0.022168268
A_55_P2131328		-2.633621529	0.028239414		A_55_P2052555	Dpysl5	-2.092412223	0.04688893		A_55_P2027708	5830416P10Rik	-3.008852646	2.65052E-05		A_55_P1973698	Htra2	-2.943527657	0.001532376
A_55_P2131325	Gm10785	2.2572951	0.001942042		A_55_P2052416	Iqsec1	-2.464673466	0.03454101		A_55_P2027698	Ndufa5	-2.101781811	0.003348446		A_55_P1973553	Bbs12	2.2352796	0.015817106
A_55_P2131274	Zfp663	3.006034	0.001949933		A_55_P2052325	Hyal6	-2.560639988	0.013355459		A_55_P2027653	Arhgap25	2.8411007	0.002710232		A_55_P1973501	Ceacam16	3.6008422	0.001903217
A_55_P2131238	Ttc39a	5.77138	0.002804532		A_55_P2052056	A3galt2	3.176425	0.017657233		A_55_P2027496	Adck5	-2.254122158	0.03610587		A_55_P1973447	Ybx2	-3.345806276	0.037312668
A_55_P2131078		-4.014408837	0.019763414		A_55_P2051904	LOC101055666	-2.217770123	0.002212356		A_55_P2027337		-2.99719762	0.00177652		A_55_P1973352	Gm19958	6.642745	0.005839286
A_55_P2131060	LOC101055780	2.1465657	0.002133226		A_55_P2051879	Ccdc171	-2.599985227	0.0267247		A_55_P2027278	Gas2l1	2.18356	0.001096901		A_55_P1973259	Gamt	-3.105072229	0.03232969
A_55_P2130997	D830050J10Rik	-3.06552348	0.036729082		A_55_P2051849	Snap25	2.5578043	0.022106174		A_55_P2027087	Plcl1	2.716436	0.026231281		A_55_P1973254	Cmtm7	3.2638862	0.00208393
A_55_P2130885	Mas1	-5.667130332	0.013998188		A_55_P2051666	Nfkbib	3.0075834	0.04078872		A_55_P2026959		-3.293031024	0.001052729		A_55_P1973213	Trmt61a	2.0949106	0.004309615
A_55_P2130792	Tuft1	-2.019910255	0.0419759		A_55_P2051656	Shank2	-4.04925514	0.009089747		A_55_P2026530	Erc2	-2.993846418	0.000151261		A_55_P1973046	Cttnbp2nl	3.1724823	0.010255153
A_55_P2130695	Armc4	-2.470906741	0.00017774		A_55_P2051525		-2.061558678	0.002707152		A_55_P2026340	Fmo5	-3.19644075	0.000387099		A_55_P1972973		-3.125661761	0.019454064
A_55_P2130565	Prdm11	2.3782425	0.000119572		A_55_P2051414	Axl	2.250464	0.017919771		A_55_P2026295	Syne1	-2.745233266	0.002588748		A_55_P1972772	Gsg1	5.018661	0.002430908
A_55_P2130525	Arl14ep	2.9695327	0.009070934		A_55_P2051367	AA066038	-4.055136885	0.00865995		A_55_P2026275	Ppp1r1b	-2.983078191	0.000884037		A_55_P1972605	Adora3	4.0472474	0.000471152
A_55_P2130478	Sdr16c6	-3.808783237	0.02923571		A_55_P2051322	Efhd2	2.7121553	0.007470513		A_55_P2026139	Nxpe5	4.9601655	0.041136883		A_55_P1972436	Themis	5.5661573	0.021625014
A_55_P2130408		4.77236	0.049417086		A_55_P2051270	Tctex1d1	-2.332082482	0.000871495		A_55_P2025954	Acly	-2.447450904	0.002333046		A_55_P1972282		-2.628519489	0.006035791
A_55_P2130399	Rilp	-3.298352981	0.000207897		A_55_P2051254	Pvt1	-4.383873728	0.002908663		A_55_P2025937		7.2974505	0.006751244		A_55_P1972040	Nox4	-3.28597261	0.02533186
A_55_P2130393	Pnpla1	-3.050373192	0.019687515		A_55_P2051139	Zfp704	2.02621	0.011194419		A_55_P2025911	Sms	-2.089410995	0.008792097		A_55_P1972039	Nox4	-3.381134689	0.02797388
A_55_P2130388	Mical1	2.1087244	0.003452664		A_55_P2050997	Serinc4	2.2093287	0.011463094		A_55_P2025829		2.0766065	0.00298413		A_55_P1972001	Gm324	-2.866841135	0.000280617
A_55_P2130365	Nup93	-2.985012253	5.15217E-05		A_55_P2050754	Cd209c	-2.095274126	0.003314164		A_55_P2025765	Adam8	8.500848	0.002349824		A_55_P1971963	Tmem176b	2.1598113	0.001285921
A_55_P2130343	Gm18756	-2.75329032	0.000118159		A_55_P2050652	Ikbkg	-2.022382271	0.00257371		A_55_P2025730	Hif3a	6.198623	0.000265538		A_55_P1971962	Tmem176b	2.864268	0.002651855
A_55_P2130283	Nkain3	-2.564548401	9.57778E-05		A_55_P2050602	Ncam1	2.1657398	0.015825696		A_55_P2025687	Muc4	7.746331	0.000240977		A_55_P1971951	Cd86	2.6920738	0.004733934
A_55_P2130243	Sh3gl2	-2.702952835	7.12962E-05		A_55_P2050488	Cep170b	-2.509585613	0.021967314		A_55_P2025655		-2.797240198	0.03502835		A_55_P1971889	F3	-2.212929737	0.018465128
A_55_P2130208		-2.747075395	0.00017578		A_55_P2050273	Cct6b	-2.031521287	0.000231175		A_55_P2025523	Arhgap6	-5.258772908	4.47571E-05		A_55_P1971729	Cr2	3.7532141	0.01443522
A_55_P2130194	Zbbx	-2.386513127	0.000114467		A_55_P2050268	Nfkbid	2.5264592	0.025555043		A_55_P2025343	Mup21	-54.96608702	0.000674762		A_55_P1971614		-2.414481947	0.032816097
A_55_P2130144	Lingo1	-2.457918167	0.000108072		A_55_P2050218	Elf4	-2.392485643	0.000658885		A_55_P2025340	Olfr1276	-2.313919778	0.01569971		A_55_P1971237	Mup3	-2.426021683	0.046208166
A_55_P2129925	Mybl2	3.222292	0.044334147		A_55_P2050178		-2.218270841	0.002515455		A_55_P2025248	Mxd1	2.3877532	0.006083546		A_55_P1971076	Atp11a	10.415004	7.60335E-05
A_55_P2129761	Prrt3	3.020765	0.013933361		A_55_P2050073		-4.139964071	0.000296352		A_55_P2025078	Csf1r	4.1181083	0.003407792		A_55_P1971074	Atp11a	9.034043	0.000252937
A_55_P2129696	Smad9	-4.248807084	0.003225982		A_55_P2049913		3.3803582	0.017513094		A_55_P2025038	Cpe	2.4995341	0.005321119		A_55_P1970954	Pknox2	-2.154092118	0.020995315
A_55_P2129614	Itprip	3.2847633	0.0077772		A_55_P2049801	Gm10629	2.6777241	0.019236261		A_55_P2025006	Klk1b26	-16.7738392	0.0013476		A_55_P1970763	Pilrb2	2.3605788	0.026318854
A_55_P2129548		3.686289	0.003764446		A_55_P2049797	LOC100040235	-3.329460394	0.011347684		A_55_P2024888	Ctss	7.271309	0.000482116		A_55_P1970755	Hdac9	3.7135167	0.037226163
A_55_P2129498	Gm5712	3.173812	0.00149111		A_55_P2049771		2.566329	0.005914857		A_55_P2024841	Gstt1	-8.974288216	0.000132941		A_55_P1970597	Actg1	2.2025635	0.012374245
A_55_P2129493	Spata3	-2.497845983	9.62677E-05		A_55_P2049602	Kat2a	2.009808	0.013448723		A_55_P2024763	Lama3	-2.600429903	0.00194861		A_55_P1970596		2.2487223	0.008620175
A_55_P2129449	Sult3a1	134.94196	2.87088E-05		A_55_P2049567	Pld2	2.3105216	0.020849835		A_55_P2024704	Cpe	2.583583	0.015795432		A_55_P1970033	Per1	2.8974361	0.03441829
A_55_P2129402	Gm9736	3.6751535	0.000253592		A_55_P2049532		2.9846675	0.021959685		A_55_P2024679	Gm10765	-3.82003334	2.00898E-07		A_55_P1969776	Pdhb	-2.055008762	0.002859529
A_55_P2129354	Pilra	3.9619942	0.000350424		A_55_P2049252		-3.01923561	0.01939253		A_55_P2024649	Rpe	-2.055835675	0.000204976		A_55_P1969746	Pitpnm1	2.1566617	0.003395126
A_55_P2129348	Pilra	9.125448	0.000143448		A_55_P2049045	AW557046	-2.394838682	0.008700146		A_55_P2024625	Gm1987	2.1092412	0.042184204		A_55_P1969745	Pitpnm1	2.281172	0.001006907
A_55_P2129330		-2.217072062	0.04147315		A_55_P2048975		3.8242128	0.044386078		A_55_P2024595	Atxn7l1	-2.53556729	0.001573545		A_55_P1969650	Rasgrp1	4.683552	0.000437798
A_55_P2129309	Foxo3	-4.262612025	0.002325861		A_55_P2048961	Rbmy	-3.951647639	0.030669902		A_55_P2024366	Raver2	3.6842117	0.0066357		A_55_P1968958	Cycs	-3.14392703	0.007497047
A_55_P2129222	Gbe1	-2.133706271	0.005712017		A_55_P2048779	Fam84b	2.9068394	0.006709842		A_55_P2024302	Spin1	2.3362992	0.00052666		A_55_P1968878	Rhpn2	-2.142330252	0.003898598
A_55_P2129057		-2.304952606	0.000120848		A_55_P2048550	Hbb-bh2	-2.096815991	0.006061005		A_55_P2024290	Fam149a	-6.204361107	4.38448E-05		A_55_P1968858	Cadps	-2.483121602	0.03054709
A_55_P2129047	Tlr7	2.1626909	0.023911882		A_55_P2048505	Gm3985	-2.450302355	0.007006166		A_55_P2024245	Mthfr	2.5512216	0.011176837		A_55_P1968763	Shc4	-2.052601611	0.000482054
A_55_P2128853	Ear12	4.435217	0.008101413		A_55_P2048483	D17Zt10e	2.410638	0.030250767		A_55_P2024054	Slc16a5	8.464083	0.005698629		A_55_P1968703	Gfra2	7.68147	0.001671584
A_55_P2128714	Nmnat3	-2.424423036	0.024771933		A_55_P2048363		-2.090058226	0.003120581		A_55_P2024046	Slc16a5	10.025892	0.003114745		A_55_P1968433	Agpat9	2.638804	0.010105993
A_55_P2128672	Ikbip	2.0258877	0.02219765		A_55_P2048334	Ubr3	-2.000730787	0.004886505		A_55_P2023988		-2.866388845	0.04517854		A_55_P1968028	Tdgf1	-2.319688739	0.000147746
A_55_P2128668	Ccnb1	3.3229148	0.000267241		A_55_P2048279	Tlr13	2.6756804	0.026480304		A_55_P2023942	Ccdc77	-2.233361235	0.000351714		A_55_P1967978	Nfatc2	3.1929886	0.003701095
A_55_P2128646	Gmnn	-2.280815043	0.000320463		A_55_P2048101		-2.431570736	0.000880571		A_55_P2023912		3.5993836	0.013124407		A_55_P1967829	Klc3	-2.136231134	0.010049323
A_55_P2128611		2.5358462	0.000740981		A_55_P2047912	Dad1	2.8420408	0.021439526		A_55_P2023772	Fam107b	-2.302389745	0.013931137		A_55_P1967534		-2.393845691	0.001229766
A_55_P2128606	Nr1h5	-3.770681197	0.00470523		A_55_P2047837		-2.098439651	0.037616637		A_55_P2023692	Neurl1a	3.1386948	0.003979065		A_55_P1967443		4.8529797	0.015826654
A_55_P2128511	Ociad2	-5.879724013	8.47015E-05		A_55_P2047740	Spag17	-2.092157618	0.003043773		A_55_P2023637	Prg4	5.328167	0.001062864		A_55_P1967315	Ppp1r9b	2.0857127	0.001088811
A_55_P2128493		-2.263103835	4.09631E-05		A_55_P2047723	Trav12-1	-2.398009422	0.000780345		A_55_P2023607	Ikzf1	4.9150867	0.031165227		A_55_P1967301	Zfp85-rs1	-2.388789316	0.021209616
A_55_P2128456		5.148208	0.001785344		A_55_P2047559	Ccp110	2.5518339	0.006743338		A_55_P2023572	Txn2	2.4887197	0.002943408		A_55_P1967227	Tmem158	-2.096133943	0.000503173
A_55_P2128324	Ubap2l	2.0555983	0.00042226		A_55_P2047554		-2.047585225	0.003009631		A_55_P2023542	Ccr7	-2.934578847	0.012199488		A_55_P1967224		-2.066890146	0.00707766
A_55_P2128283	Nr2f2	-2.261302198	0.000119584		A_55_P2047496		-2.199469541	0.002135644		A_55_P2023537		-2.422801841	0.015299136		A_55_P1966833	Xaf1	4.183092	0.000760065
A_55_P2128270	Phf21a	2.4069338	0.000594399		A_55_P2047485		-2.271667127	0.001857527		A_55_P2023523	Aloxe3	5.19241	0.00393285		A_55_P1966774	Serpina3i	11.925491	0.005223292
A_55_P2128213		-2.369164659	0.001796719		A_55_P2047480		-2.026666801	0.000995075		A_55_P2023200	Miox	15.51863	0.000805929		A_55_P1966731	Ifi203	2.6000888	0.004716976
A_55_P2128203		12.583896	0.002444225		A_55_P2047335	Capn5	-3.353397268	0.001216574		A_55_P2023191	Polg2	-2.283829487	0.023033956		A_55_P1966664	Cdc14b	-2.054077872	0.020355372
A_55_P2128188	Adam17	2.2991571	0.011267967		A_55_P2047330	AB099516	-3.253642624	0.019928223		A_55_P2023176		3.7040305	0.007155463		A_55_P1966608		4.726807	0.000150219
A_55_P2128148	D830031N03Rik	2.697278	0.001615409		A_55_P2047285	Lcn6	4.608862	0.011202986		A_55_P2023114	Hsd3b2	-59.39394184	3.51392E-05		A_55_P1966432	Gstm1	-4.012712756	0.002476816
A_55_P2128108	5830411N06Rik	-5.023789149	0.013469548		A_55_P2047200		2.944919	0.026406635		A_55_P2023001	Slc47a1	-3.105653043	0.000231348		A_55_P1966194	Plek	6.3177567	0.0011867
A_55_P2128085	LOC674321	-2.748771368	7.85435E-05		A_55_P2047027	Sel1l2	-3.77679618	0.000570054		A_55_P2022703	1700086O06Rik	7.2534814	0.000880925		A_55_P1965906	Gm9999	-2.522030568	0.045289353
A_55_P2127991	Ccl19	2.7309394	0.000709052		A_55_P2046783	Mpped1	2.0696285	0.02141642		A_55_P2022585	Pira6	5.7641187	0.001281786		A_55_P1965836	Crebbp	3.633722	0.005524507
A_55_P2127973	Gm9112	-2.451145724	0.00012231		A_55_P2046760	Vmn2r42	-3.932221865	0.013158441		A_55_P2022419	D030018L15Rik	4.4093	0.02098757		A_55_P1965574	BC048546	3.2267773	0.001075104
A_55_P2127795	Fbxo17	-2.790359976	3.46974E-05		A_55_P2046744	Cspg5	-4.761423858	0.01890101		A_55_P2022211	Plxdc2	2.842462	4.4991E-05		A_55_P1965219	Syt6	-2.537791007	0.006773161
A_55_P2127782		-2.007924354	0.000916398		A_55_P2046671		-2.186275815	0.047455285		A_55_P2022139	Pura	-2.033669224	0.012973518		A_55_P1965154	Spc25	-3.297016477	0.009737654
A_55_P2127765	Crp	2.295866	0.000111052		A_55_P2046494	Zfand4	-2.036931026	0.00033712		A_55_P2022128	Cntnap1	10.286535	0.003646366		A_55_P1964960	Il33	2.7179465	2.89689E-06
A_55_P2127717		2.0946994	0.002713631		A_55_P2046273	Olfr352	-2.656728024	0.04682555		A_55_P2022024	Olfr212	-3.047784011	0.026186606		A_55_P1964737		2.6091528	8.59898E-05
A_55_P2127702	Racgap1	2.0681813	0.012648136		A_55_P2046253	Tmem239	-2.576619916	0.02458796		A_55_P2021923	Fkbp1a	-2.125169283	0.005149731		A_55_P1964717	Gm10398	15.964459	0.003982333
A_55_P2127699	Pira2	2.85535	0.00217335		A_55_P2046220	Olfr740	2.2735236	0.001130707		A_55_P2021689	Chrdl2	8.131413	0.002892609		A_55_P1964648	Btla	6.048292	0.004174071
A_55_P2127692	Timm50	-2.303864366	0.000241123		A_55_P2046184	Ccdc90b	-2.08796143	0.001672298		A_55_P2021565	Ntf3	19.61949	0.001539342		A_55_P1964638	Cxadr	-2.076203305	0.008383251
A_55_P2127672	Acsbg1	10.971754	0.001392954		A_55_P2046145	Gm10693	2.4217372	0.006468621		A_55_P2021505	Adra2a	13.866911	0.012742862		A_55_P1964573	Arhgef6	2.3965616	0.000752977
A_55_P2127387	Olfr1023	-2.62069987	8.28365E-05		A_55_P2046123		-2.616161289	0.000929474		A_55_P2021490	Gm16386	-2.478590677	0.004031879		A_55_P1964483	Cyp2c37	-2.077095124	0.024515135
A_55_P2127254		-2.914678783	3.55297E-05		A_55_P2046045	Gm805	-2.489723666	0.003308707		A_55_P2021398		-2.108620259	0.015098046		A_55_P1964413	Olfr854	3.7784314	0.000115842
A_55_P2127238	Phc3	2.9906485	0.007998574		A_55_P2045928	Btnl10	2.537107	0.027728893		A_55_P2021177	Abca2	-3.68012311	0.02399119		A_55_P1964348	Gdpd2	3.388042	0.006637669
A_55_P2127199		-3.406230411	0.002728557		A_55_P2045891	Cpeb2	-2.570714177	0.004213156		A_55_P2021114	Ier5	2.046949	0.001781867		A_55_P1963960	LOC101056540	11.797585	0.003113593
A_55_P2127179		3.7946482	0.026676588		A_55_P2045859		-2.940893885	0.001244918		A_55_P2021109	Ier5	2.441225	0.002511145		A_55_P1963920	Scimp	2.5966191	0.004092326
A_55_P2127030	Olfr820	-2.761971246	3.27208E-05		A_55_P2045812	Sigmar1	-2.457166852	0.001067656		A_55_P2021049	Ugp2	-3.093933428	0.003230726		A_55_P1963712	Cyb5b	-2.241319409	0.017635487
A_55_P2126951	Zfp467	-4.679640033	0.00196242		A_55_P2045741	Fyb	2.2423754	0.018935844		A_55_P2020592	Trim3	2.217007	0.041156556		A_55_P1963508	Slc13a5	51.469746	0.000119772
A_55_P2126950	Zfp467	-4.474798694	0.000880357		A_55_P2045697	Sirt7	-2.36371376	0.000305212		A_55_P2020577	Pcolce	-2.420966754	0.000548113		A_55_P1963454	Cenpq	-2.337112382	0.028155938
A_55_P2126870	Nsf	3.5021148	0.00552884		A_55_P2045632		2.0769722	0.00248278		A_55_P2020572	Psme3	2.9731462	0.04975665		A_55_P1963419		-2.406091801	0.016851127
A_55_P2126821		-4.216923789	0.018352406		A_55_P2045622	Setdb2	-2.469434574	0.003090641		A_55_P2020532	BC089491	5.890883	0.00243001		A_55_P1963175	Lctl	-3.658342292	0.022716034
A_55_P2126820	Gm5800	3.24843	0.012982269		A_55_P2045535	Rsg1	2.0618358	0.01798207		A_55_P2020497	Dcaf12l1	-2.907204081	0.000192379		A_55_P1963134		-9.776529076	0.035355967
A_55_P2126814		-2.969401682	5.12433E-06		A_55_P2045163	Ehmt1	-2.486142243	0.04930901		A_55_P2020477	Cyp2c50	-10.2972132	0.005961995		A_55_P1963017	Stfa1	10.026937	0.002387704
A_55_P2126790	1500009L16Rik	-2.432013075	0.000150159		A_55_P2044972	Zfp74	-3.784871679	0.011319073		A_55_P2020378	Ehd4	2.164608	0.009843948		A_55_P1963002	Ppfia4	2.0024407	0.004859339
A_55_P2126775	Gfpt1	4.6786222	0.004705253		A_55_P2044932	Gpr84	4.52471	0.003085416		A_55_P2020128	Dhrs3	-3.385816881	0.001574387		A_55_P1962946	Syk	3.8773363	0.000222886
A_55_P2126695	Gm5792	2.605099	0.033084583		A_55_P2044808		-2.47910425	0.014988062		A_55_P2020035		-2.157920041	0.010875406		A_55_P1962937	Trem2	6.5792446	0.000551954
A_55_P2126676		-2.732600678	0.001626674		A_55_P2044717	Ccdc171	-2.225487755	0.009644816		A_55_P2019989		-4.036463474	0.025817754		A_55_P1962861	Dio3os	-2.46680525	0.018323164
A_55_P2126652		-2.325388604	0.000154122		A_55_P2044369	Hs2st1	-2.943371013	0.023649624		A_55_P2019833		-2.055576414	0.023960447		A_55_P1962771	Cyfip2	3.449054	0.002143064
A_55_P2126601	Nceh1	-2.578778325	6.59494E-05		A_55_P2044364	Mms22l	-2.674090512	0.02165766		A_55_P2019751	Paox	-2.686446795	1.00655E-05		A_55_P1962766	Fam131c	2.248992	0.019265728
A_55_P2126572	Tmem25	-2.150032261	0.019607544		A_55_P2044242	Slc13a5	15.504897	0.006084815		A_55_P2019719	Oas2	9.560565	0.000205408		A_55_P1962661	Cyp2c67	-2.430020867	0.003838136
A_55_P2126444	1810032O08Rik	3.9183896	0.008061604		A_55_P2044187		2.1223257	0.023352053		A_55_P2019577	1500011B03Rik	3.4163656	0.005608421		A_55_P1962646		-2.009165411	0.032754157
A_55_P2126423		5.029388	0.000410852		A_55_P2043872	LOC637516	-2.10602443	0.002831495		A_55_P2019557	Mrgpra2b	5.4833555	0.020090481		A_55_P1962621	Chi3l7	3.279061	0.030747397
A_55_P2126391	Srl	-5.373720786	0.010355517		A_55_P2043842	Ankmy1	-3.448849441	0.001650208		A_55_P2019520	Cma2	-3.035190607	0.004892116		A_55_P1962516	Fam19a2	4.088602	0.007912494
A_55_P2126363	Wnt10b	-3.011637902	4.02557E-05		A_55_P2043718	Cacna1f	4.8972697	0.00503316		A_55_P2019203	Spire1	2.2224307	0.026176961		A_55_P1962400	Il1rn	13.020882	0.013072843
A_55_P2126333	Cyp2a12	-2.425518217	9.25786E-05		A_55_P2043627	Fam89a	-2.849388612	0.009419665		A_55_P2019054	Acacb	-2.744766622	0.001975667		A_55_P1962305	Plac8	2.1648042	0.002013134
A_55_P2126281		2.1753953	0.001168761		A_55_P2043587	Gm10802	-2.546144152	0.037189547		A_55_P2018934	Emr1	3.2561936	0.04792146		A_55_P1962304	Plac8	3.8382201	0.001312163
A_55_P2126188	Mamstr	3.9269316	0.03059594		A_55_P2043549	1700034H15Rik	-2.843146049	0.029144742		A_55_P2018666	Thrsp	-19.32840481	0.000973387		A_55_P1962303	Hba-a1	-2.658222946	0.007842522
A_55_P2126033	Pik3cg	2.5388486	0.00220964		A_55_P2043367	Apol9a	2.468267	0.006669912		A_55_P2018636	9530077C05Rik	14.306556	0.001653246		A_55_P1962299	Hba-a2	-3.334700005	0.003779525
A_55_P2126002		-3.297343054	0.004806818		A_55_P2043297	Rag1	-2.621075745	0.002503873		A_55_P2018594		-3.95925405	0.005714327		A_55_P1962284	Klhl24	-2.346119874	0.001986252
A_55_P2125907	Gm21064	-11.91812723	0.000286876		A_55_P2043207	Magef1	-2.271724513	0.006174204		A_55_P2018549	Gcsh	-2.153279662	0.000112225		A_55_P1962209	Cxcr6	3.808202	0.003165723
A_55_P2125862		2.2525244	0.04052243		A_55_P2043187	Exosc9	-2.554407344	0.021033103		A_55_P2018482	Adh5	-2.028917471	0.001541992		A_55_P1962011	Clec1b	3.9992683	0.001884925
A_55_P2125831		-2.325987902	0.000188141		A_55_P2043182	Gimap6	2.0657878	0.009304916		A_55_P2018457	Hdac7	2.61454	0.001186749		A_55_P1962010	Clec1b	3.6632853	0.002973388
A_55_P2125774	Ola1	-2.402321257	1.28767E-06		A_55_P2043122	Arsg	-3.018220454	0.002687477		A_55_P2018330	Gm13298	2.0444007	0.037891027		A_55_P1961993	Cryl1	-3.07224353	0.008834663
A_55_P2125766	Ola1	-2.871403313	0.000116836		A_55_P2043083	Cyp4a12a	-232.7333228	0.000446491		A_55_P2018249	Lmo4	2.504859	0.001282036		A_55_P1961943	Cd68	2.9209685	0.003838297
A_55_P2125643		-2.029468944	0.002961628		A_55_P2042993	Arl6ip6	-2.516023927	0.022349015		A_55_P2017982	Pde8b	-2.035953887	0.026446318		A_55_P1961799		-5.559416261	0.02941289
A_55_P2125633	Acbd5	-2.391437353	0.000221336		A_55_P2042988	Aoah	2.976928	0.024698518		A_55_P2017789	Il4ra	2.4699244	0.00285148		A_55_P1961736	Rcan2	4.24745	0.002952179
A_55_P2125623		-2.356173292	0.017376535		A_55_P2042923	Sgk2	-2.736960048	0.007544951		A_55_P2017759	Evi2a	2.5639641	0.017024117		A_55_P1961730	Kcnt2	13.813836	0.007142564
A_55_P2125367	Nlrp4d	-2.367276624	0.000750797		A_55_P2042863		-2.036581774	0.002779839		A_55_P2017709	Igsf9	2.5634565	0.044062044		A_55_P1961541	A930028N01Rik	2.9462376	0.001867037
A_55_P2125351	Sema6d	-3.547325508	0.000720905		A_55_P2042808		-2.322273344	0.003252009		A_55_P2017699	Lpar5	-2.285166681	0.010072642		A_55_P1961499	Ly6c1	6.985323	0.00309597
A_55_P2125311	Rab3b	3.74849	0.002648409		A_55_P2042783	2310075C17Rik	-2.209171419	0.002013316		A_55_P2017681	C5ar1	7.0264587	0.019554332		A_55_P1961466	Dct	-4.652596656	0.009527641
A_55_P2125261	4930523C07Rik	3.5384312	0.002326837		A_55_P2042688	Rheb	-2.054098463	0.003330124		A_55_P2017636	Thbs1	12.217242	0.013590792		A_55_P1961423	Gsta3	-2.349954523	0.025008293
A_55_P2125252	Celf2	-2.342698568	0.000190364		A_55_P2042615		3.0114474	0.024414217		A_55_P2017487		2.555245	0.017545296		A_55_P1961270	Cd72	2.168483	0.002067247
A_55_P2125229	Arhgef2	3.49713	0.00018875		A_55_P2042570	Wfdc8	-2.034071387	0.002956788		A_55_P2017476	Nfyb	-2.182281286	0.009171894		A_55_P1961089	Npb	-2.39340481	0.02718555
A_55_P2125208	Arid5a	8.039547	0.00034532		A_55_P2042381	Clrn3	-3.199998157	0.028674461		A_55_P2017418	Cfh	2.261701	0.000410412		A_55_P1961014	Selenbp1	-2.25849516	0.003687168
A_55_P2125154	Gm5476	-2.684529886	4.34577E-05		A_55_P2042319	Cyp2d40	-2.050890384	0.023284689		A_55_P2017347	Krtap11-1	27.613155	8.48604E-05		A_55_P1961009	Apbb1ip	4.75656	0.000791753
A_55_P2125059	Faah	6.7087307	0.00043343		A_55_P2042076	Dkk4	-5.887088584	0.001111654		A_55_P2017115		10.066535	0.001304841		A_55_P1960655	Tenm4	-2.04482644	0.003521632
A_55_P2124871	Npw	6.188575	0.001149451		A_55_P2041788	Gna12	-2.121126415	0.007019912		A_55_P2016842	Me1	-2.879447717	0.004018023		A_55_P1960581	Kdm5b	-2.296072591	0.020326007
A_55_P2124812	Olfr121	-3.833842346	0.009491844		A_55_P2041708	Gas2	-2.684956591	0.009669418		A_55_P2016682	Alkbh7	-2.810110598	0.000143015		A_55_P1960416	Lrrc33	3.216686	0.007348085
A_55_P2124712	Ces2c	-54.42257431	8.66369E-05		A_55_P2041668	Foxl2	-2.249893158	0.021410719		A_55_P2016681	Alkbh7	-2.535266829	1.59344E-05		A_55_P1960286	Spns3	3.2673643	0.00023513
A_55_P2124641	Gxylt2	-2.295502518	0.000732225		A_55_P2041626	Ceacam12	-2.103173401	0.001084535		A_55_P2016667	Gstm7	-2.64712061	0.000477888		A_55_P1960238	Slc2a6	8.644582	0.001497458
A_55_P2124523		-9.877717805	4.98831E-05		A_55_P2041614	Cerkl	5.135151	0.019049844		A_55_P2016662		-2.901033168	0.015214612		A_55_P1960202	Vcan	3.8650274	0.000298505
A_55_P2124472		-2.347227858	0.000966602		A_55_P2041504		-2.135186607	0.00268041		A_55_P2016623	Gm5068	5.6367106	0.002626143		A_55_P1960148	Igh-VJ558	3.7386212	0.004120881
A_55_P2124385	Ak4	-2.165135068	0.014423201		A_55_P2041350	Cyp2d34	-27.82697742	2.60791E-05		A_55_P2016618	Neurl1a	2.1454268	0.001392096		A_55_P1960097	Epb4.1l3	3.366208	0.003569398
A_55_P2124331		-2.061925946	0.008660788		A_55_P2041331		-2.423871352	0.000694257		A_55_P2016462	Cxcl10	4.238845	0.017839272		A_55_P1960033	Prune	2.6051419	0.022474758
A_55_P2124273	Myo1f	9.825894	0.000119777		A_55_P2041286	Gm3970	-6.217307841	0.000354883		A_55_P2016249	Ppid	-2.061125479	0.000460643		A_55_P1959985	Alas1	2.9599655	0.005503401
A_55_P2124183		2.0951934	0.000197635		A_55_P2041240	Nav2	-2.655603775	0.011231957		A_55_P2016166	Wfdc2	3.4893332	0.000685107		A_55_P1959973	Dcaf12l2	-2.108284529	0.003599823
A_55_P2124026	Synj2	-2.169643468	0.02049487		A_55_P2041205	Vmn1r76	-2.249930263	0.001203136		A_55_P2016139	Atp6ap1l	-2.190494995	0.036311362		A_55_P1959891		-2.667740735	0.032281302
A_55_P2124016	Nipsnap1	-3.613354322	2.31167E-05		A_55_P2041184		-2.497732683	0.000552485		A_55_P2016064		-2.597986301	0.008346342		A_55_P1959818	Tmem40	2.4481893	0.001644153
A_55_P2123933	D2hgdh	-2.224575972	0.000255623		A_55_P2041140	Gm9758	-2.384545664	0.006195257		A_55_P2016049	Gp6	2.514829	0.04856191		A_55_P1959595	Fmo5	-2.017044022	0.020897815
A_55_P2123877	Zfp616	-2.625240374	9.87399E-05		A_55_P2041137		-3.781837875	0.030792011		A_55_P2016034	Nlrc5	2.544109	0.001990862		A_55_P1959500	Ces2e	-6.452205257	0.000647938
A_55_P2123822	Rbbp7	-2.13151644	8.82234E-05		A_55_P2041090	Tyw5	-2.95020044	5.41821E-05		A_55_P2015892	Wwox	-2.249488017	0.039079446		A_55_P1959425	Slc16a3	4.7177296	1.42688E-05
A_55_P2123802		-2.05167008	0.000147858		A_55_P2040878	Ung	-2.510341351	0.021899516		A_55_P2015882	Wwox	-2.373650185	0.001086729		A_55_P1959379	BC080695	-2.612239234	5.64828E-05
A_55_P2123706	Plekhb1	-2.11073672	0.012099231		A_55_P2040838	Gm14548	3.5825822	0.008490671		A_55_P2015675	AU015836	-3.19994747	0.028957983		A_55_P1959273		-2.204365879	0.018751021
A_55_P2123581		-3.695080481	0.006655018		A_55_P2040805	Cd209c	-2.144000829	0.003058871		A_55_P2015541	Hif3a	9.071216	0.001076303		A_55_P1959072	Clec2e	-2.465635817	0.014315615
A_55_P2123551		3.0462003	0.004666645		A_55_P2040678	Susd2	2.424564	0.000606559		A_55_P2015495	Abat	-2.30242611	0.004106292		A_55_P1959064	Oas1b	2.0109875	0.001428335
A_55_P2123502	Jam2	2.328547	0.016888145		A_55_P2040534	Btbd9	2.7935364	0.028884927		A_55_P2015492	BC048609	2.7781632	0.0318262		A_55_P1958457	Nbeal2	7.4604745	0.000170154
A_55_P2123381	Fga	2.6848087	0.004857259		A_55_P2040490		3.2113316	0.03395842		A_55_P2015375	Tuba3a	2.288829	0.043275885		A_55_P1958379	Slit1	2.4125311	0.009053382
A_55_P2123291	2310034G01Rik	-3.000944878	0.028992616		A_55_P2040292	Gm16390	-2.20696133	0.000896181		A_55_P2015292	Ltc4s	-2.041449759	0.026538376		A_55_P1958280	Arrdc1	2.5242486	1.96375E-05
A_55_P2123057	Olfr853	-2.672846787	8.70808E-05		A_55_P2040270	Gm9763	-2.31620266	0.01828656		A_55_P2015267		-2.163877169	0.018292803		A_55_P1958146	Sh2d1a	10.377976	0.000948255
A_55_P2123029	Olfr353	3.67147	0.006945184		A_55_P2040255	Gm10033	-2.248473702	0.019396387		A_55_P2015074	Slc10a6	36.424885	0.000794867		A_55_P1957997	LOC100047123	4.8220167	0.006677364
A_55_P2122973		2.4852126	0.003692162		A_55_P2040245	Fam38b	3.4337628	0.022771358		A_55_P2014978	Dvl3	-2.059417066	0.00999461		A_55_P1957989		-2.002927158	0.002729657
A_55_P2122896		-6.217314412	0.016082272		A_55_P2040200	Lrba	-2.039712925	0.03467313		A_55_P2014755	Pclo	-4.135934947	0.006321564		A_55_P1957813	Gm16508	-2.763107519	0.03981107
A_55_P2122835		2.3347137	0.006377314		A_55_P2040090	Fn3k	-2.294459454	0.013056885		A_55_P2014720		-2.103246432	0.013129572		A_55_P1957650		-4.35435914	0.00015489
A_55_P2122822		-2.754952233	4.10273E-05		A_55_P2040044		2.2110944	0.010487009		A_55_P2014304	Kank1	-2.13037358	0.000191336		A_55_P1957633	Gpsm3	3.1182663	0.000383989
A_55_P2122718	Gpr19	-2.046828572	0.000619981		A_55_P2039981	Grik2	-2.609405864	0.025569232		A_55_P2014209	Scyl2	2.0819366	0.001563309		A_55_P1957618	Ak2	-2.305262384	2.00995E-05
A_55_P2122666	Pnma3	-3.699176597	0.000113473		A_55_P2039881	42983	2.144511	0.02669681		A_55_P2014169	Ppa2	-2.371689578	0.002899533		A_55_P1957593	Ino80b	-2.268092477	0.007051406
A_55_P2122638		-2.536032392	9.12511E-05		A_55_P2039704	S100a2	2.238796	0.025461543		A_55_P2014149		9.445036	0.000343077		A_55_P1957459	Lilrb4	4.8821225	0.003927078
A_55_P2122633	Airn	2.9245467	0.02847748		A_55_P2039681	Gpr35	-2.378839745	0.000641417		A_55_P2014114	Atp5j	-3.143765332	0.002573923		A_55_P1957413	Lsp1	6.9142084	0.001255838
A_55_P2122464		-6.234920066	0.002360457		A_55_P2039359	Tnfsf11	-2.033429913	0.004798095		A_55_P2013863	1700028J19Rik	-2.402407597	0.012048942		A_55_P1957233		2.0359445	0.046374526
A_55_P2122394		-7.353849052	0.023750445		A_55_P2039324	Ccnf	-3.283878344	0.000226287		A_55_P2013858	Acad8	-2.374642616	0.000117971		A_55_P1957114		-2.50485767	0.005688605
A_55_P2122374	9230020A06Rik	-2.937123413	0.000151338		A_55_P2039250	Mboat2	-4.415492355	0.006787044		A_55_P2013823	Gal3st1	4.5040264	0.003542503		A_55_P1957049	Bai1	-2.638683603	0.022305729
A_55_P2122195	Kcnk9	4.0593705	0.045412004		A_55_P2039086	Nfkbiz	7.2825394	0.002291377		A_55_P2013760	Slc39a14	4.3375435	0.000983884		A_55_P1957038	Gstp2	-2.286975389	0.002442457
A_55_P2122015		-2.70236352	6.81602E-05		A_55_P2039071	Dhdh	-2.027210024	0.03951236		A_55_P2013710	Apoc3	-2.341078628	0.000530367		A_55_P1957018	Caskin2	2.7184386	0.00227139
A_55_P2121992		-2.12631199	0.000337015		A_55_P2038987	Gas7	-3.464741268	0.001701851		A_55_P2013655	Cd4	-2.274660527	0.031109981		A_55_P1956782	1700101E01Rik	-4.078263674	0.001546452
A_55_P2121886	Map3k9	-2.083539864	0.001241467		A_55_P2038854	Gareml	-5.241987988	0.001723982		A_55_P2013465	L2hgdh	-2.087377976	0.001051737		A_55_P1956627	Gpr160	7.7222657	0.002025455
A_55_P2121877	Gpr137b	2.1581142	0.022695523		A_55_P2038787	Olfr78	-2.042221834	0.003197455		A_55_P2013203	Oxtr	-2.170336235	0.013324654		A_55_P1956598		43.589954	0.000671966
A_55_P2121827	Dgcr2	-2.550085984	8.15402E-05		A_55_P2038757	Fblim1	2.2806385	0.039891496		A_55_P2013043	Serpinb6b	2.7444665	0.041511506		A_55_P1956593	Plekha4	2.0441656	0.003035202
A_55_P2121739	Gm10764	-2.628664588	9.57175E-05		A_55_P2038682		-2.20759275	0.005838211		A_55_P2013038	Serpinb6c	2.3303227	0.01986248		A_55_P1956513	Rhox4c	-2.526708573	0.009881433
A_55_P2121735		-3.24834177	0.032961242		A_55_P2038627		2.2434483	0.04227588		A_55_P2012979	Itgb2l	6.6871495	0.001692083		A_55_P1956418	Efr3b	5.7334347	0.000431986
A_55_P2121682	Alox12b	3.7759547	0.000493774		A_55_P2038540	Hbb-b2	-2.520968979	0.001843596		A_55_P2012974	Sdha	-2.011965764	6.66109E-06		A_55_P1956223	Chka	-2.50932868	0.02180508
A_55_P2121521	Hist1h3i	2.3269353	0.01473112		A_55_P2038534	Gm6999	3.2127225	0.013845163		A_55_P2012899	Vsig4	4.6736116	0.001794773		A_55_P1956179	Git2	3.2044723	0.013151216
A_55_P2121516	Ankfn1	2.24497	0.030277392		A_55_P2038484	4933427D06Rik	-2.527825162	0.022821492		A_55_P2012849	Dock10	2.5472825	0.022048		A_55_P1956083	Gpr68	8.138498	0.001419183
A_55_P2121511	AI849053	-2.986655771	5.15526E-05		A_55_P2038452		2.2866938	0.03324272		A_55_P2012789	Impa1	-2.066741831	4.63419E-05		A_55_P1956048	H2-T3	-2.566789664	0.026295254
A_55_P2121491	Bbs9	2.0400531	0.001481149		A_55_P2038427		-2.102672444	0.003285397		A_55_P2012779	Rnf167	-2.266742917	5.11638E-05		A_55_P1955950	Gm8437	10.351591	0.012860955
A_55_P2121484	Smo	4.1809974	0.001129964		A_55_P2038384	Prkd3	-2.173721047	0.03780274		A_55_P2012599		3.1712227	0.000978777		A_55_P1955876	Ifitm7	-2.300122093	0.002655298
A_55_P2121446	Gm10751	-2.329163432	0.046050377		A_55_P2038372	Acot6	4.976786	0.002315305		A_55_P2012444	Tnfrsf19	-5.097730113	0.010300543		A_55_P1955778	Adamts4	2.9405982	0.015389198
A_55_P2121408	Tpm2	-2.660515696	0.010319417		A_55_P2038347	Acot3	13.13986	0.0452135		A_55_P2012439	Tnfrsf19	-16.14490635	0.000158115		A_55_P1955733	Ptpn5	-2.957582179	0.000702648
A_55_P2121280		-2.816800956	2.42679E-05		A_55_P2038313		-2.971535954	0.027361844		A_55_P2012430		-2.237572116	0.034856424		A_55_P1955656	Ctla2a	3.8357418	0.000749554
A_55_P2121275	Gm4907	6.50837	0.000220496		A_55_P2038277	Gm872	-2.707038354	0.008227035		A_55_P2012349	Fermt2	-2.041931304	0.004941562		A_55_P1955548	Ezr	2.0829048	0.00100737
A_55_P2121225	Cyp3a11	-3.281234117	0.00305804		A_55_P2038257	Slc9a5	-2.759519265	0.011330484		A_55_P2012261	Xkr9	-3.434585368	0.000328787		A_55_P1955483	Grb14	-2.035947338	0.00041058
A_55_P2121185	Omp	3.2194788	0.015004188		A_55_P2038126	Tpmt	-2.864006818	9.49709E-05		A_55_P2012241	Ctso	-2.909818724	0.011892864		A_55_P1955308	Sirpb1a	10.586896	0.000289557
A_55_P2121151	Znf41-ps	3.1519198	0.005348642		A_55_P2038101	Dock11	2.13643	0.049631376		A_55_P2011802	Pdk2	-2.622183938	0.009216771		A_55_P1955305	Sirpb1a	10.575176	0.003455133
A_55_P2121106	Tomt	-4.417619091	0.03113058		A_55_P2037857	Svs2	-2.517054301	0.008495916		A_55_P2011712	Dlg1	4.2695775	0.002029295		A_55_P1955015	Myo1g	7.922942	0.000326471
A_55_P2121096	Fbn2	3.8706422	0.001955001		A_55_P2037827	Bmp10	3.7877533	0.00118022		A_55_P2011702	Ppargc1a	2.9161654	0.043979052		A_55_P1954718	Cyb561	7.0171824	0.000141429
A_55_P2121081	Cul2	-2.032254975	0.000173341		A_55_P2037743		-2.267728889	0.001064626		A_55_P2011678	Pdzk1ip1	-3.310360096	0.006876411		A_55_P1954648	Siglec1	5.2737756	0.000382702
A_55_P2121023	4930413G21Rik	-2.323004481	0.045836657		A_55_P2037732	Foxl2	-2.751311158	0.001046671		A_55_P2011387	Tifa	10.031736	0.007070621		A_55_P1954393	Susd4	-4.728003625	0.000162228
A_55_P2120956		3.0050416	0.015914058		A_55_P2037697	Gm9733	9.756749	0.034281928		A_55_P2011385		9.734915	0.007433584		A_55_P1954302	Esrrb	2.4602678	0.001649122
A_55_P2120946	Mefv	2.1134822	0.01884229		A_55_P2037667		-2.589269333	0.010558846		A_55_P2011341		10.38815	0.040710904		A_55_P1954086	Postn	3.0051003	0.004985665
A_55_P2120931	Dleu2	-5.399692531	0.000592206		A_55_P2037608	Acp5	-2.120401126	0.008497999		A_55_P2011336		-3.365135773	0.030773608		A_55_P1954034	Jakmip1	2.9701583	0.02373322
A_55_P2120882	Cldn24	-2.642030263	4.04309E-05		A_55_P2037588		2.763338	0.017341191		A_55_P2011325	Gm6598	2.8542202	0.009092012		A_55_P1953980	Sdhb	-2.343413574	0.000286396
A_55_P2120807	Dld	-2.683341307	0.000847421		A_55_P2037428	Mogat1	-4.60578446	0.009715746		A_55_P2011300	Fggy	-2.388934665	0.001046235		A_55_P1953928	Dcdc2b	-2.224897241	0.00033461
A_55_P2120662	Mob3b	-2.473565439	6.45426E-05		A_55_P2037162	Esyt1	2.9372363	0.003320661		A_55_P2011151	Tmprss3	3.4630017	0.029405516		A_55_P1953899	Mccc1	-2.0833125	0.001151627
A_55_P2120551		4.077405	0.03329257		A_55_P2037156	Pja1	-2.028366544	0.000992761		A_55_P2011031	Cdk5rap1	-2.582706661	0.037202824		A_55_P1953788	Itk	6.6305285	0.002731151
A_55_P2120469	Armc2	4.158764	0.001776512		A_55_P2036932		-2.424421978	0.000697274		A_55_P2010912	Jak3	3.2196114	0.001069287		A_55_P1953377		2.0724509	2.76855E-05
A_55_P2120388	Skint7	-2.358161591	0.007000878		A_55_P2036922		-2.377011353	0.000620698		A_55_P2010773	Tbx2	2.4922376	0.00817448		A_55_P1953341	Wfdc2	2.0082803	0.006836454
A_55_P2120354	Cib2	-2.156579117	0.001007204		A_55_P2036912		-2.195708554	0.001564789		A_55_P2010672	Kif17	-2.294558432	0.032048345		A_55_P1953226	Gm14484	-2.136483889	0.014813724
A_55_P2120308	Cacna1a	-7.562074232	0.021939173		A_55_P2036698	Olfr348	-2.460546369	0.003055193		A_55_P2010596	Tdpoz2	2.450744	0.006393463		A_55_P1953169	Saa3	85.342705	0.011247482
A_55_P2120219	Rad51b	6.129816	0.000463799		A_55_P2036547	Hsd3b2	-3.506618374	0.013669438		A_55_P2010567		3.9109483	0.001097443		A_55_P1953103	Nudt7	-4.191638879	0.04685302
A_55_P2120169	Myh8	3.4976294	0.016942466		A_55_P2036533	Nek10	-2.09588177	0.002837645		A_55_P2010547		5.579198	4.3135E-05		A_55_P1953063	Hspe1	-2.053071487	0.01760002
A_55_P2120155	Ccdc88b	2.9969509	3.70422E-05		A_55_P2036180	Mcf2l	3.976243	0.031929325		A_55_P2010539		-2.043644647	0.00201997		A_55_P1953003	Atp6v0a4	28.16651	0.012599458
A_55_P2120089	Zmynd11	-2.247972497	0.021103328		A_55_P2036128	Gm2027	-2.093659261	0.002824161		A_55_P2010332	Ewsr1	-2.241967077	0.00021576		A_55_P1952981	Rps6ka3	2.4809616	0.044195477
A_55_P2119985	Baiap2	2.0000436	0.04952127		A_55_P2036018	4930408F14Rik	-2.34896369	0.000627231		A_55_P2010271	Samsn1	13.954435	0.001002677		A_55_P1952882	Cyp4f18	2.3635788	0.011032195
A_55_P2119972		-4.06969582	0.000327439		A_55_P2035986	E330020D12Rik	2.9483032	0.015734877		A_55_P2010197	Serpina10	2.8759053	0.000298027		A_55_P1952768		4.5277276	0.012062985
A_55_P2119969	Bdh2	-7.134017585	0.000227119		A_55_P2035976		3.5375092	0.0013871		A_55_P2010196	Serpina10	3.8000903	0.002662108		A_55_P1952618	Ear2	5.116256	0.004372598
A_55_P2119957	Mlxipl	-2.137435294	0.022908717		A_55_P2035932	Fgf7	-2.456932613	0.046353612		A_55_P2010152	Sell	9.16939	0.005523375		A_55_P1952312		-2.092514984	0.041921593
A_55_P2119927		2.0548077	0.007682315		A_55_P2035927	Ccdc121	-2.100771223	0.002101135		A_55_P2010106		-2.522999283	0.02185902		A_55_P1952230	Gm8883	3.7914772	0.001599524
A_55_P2119907	Dnahc11	-2.535893416	0.015429834		A_55_P2035804	Fzd8	-3.179045765	0.00017291		A_55_P2010097	Mup2	-11.07018709	3.9897E-05		A_55_P1952076	Npb	-2.43924779	0.011662349
A_55_P2119892	Erbb4	-14.07118302	0.000770434		A_55_P2035757	Gm8884	4.8905053	0.001232467		A_55_P2010066	Capn3	-3.218692518	0.004116384		A_55_P1952071	Npb	-2.561677247	0.008846141
A_55_P2119764	Krtap6-1	4.806502	0.015212528		A_55_P2035683	Gm5817	-4.269145002	0.030877445		A_55_P2010048	2810416G20Rik	2.5569105	0.001292667		A_52_P99848	Pik3cd	6.6464434	0.000955696
A_55_P2119737	AA414992	2.2748568	0.001722992		A_55_P2035584		2.1831446	0.000251664		A_55_P2009952	Me1	-2.436473937	0.006512785		A_52_P98778	Ang4	3.83067	0.00011671
A_55_P2119440	Vma21	2.549385	0.021047676		A_55_P2035524	Kif9	-2.136720999	0.04822073		A_55_P2009882	Ccbe1	4.595429	0.008650326		A_52_P9703	Cyp2a4	-2.428479282	0.015833428
A_55_P2119420	Ndufb2	-2.07917507	0.002525845		A_55_P2035424	Hpgd	-2.511826622	0.008995988		A_55_P2009861		4.3451595	0.000597014		A_52_P93837	Mme	-7.401390899	0.001488116
A_55_P2119332	Pfkfb4	-3.021288604	0.03334937		A_55_P2035340		-8.811272621	0.000234919		A_55_P2009857		2.0741642	0.043434463		A_52_P92472		-2.305469286	0.009317502
A_55_P2119302	Cspp1	2.5456932	0.001448938		A_55_P2035335		4.7325644	0.005469826		A_55_P2009604		-2.098952514	0.004502678		A_52_P91274	1700018G05Rik	3.3135881	0.008650804
A_55_P2119274		3.461008	0.005407597		A_55_P2035326	D5Ertd605e	-2.815136199	0.011972529		A_55_P2009449	Pnma2	-2.933490983	0.021559669		A_52_P90363	Ifi27l2a	11.739189	0.003450457
A_55_P2119257	Serpine1	95.54546	0.00321429		A_55_P2035117	Itln1	-2.110586724	0.002721055		A_55_P2009217	Rnu3b1	-2.69062905	0.007236913		A_52_P89567	Rhob	3.5888524	0.000587747
A_55_P2119184	Olfr16	7.3899474	1.44213E-05		A_55_P2035087	Arhgef15	-2.723870118	0.017568748		A_55_P2009111		-2.358627411	0.03325225		A_52_P89335	Tmie	-2.875054116	0.04549465
A_55_P2119032	Rasl2-9	-2.131170428	7.77103E-05		A_55_P2035052	Il1f10	2.1615179	0.010370204		A_55_P2009086	Creb3l1	-2.252901737	0.004428386		A_52_P87964	Pla2g12a	2.0009134	0.020960301
A_55_P2119030	Rasl2-9	-2.588533475	0.000156687		A_55_P2035018	Clec4n	2.9704359	0.041942652		A_55_P2008933	Slc17a3	-2.247965423	0.013711257		A_52_P87843	Aldh1a3	5.849161	0.01358017
A_55_P2119025	2610318N02Rik	-2.596094638	9.01888E-05		A_55_P2035008		-2.270102003	0.003505127		A_55_P2008926	Slc17a3	-2.461852003	0.041905783		A_52_P86073	Mrpl1	-2.136313827	0.002124213
A_55_P2118873	1700054O19Rik	2.1654346	0.009857203		A_55_P2034531		13.306613	0.011070301		A_55_P2008740	Fcgr1	4.0329914	0.003100744		A_52_P836852	Txk	2.295713	0.049297445
A_55_P2118759	Peg12	-2.172302376	0.014494907		A_55_P2034487	4932435O22Rik	-4.064462704	0.019253844		A_55_P2008735	Cdc123	2.1728137	7.92194E-05		A_52_P82247	Cycs	-2.02444788	0.000173469
A_55_P2118724	Olfr1199	-2.983248345	3.62603E-05		A_55_P2034415	Lrrc8d	-2.100995262	0.002221657		A_55_P2008704	Gstp2	-2.687652864	0.026011176		A_52_P821	Fli1	2.151684	0.003982916
A_55_P2118709	Fam228b	-4.209452772	2.92199E-07		A_55_P2034355	Eif4g3	-2.993235886	0.032866396		A_55_P2008651	Qdpr	-2.583099339	0.000964387		A_52_P81783	Gspt1	-2.052306142	0.000713979
A_55_P2118684	Idh2	-2.179106897	0.000704376		A_55_P2034032	Il12rb1	5.870829	0.002852011		A_55_P2008297	Cd300a	5.1822577	0.007532561		A_52_P81693	LOC100502592	-2.495132869	0.000331096
A_55_P2118675	Tnip1	2.1915143	1.78199E-05		A_55_P2033972		-2.079925289	0.002879258		A_55_P2007816	Mup4	-25.97342825	0.005742309		A_52_P79513	Zfp84	-2.36475885	0.026816059
A_55_P2118674	Tnip1	2.1650047	1.96939E-05		A_55_P2033922	Tsga8	-2.269688778	0.049863238		A_55_P2007802	Smarca2	-2.024191518	0.000587984		A_52_P79506	Zfp667	-2.185346444	0.031364687
A_55_P2118655	Taar7b	2.0861092	0.001229015		A_55_P2033767	Esrp1	-6.077448697	0.002254321		A_55_P2007771	Catsper2	2.497912	0.002315293		A_52_P78373	Sorbs3	2.0887802	0.045560192
A_55_P2118570	Cd37	8.072645	0.000348972		A_55_P2033756	Gm8179	-2.599864365	0.006262545		A_55_P2007713	Tspan4	2.2731097	0.001375457		A_52_P78257	Plekha2	2.3141513	0.002915418
A_55_P2118540		2.508604	0.04643997		A_55_P2033705	Pax3	-2.60430346	0.04047979		A_55_P2007646	Cryaa	-7.313236219	0.008602504		A_52_P75465	Gdpd1	2.691428	0.022414971
A_55_P2118268	Chpf	2.6692429	0.002208976		A_55_P2033690	LOC101055644	2.6055272	0.034217186		A_55_P2007630	Sez6l2	3.9976273	0.002466677		A_52_P744437	D930028M14Rik	2.51724	0.03393801
A_55_P2118259	Olfr1349	5.196284	0.000225095		A_55_P2033665		-2.344256066	0.034869898		A_55_P2007601	Sftpd	5.520075	0.00077799		A_52_P74344	Olfr176	-7.859223699	0.001443655
A_55_P2118067	4930404H24Rik	8.774466	0.000420853		A_55_P2033605		-2.027843837	0.011123817		A_55_P2007496		9.682062	0.002265102		A_52_P73620	Serpinb10	3.3532352	0.020639904
A_55_P2118037	Sirpa	7.4687705	6.03752E-05		A_55_P2033326		-4.493107797	0.025258921		A_55_P2007495		5.367552	0.002670049		A_52_P73552	A1bg	3.3044178	0.03562066
A_55_P2117984	Vangl2	-2.046028019	0.008161223		A_55_P2033272	Treh	-2.798585416	0.03126919		A_55_P2007273	Pole	-4.338405146	0.00250844		A_52_P73475	Fam78a	3.401132	0.004746622
A_55_P2117959	Cyp4b1	-2.175192482	0.028222954		A_55_P2033200		-2.067410098	0.001710993		A_55_P2007155	Akr1c14	-4.764784053	0.000240258		A_52_P72587	Prkcq	4.1804543	0.017847776
A_55_P2117853	Lhx9	-3.466144194	0.001927628		A_55_P2033155	Gm3830	-2.24179785	0.001962052		A_55_P2007022	Cd97	2.019648	0.000659817		A_52_P72237	Actg1	2.5686953	0.014509101
A_55_P2117809		-2.479822183	0.000138925		A_55_P2033150	Olfr1335	-2.250985161	0.002092659		A_55_P2006930	2610005L07Rik	-6.346446954	8.63699E-08		A_52_P7221		-2.566220354	0.048618127
A_55_P2117774	Gm14092	-2.378331233	0.000143567		A_55_P2033120	Srxn1	-2.088438521	4.5339E-05		A_55_P2006906	Armcx3	4.638116	0.005798786		A_52_P700056	Wfdc17	3.484031	0.001698774
A_55_P2117731	Pak4	-3.080981915	0.001305866		A_55_P2033041	Sirpb1b	7.463481	0.030201908		A_55_P2006869	Fyb	4.1294203	0.001033695		A_52_P68893	Ifng	7.5497847	0.000589669
A_55_P2117689	Rmnd1	-2.156015118	0.000731919		A_55_P2032982	4921528I07Rik	-2.012181343	0.00299048		A_55_P2006768	Esd	-2.160291233	0.005807608		A_52_P686785	Lyve1	4.3993883	0.013570754
A_55_P2117649	Slfn9	2.5685596	0.009926742		A_55_P2032936	Cisd1	-2.089945223	0.03791031		A_55_P2006677	Gm7969	8.603158	0.000296423		A_52_P684138	Dpf3	2.7995572	0.001877812
A_55_P2117630	Snrnp25	-2.35612777	1.79033E-05		A_55_P2032868	Lrrd1	-2.247026903	0.003706439		A_55_P2006499	Esrrg	-3.56679734	0.007899501		A_52_P683580	Tbc1d9	5.0859857	0.012088667
A_55_P2117623	Tnfrsf13c	2.3677459	0.0240106		A_55_P2032823	Trim2	-2.393717277	0.039362106		A_55_P2006023	C130073F10Rik	49.401894	0.00037303		A_52_P682996		-2.355816548	0.027885355
A_55_P2117579	Ppih	-2.767143721	9.97889E-05		A_55_P2032775		12.984215	0.034637168		A_55_P2006018	Slc4a2	-2.120230198	0.02103287		A_52_P682382	Scd1	-9.366117467	0.005575158
A_55_P2117574	Ppih	-2.528204715	0.002644671		A_55_P2032755	LOC100048345	-2.030735589	0.030576808		A_55_P2005956	Egfbp2	-16.73871484	0.000382813		A_52_P681310	Plaur	4.94142	0.037621327
A_55_P2117380	Asb4	3.9042547	0.000260092		A_55_P2032718	Klra9	2.4616802	0.000164084		A_55_P2005941	Plcxd1	-3.164692964	0.000246487		A_52_P679860	Herc6	2.4948266	0.000719925
A_55_P2117287		-2.504272539	0.000105428		A_55_P2032668		-2.223656728	0.03946217		A_55_P2005903	Lhx6	-2.550684395	0.03565765		A_52_P676623	Zfp518a	2.5236993	0.012257314
A_55_P2117247	Enam	-3.201505578	0.003115295		A_55_P2032649	Kif5b	-2.380050625	0.000845489		A_55_P2005859	Fn3k	-3.567311894	0.003472276		A_52_P671543	Pomc	2.0408642	0.03822899
A_55_P2117187	Olfr1243	2.353443	0.017449034		A_55_P2032576		-2.407288403	0.000922026		A_55_P2005808	3110057O12Rik	-2.099634678	0.000512441		A_52_P670188	Sdr9c7	-2.802051718	0.00308858
A_55_P2117119	Efhd1	-2.400918303	0.015287813		A_55_P2032478	Sfxn5	-2.577362898	0.022456288		A_55_P2005735	Trpm2	4.644288	0.00720234		A_52_P669922	Hamp	4.336737	0.00021973
A_55_P2116880	Vax1	-2.491832583	0.000847263		A_55_P2032388	Trim24	3.0938356	0.001223706		A_55_P2005585	Trps1	2.8842647	0.000837119		A_52_P668478	Rhbdd2	3.4576042	0.008079832
A_55_P2116868	A130010J15Rik	-2.346662336	0.010896113		A_55_P2032267	Gm10767	-2.020711076	0.000162908		A_55_P2005501	Olfr392	-4.155957284	0.007317191		A_52_P661044	Ccr3	3.664581	0.000229515
A_55_P2116794		-3.437375116	1.3793E-06		A_55_P2031898		-2.007950077	0.028937625		A_55_P2005345	Epb4.1	2.1649508	0.000846328		A_52_P660047	1810034E14Rik	-2.045273018	0.017750304
A_55_P2116748		-2.604716303	6.7278E-05		A_55_P2031887	LOC633282	-2.10351038	0.003282438		A_55_P2005213	Ces2c	-14.58327986	1.81807E-05		A_52_P659312	Spsb4	-2.628641648	0.04788552
A_55_P2116714		-2.993819977	0.031169532		A_55_P2031721	Npas1	-4.184363561	0.047610812		A_55_P2005055	Pepd	-2.097095391	2.77656E-05		A_52_P656845	Mtnr1a	-5.388786969	5.73292E-05
A_55_P2116689	1700024P16Rik	2.0688195	8.84649E-05		A_55_P2031692	Gstm6	-2.231526597	0.009881066		A_55_P2004797	Tacc2	6.462687	0.000191742		A_52_P653825	Keg1	-6.176625549	0.039543353
A_55_P2116674		-4.278242335	0.005917886		A_55_P2031676	Gstm6	-2.029009232	0.006907487		A_55_P2004781	Ass1	-2.879868309	0.028192764		A_52_P651248	Zdhhc2	3.2855585	0.007944869
A_55_P2116621	Cited2	-3.022861295	0.00600761		A_55_P2031668	Gstp1	-9.583959366	0.000177106		A_55_P2004746	Xkrx	2.540051	0.031688206		A_52_P650387	Ccnjl	2.583681	0.020479351
A_55_P2116450	Olfr1337	-2.222046582	0.005504625		A_55_P2031508	1700029H14Rik	-2.928352354	0.025294492		A_55_P2004732	Ttc39a	4.594016	0.005096239		A_52_P650028	Dock10	3.3098938	0.014736089
A_55_P2116341		2.6449823	0.003265479		A_55_P2031471	Rufy4	2.2778506	0.046329875		A_55_P2004727	Gm10353	-2.257067176	0.005497726		A_52_P646552	Olfr128	-2.465459772	0.002351431
A_55_P2116310	Trim45	-2.366967996	6.23938E-05		A_55_P2031442	Pithd1	-2.096924242	0.012090236		A_55_P2004606	Serpina4-ps1	-8.698472748	0.003925397		A_52_P645410	Apobec3	2.5874932	0.02621603
A_55_P2116290	Szrd1	-3.05427539	0.000420009		A_55_P2031436	Ly6e	2.0065331	0.010685152		A_55_P2004562	Klra2	4.426452	0.01650385		A_52_P642167	Soat1	3.0192108	0.035530593
A_55_P2116272	Cyp2c38	-5.460304189	0.00244322		A_55_P2031248	Sun1	-2.568176614	0.047207423		A_55_P2004457	Prrg1	-3.069400307	0.018535933		A_52_P641282	Pdilt	-2.692950582	0.011896099
A_55_P2116235		-2.219877538	0.007358465		A_55_P2031100	Ahcy	-2.204815644	0.012643693		A_55_P2004447	Fgl1	8.767523	0.00241689		A_52_P641132	Sox14	-2.265952744	0.03724846
A_55_P2116165	Pfkfb3	3.2821553	0.002784566		A_55_P2030903	Rsph4a	4.305131	0.006555469		A_55_P2004258	Gm7102	-2.107257067	0.025085663		A_52_P639402	Kcnk3	3.896472	0.009921173
A_55_P2116160	Ccdc106	3.8109577	0.002355177		A_55_P2030883	Esr1	3.0304863	0.000798802		A_55_P2004016	Crispld2	3.0016801	0.000769134		A_52_P63905	Ddc	-3.102168043	0.003987234
A_55_P2116159		-3.06638227	0.002674853		A_55_P2030775	Fnbp1	-2.002024688	0.021236764		A_55_P2003981		8.720424	0.000244763		A_52_P638459	Ccl5	19.812279	0.00131675
A_55_P2116054	Caprin1	-2.105717417	0.002259008		A_55_P2030761		-2.441157307	0.026496368		A_55_P2003883	Gm9909	-4.41206849	0.030083023		A_52_P637282	Wipf1	2.3815567	0.002899229
A_55_P2115981	Xlr5c	-2.783699015	2.83657E-05		A_55_P2030712		-5.742799534	0.03764184		A_55_P2003438	Nr6a1	-4.374666568	0.006088415		A_52_P635338	Fes	2.037189	0.003071445
A_55_P2115955	Raet1e	-2.104904482	0.04692997		A_55_P2030331	Iltifb	-2.954646356	0.011946339		A_55_P2003178	Zc2hc1c	-2.370714507	0.017301574		A_52_P633785	Gm11696	2.888914	0.010075197
A_55_P2115916	Lactbl1	-2.697665505	0.001266261		A_55_P2030282	Gm5796	2.2177913	0.005153277		A_55_P2003096	Pla2g6	-2.282284963	0.00042448		A_52_P633410	Gabarapl1	-2.128094249	0.000240605
A_55_P2115846	Gm10836	-4.008320472	0.001173598		A_55_P2030194	Ifna5	2.5698445	0.0004206		A_55_P2003053	Dct	-38.10465611	0.000213055		A_52_P630867	Abcc4	2.9244406	0.007957831
A_55_P2115781	Alg12	2.3186975	0.004222598		A_55_P2030186	Ifna7	3.4173405	0.025558712		A_55_P2003005	Capza1	2.540789	0.043650657		A_52_P628580	Ggt7	-2.622423927	0.019968195
A_55_P2115696	5930422O12Rik	2.2346475	0.01278486		A_55_P2030171	Ifna2	4.6820374	2.92693E-05		A_55_P2002933	Klk1b5	-15.31147131	0.000156259		A_52_P627816	Tgm1	6.068695	8.49938E-05
A_55_P2115623		-5.711939902	0.019917317		A_55_P2030077	Ifnab	2.5589895	0.001688795		A_55_P2002903	Smoc2	2.1983657	0.008746002		A_52_P627269	Ces2b	-47.35559491	0.001576444
A_55_P2115607	Ikbip	2.1206121	0.031113565		A_55_P2029835		-2.011336698	0.001225933		A_55_P2002859	Aifm2	2.8704908	0.000922591		A_52_P624434	Clec1a	2.1603346	0.004903658
A_55_P2115567	Slc26a1	-2.200443552	0.003710375		A_55_P2029678	Etfa	-2.024972241	0.004140455		A_55_P2002854	Aifm2	3.382493	0.002051362		A_52_P616392	Sbno2	2.042045	0.016602514
A_55_P2115458	Pot1a	-3.648342405	0.001599871		A_55_P2029630	Mpdu1	-2.26229424	0.006705316		A_55_P2002849	Aifm3	-5.095521409	2.82352E-05		A_52_P616332	Atp10d	2.923913	0.03361352
A_55_P2115401	Bst1	3.413191	0.000205612		A_55_P2029558	Adrb2	7.682633	0.000973182		A_55_P2002773	1810053B23Rik	18.41792	0.002152698		A_52_P614777	Sucnr1	-9.581122888	0.004998833
A_55_P2115350		-2.463748892	0.04551448		A_55_P2029420	2610318N02Rik	2.2738013	0.044012774		A_55_P2002772	1810053B23Rik	6.9089203	0.000510261		A_52_P614207		3.5769625	0.047104154
A_55_P2115330	Nrg4	11.699499	0.008027407		A_55_P2029252		-2.101120368	0.00048125		A_55_P2002757	Blnk	-5.167694797	0.002476742		A_52_P612382	Cdc25b	6.312958	0.001143383
A_55_P2115318	Fmr1nb	3.2140942	0.013188238		A_55_P2029235	Btn1a1	-2.718232849	0.02074004		A_55_P2002727	Inpp4a	2.348819	0.017237313		A_52_P611000	Esd	-3.432941858	0.02229375
A_55_P2115281		-2.073647972	0.000484716		A_55_P2029221	Gm5591	-5.474539368	0.003210079		A_55_P2002642	Ccdc67	-2.14890516	0.02554253		A_52_P609972	Eln	-2.317280466	0.019848125
A_55_P2115220	Gm11437	-4.199079713	0.000363061		A_55_P2029161	T	-2.0818384	0.022212796		A_55_P2002578	Ephx1	-2.737053988	0.04934076		A_52_P609868	Timd4	2.73601	0.00583398
A_55_P2115166	AI661453	-2.637849045	7.56542E-05		A_55_P2029136	Zfp287	-3.992920074	0.00684181		A_55_P2002577	Ephx1	-2.837370036	0.032912817		A_52_P607128	Msr1	3.2774706	0.004970277
A_55_P2114995		2.9366992	0.003040031		A_55_P2029061	Tnfrsf9	-2.680558249	0.022228818		A_55_P2002557	Srebf1	-21.96154647	6.98977E-05		A_52_P604195	Mbp	2.3006296	0.014464467
A_55_P2114994		3.4981143	0.01888893		A_55_P2029051	Fgd3	2.8099155	0.003711098		A_55_P2002309	Pip5kl1	-2.483911704	0.025803238		A_52_P60353	Greb1l	3.4091885	0.049127538
A_55_P2114993	Actg1	2.156919	0.01742023		A_55_P2029046	Fgd3	5.5178175	0.012678816		A_55_P2002135	Vmn2r-ps54	7.124794	0.000965837		A_52_P602091	Csf1r	4.2193575	0.002317525
A_55_P2114938	Irf9	4.1588035	1.96826E-05		A_55_P2029016		-3.327057726	0.013575419		A_55_P2002129	Rgs12	-2.620858258	0.021493727		A_52_P601688	Abcc1	2.6888583	0.022930523
A_55_P2114834		-3.747590346	0.005502239		A_55_P2029013	Bpifb5	-2.211488003	0.001484415		A_55_P2002122	Rgs12	-2.169206102	0.007075239		A_52_P599317	Hs6st2	-2.354857088	0.03601261
A_55_P2114769		-2.85783282	5.63285E-05		A_55_P2028986		17.6845	0.013976869		A_55_P2001998	Zfp503	-3.129550072	0.000405908		A_52_P597775	Gprc5a	7.3722467	0.000355196
A_55_P2114695		-2.869690209	0.002406904		A_55_P2028852		4.9715343	0.0011001		A_55_P2001780	Cyp3a41b	-36.83305286	1.84772E-05		A_52_P597371	Ncald	-2.079026803	0.049351938
A_55_P2114680	Car4	-2.020774655	0.004506888		A_55_P2028842	Olfr1250	-2.268775375	0.047379117		A_55_P2001583	Tspan18	-2.115250346	0.0267137		A_52_P59681	Hrsp12	-2.723358494	0.000960514
A_55_P2114670		-2.85479377	0.049686596		A_55_P2028725	G630018N14Rik	-2.057581501	0.00291646		A_55_P2001553	Igdcc4	468.45078	3.68676E-06		A_52_P594756	Asb4	5.248067	0.034845904
A_55_P2114498	Gm8801	2.015995	0.001086577		A_55_P2028698	Dmc1	-2.889356708	0.005112808		A_55_P2001518	Pde6h	18.501812	0.007535733		A_52_P593037	Acsl5	-2.615829246	0.007037402
A_55_P2114367	Ccdc162	-4.845423481	0.025888095		A_55_P2028570	Sgsh	-2.311837949	0.030535273		A_55_P2001489	Il19	2.4087558	0.023012046		A_52_P592195	Zkscan8	2.998204	0.028412495
[truncated: 8,564 more rows]
