# Supplementary material for: Dengue virus infection induces selective expansion of Vγ4 and Vγ6TCR γδ T cells in the small intestine and a cytokine storm driving vascular leakage in mice
Source: PLoS Negl Trop Dis. 2023 Nov 8;17(11):e0011743. doi: 10.1371/journal.pntd.0011743 (PMC10659169; doi:10.1371/journal.pntd.0011743)
Supplement: S2 Appendix — (CSV) [file pntd.0011743.s011.csv]

		day3vsmock					day3&a-TNFvsmock					day4vsmock			ProbeID	GeneSymbol	fold change	p-value
ProbeID	GeneSymbol	fold change	p-value		ProbeID	GeneSymbol	fold change	p-value		ProbeID	GeneSymbol	fold change	p-value		A_66_P140742	Adc	-2.096153847	0.037260186
A_66_P140742	Adc	-2.12728472	0.021350924		A_66_P139876	Psph	3.0930047	0.001895791		A_66_P140699	Gm6403	4.373165	0.000106122		A_66_P140699	Gm6403	2.0612965	0.000185849
A_66_P140699	Gm6403	2.636657	0.000381227		A_66_P139683	Zbp1	2.127293	0.043193858		A_66_P140507	Lhpp	-4.325391223	0.001798242		A_66_P139971	Gm7894	-2.783639427	0.009097895
A_66_P139876	Psph	3.9386919	0.001332935		A_66_P138976	Lpin2	-4.089206866	6.41898E-06		A_66_P140223	1810024B03Rik	2.701045	0.04287319		A_66_P139876	Psph	6.1036916	7.39649E-05
A_66_P139703	Wnt4	-2.910637887	0.001382501		A_66_P138001	Atp2b1	-3.661206587	0.004654686		A_66_P139876	Psph	4.7188888	0.000446368		A_66_P139703	Wnt4	-3.456521454	0.000875152
A_66_P139029	Efcab9	-2.819486918	0.003472872		A_66_P137775		-2.265775872	0.011271721		A_66_P139703	Wnt4	-10.21386506	4.85367E-05		A_66_P139683	Zbp1	2.4103	0.024071775
A_66_P138976	Lpin2	-3.893455285	8.01201E-05		A_66_P137268	Abcc6	-4.658212074	0.01814295		A_66_P139694	Mppe1	-2.597917457	0.026306046		A_66_P139029	Efcab9	-2.209985288	0.007050777
A_66_P138289	Rdh5	-2.127866566	0.018174116		A_66_P136930		-2.392676725	0.028325353		A_66_P139683	Zbp1	-11.46305755	0.001148386		A_66_P138976	Lpin2	-3.968390027	4.4848E-06
A_66_P138001	Atp2b1	-3.680855543	0.0032356		A_66_P136489	Gm9456	-3.726899095	0.002436641		A_66_P139666	Tmem229a	-14.10485101	0.00475931		A_66_P138289	Rdh5	-2.396606501	0.001546187
A_66_P137775		-2.49395341	0.04217564		A_66_P135700	Cyp2d11	-4.625028797	0.009593136		A_66_P139618	Stfa2	9.608087	0.023721928		A_66_P138099	Adcy10	-2.773066953	0.006528443
A_66_P137268	Abcc6	-4.719333453	0.002541085		A_66_P134355	Lrrtm3	-2.805981477	0.013323274		A_66_P139387	Prlr	-4.559904884	0.000584664		A_66_P138001	Atp2b1	-5.257145657	0.002076191
A_66_P137223	Olfr452	-2.30626285	0.024117531		A_66_P133525		-2.432221881	0.020676564		A_66_P139088		3.2364655	0.015350836		A_66_P137794	Gpr161	-2.132662256	0.025798984
A_66_P136489	Gm9456	-4.749254783	0.000371184		A_66_P133269	Hesx1	7.3994718	0.002879297		A_66_P139029	Efcab9	-6.165264223	0.000314344		A_66_P137660	Fam166b	-2.154246274	0.043826595
A_66_P135700	Cyp2d11	-6.235766862	0.009493044		A_66_P132888	Dhfr	-4.271268976	0.000523359		A_66_P138976	Lpin2	-2.026290717	0.000686973		A_66_P137285	A730045E13Rik	-3.91326177	0.013618616
A_66_P135651	Capn9	-2.637237696	0.030745896		A_66_P132515	Chmp4c	-2.42298171	0.00137783		A_66_P138929	Lox	19.907925	0.003937912		A_66_P137268	Abcc6	-5.859308625	0.001197233
A_66_P135403	AI481877	2.0557091	0.018648138		A_66_P132249	Akr1c13	-2.334192122	0.028713142		A_66_P138462	Sprr2h	35.24225	0.04561234		A_66_P136930		-3.512356999	0.001140237
A_66_P135194	Yrdc	2.4221497	0.002361137		A_66_P131406	Gm10099	5.807944	0.000833658		A_66_P138406	Clec4b1	3.1161065	0.000129695		A_66_P136489	Gm9456	-5.263320227	0.000110629
A_66_P135106	Slco3a1	2.194347	0.000529006		A_66_P131389	Ugt2b38	-46.62228536	0.000648178		A_66_P138289	Rdh5	-9.968926457	3.03943E-05		A_66_P136064	Tmem132d	-2.205754062	0.025743864
A_66_P134355	Lrrtm3	-3.578734814	0.004835945		A_66_P130612	2810408A11Rik	-3.291345854	0.001202352		A_66_P138178	Gm4107	3.1102984	0.03511739		A_66_P135870	Nlrp9b	2.138039	0.03597127
A_66_P133525		-4.497969482	0.009430665		A_66_P130432	Cd80	2.2366488	0.013522518		A_66_P138001	Atp2b1	-4.436207295	0.001939161		A_66_P135700	Cyp2d11	-10.70320484	0.000806196
A_66_P133269	Hesx1	12.472188	0.000755335		A_66_P130213		6.41969	0.014116275		A_66_P137654	Smpd2	-2.787762925	0.001093298		A_66_P135651	Capn9	-2.332383983	0.002998296
A_66_P133255	Prkch	2.459548	0.023509799		A_66_P129209	Gm12511	-2.235386163	0.005356864		A_66_P137462	Nsdhl	2.201386	0.015823996		A_66_P134984	Gm15441	-3.79207909	0.03097127
A_66_P133148	Aoah	5.089489	0.010898251		A_66_P129153	Ptk6	6.653345	0.000476144		A_66_P137268	Abcc6	-15.00893932	0.000499227		A_66_P134854	Nlrp9b	2.0744367	0.027346754
A_66_P132888	Dhfr	-5.136932381	0.000426135		A_66_P128918	Hacl1	-3.124023059	0.000758282		A_66_P137048	Men1	-2.255130846	0.038252134		A_66_P134394	Pde6c	-2.722547869	0.023998197
A_66_P132846	Exosc1	2.0908039	4.29445E-05		A_66_P128453		2.1737027	0.024304846		A_66_P136813	6030408B16Rik	4.3378463	0.026067927		A_66_P133525		-5.699465476	0.002454642
A_66_P132832	Myzap	-2.144492012	0.014874531		A_66_P128345	Slc5a11	-8.431093976	0.009069443		A_66_P136714	Scpep1	2.862819	0.00087761		A_66_P133383	C030048H21Rik	-3.648294222	0.018048653
A_66_P132515	Chmp4c	-3.16210273	0.000501454		A_66_P127411	Acat2	-2.172522157	0.003167583		A_66_P136569		-3.651877476	0.021432118		A_66_P133269	Hesx1	9.674697	0.001814692
A_66_P132249	Akr1c13	-3.269582683	0.007046629		A_66_P127160	Eif2b3	2.4529686	0.00019382		A_66_P136489	Gm9456	-2.047765775	0.005745126		A_66_P132888	Dhfr	-4.257761111	0.000155825
A_66_P131406	Gm10099	6.15515	0.001826648		A_66_P125777	Slc43a2	-3.799802828	0.004482772		A_66_P136097	Trim13	2.2059705	0.00308205		A_66_P132621	Olfr532	-4.803624469	0.004651824
A_66_P131389	Ugt2b38	-88.57102519	0.00040534		A_66_P125734	Tnip2	2.1954098	1.9327E-05		A_66_P135941	Fam221a	-2.300894615	0.006211652		A_66_P132515	Chmp4c	-2.647530598	0.000676593
A_66_P130612	2810408A11Rik	-3.975129207	0.000916435		A_66_P124858	Diras2	-2.6684922	0.018105404		A_66_P135885	Olfr671	2.3909025	0.049903087		A_66_P132249	Akr1c13	-2.312260891	0.023686599
A_66_P130213		5.4526844	0.013725023		A_66_P124669	A730020E08Rik	3.4627998	0.014042675		A_66_P135870	Nlrp9b	-4.604171121	0.011786271		A_66_P131494	LOC668306	-3.756869248	0.003460073
A_66_P129873	Npm1	2.007364	0.002176518		A_66_P124164		2.6599905	0.002665723		A_66_P135700	Cyp2d11	-35.47351179	0.000136301		A_66_P131433		2.708808	0.002377663
A_66_P129484	Tmed9	2.3209171	0.000476128		A_66_P123683	Nabp1	2.0903325	0.00134004		A_66_P135651	Capn9	-12.08725207	0.002509341		A_66_P131406	Gm10099	9.884683	0.000149372
A_66_P129209	Gm12511	-2.56016857	0.008316832		A_66_P122883	Pde8a	2.236659	0.04738004		A_66_P135403	AI481877	4.9989085	0.013573607		A_66_P131389	Ugt2b38	-105.0631288	0.000503132
A_66_P129153	Ptk6	6.525807	0.000464274		A_66_P122758	Tsr1	2.2268422	0.000546389		A_66_P135194	Yrdc	2.7567265	0.00368495		A_66_P130612	2810408A11Rik	-4.249066693	0.000575648
A_66_P129111	Nasp	2.249447	0.011929175		A_66_P122511	Cldn2	2.9809732	0.00069332		A_66_P135106	Slco3a1	7.0860524	0.000663846		A_66_P130432	Cd80	2.4004784	0.028486872
A_66_P128963	Cyp2d9	-2.275782718	0.045737118		A_66_P122227	Gm10790	-2.289118034	0.024993135		A_66_P134854	Nlrp9b	-5.450651113	0.011587201		A_66_P130213		4.1561723	0.022953674
A_66_P128918	Hacl1	-4.310364893	0.000661439		A_66_P122086	9030619P08Rik	2.60256	0.002231029		A_66_P134704	Gm4952	-3.493057461	0.000459236		A_66_P129873	Npm1	2.0370123	0.001058566
A_66_P128702	Nup43	2.1506407	0.000495946		A_66_P121782	Igh-VJ558	-2.229017754	0.023017127		A_66_P134690	Spin1	2.2662535	0.038279142		A_66_P129209	Gm12511	-2.487098797	0.022345802
A_66_P128345	Slc5a11	-16.23475455	0.001012065		A_66_P121502	Gm5485	-14.84016181	0.000605554		A_66_P134501	Olfm1	2.36945	0.004309258		A_66_P129153	Ptk6	5.5867147	0.000550275
A_66_P127411	Acat2	-2.183439771	0.00611367		A_66_P121495	Psat1	6.019749	0.000782704		A_66_P134474	Ang3	-2.457878899	0.009369631		A_66_P129145	1700012O15Rik	-2.401375335	0.036666665
A_66_P127160	Eif2b3	2.7117932	5.31115E-06		A_66_P121480	Sardh	-2.68154984	4.87063E-05		A_66_P134457	Sntg1	2.4619954	0.011933481		A_66_P128931	Aldh1l1	2.5481555	0.00276645
A_66_P126842	AA415398	-2.120922082	0.00498596		A_66_P121369	Gars	2.023144	0.001196589		A_66_P134412	Mettl25	2.6727238	0.001856889		A_66_P128918	Hacl1	-3.504284478	0.00105371
A_66_P125777	Slc43a2	-5.46255316	0.000847371		A_66_P121110	Pck1	-56.70359867	0.000204142		A_66_P134405	Axin2	-5.53107257	0.015724318		A_66_P128525	Slfn5	4.1404457	0.021361863
A_66_P125734	Tnip2	2.8084207	1.26258E-05		A_66_P121086	Map3k8	2.5685792	0.003617232		A_66_P133525		-3.297683615	0.007586984		A_66_P128453		2.1882386	0.001192932
A_66_P125722	Cyb5	-2.115523089	0.001445925		A_66_P120125	D0H4S114	-2.664661207	0.009608818		A_66_P133520	Glmn	2.5516574	0.001180501		A_66_P128345	Slc5a11	-59.81228989	0.00084408
A_66_P125327	Ccne1	2.2191918	0.011196118		A_66_P118906	Adora2b	-2.67608291	0.011739092		A_66_P133397	Chi3l4	32.259827	0.002939965		A_66_P127160	Eif2b3	2.1078284	0.000214448
A_66_P124858	Diras2	-4.151726506	0.003319837		A_66_P118600	Lama1	2.2552361	0.001677477		A_66_P133383	C030048H21Rik	-4.640171412	0.011182648		A_66_P127022	Iqck	-2.329740253	0.012944999
A_66_P124669	A730020E08Rik	2.3576286	0.009055411		A_66_P117543		2.792853	0.04488559		A_66_P133270	Mfsd1	2.1336093	0.016472373		A_66_P127007	Gm12273	-2.228973337	0.03382281
A_66_P124549	H13	2.102973	0.00083113		A_66_P117477	Dlk1	-2.294306792	0.010190842		A_66_P133269	Hesx1	12.175816	0.00185934		A_66_P126877	Vmn1r214	2.9643028	0.043975465
A_66_P124420		-4.440498322	0.023966154		A_66_P116678	Rps8	2.7170787	0.001856578		A_66_P133255	Prkch	3.0742977	0.011122558		A_66_P126293	Itgb3	2.040278	0.040257588
A_66_P124164		2.2004578	0.010367403		A_66_P116252	Dusp16	-2.690405369	0.0041168		A_66_P133225	Ppip5k1	-2.448025841	0.001189423		A_66_P125828		-2.749403173	0.043590873
A_66_P124114	Adamts17	3.426016	0.0020273		A_66_P115757	Mthfd2l	2.0749009	0.00124574		A_66_P133204	Ankrd50	2.157023	0.049915735		A_66_P125777	Slc43a2	-9.92226993	0.000431879
A_66_P123635	Csf2rb	2.0924187	0.000806417		A_66_P115609	AU040096	2.5644085	0.006235633		A_66_P133148	Aoah	19.134476	0.001362253		A_66_P125734	Tnip2	2.5783992	3.17435E-06
A_66_P122758	Tsr1	2.3820646	0.000588616		A_66_P114985		-6.751589054	0.001040855		A_66_P132890	B930049P21Rik	-2.517561882	0.016453888		A_66_P125722	Cyb5	-2.230603143	0.00126678
A_66_P122511	Cldn2	3.77097	1.04799E-05		A_66_P114804	Gm7325	-5.390406962	0.00146714		A_66_P132888	Dhfr	-3.767867984	0.000332448		A_66_P124681	Gxylt2	-2.382968543	0.036032543
A_66_P122415	Snhg6	2.1215756	0.004368192		A_66_P114722	Pdp2	-2.027240106	0.015624804		A_66_P132846	Exosc1	2.0586598	0.000342948		A_66_P124669	A730020E08Rik	2.5164866	0.005204812
A_66_P122227	Gm10790	-5.163301012	0.0112118		A_66_P113268	Mme	-6.833068279	0.008905134		A_66_P132550	LOC100503217	-2.811538419	0.013948113		A_66_P124179	Atp6v0d2	2.6974845	0.014050288
A_66_P122160	Pax6os1	-2.104002971	0.03811688		A_66_P112573	Isg20	2.0513356	0.014972108		A_66_P132515	Chmp4c	-2.857250208	0.001276822		A_66_P124164		2.782859	0.000582207
A_66_P122086	9030619P08Rik	2.9753685	0.010653878		A_66_P112551	Shf	2.1355348	0.03506269		A_66_P132496	Asic3	-2.197119015	0.020043		A_66_P124114	Adamts17	2.112339	0.011864428
A_66_P121502	Gm5485	-30.68665346	0.000230953		A_66_P111714	Utp20	2.3113873	0.002305212		A_66_P132448	Gnpnat1	2.5544674	0.001517681		A_66_P123812	Olfr168	-2.128143614	0.018369323
A_66_P121495	Psat1	8.580046	0.000493549		A_66_P111562	Ccnd1	2.853476	0.001020133		A_66_P132249	Akr1c13	-2.480646246	0.018427635		A_66_P123683	Nabp1	2.4759192	0.002367402
A_66_P121480	Sardh	-3.861758768	0.000448722		A_66_P111426	Lce1a2	2.4359512	0.030017668		A_66_P131754	Vwa5a	-3.337845433	0.003898915		A_66_P123324		-7.798689009	0.03478001
A_66_P121369	Gars	2.4585013	0.001354927		A_66_P110425	Kif6	-2.485643668	0.021394547		A_66_P131406	Gm10099	5.880344	0.000449951		A_66_P123209	Vmn1r56	-2.132826005	0.006968031
A_66_P121288	Tceal6	-2.173372157	0.013424451		A_66_P110343	Snx10	2.3731444	0.01603737		A_66_P131389	Ugt2b38	-114.6181725	0.000227561		A_66_P122883	Pde8a	2.901353	0.022089334
A_66_P121110	Pck1	-55.97516718	0.000114221		A_66_P110167	Trim38	-9.83058462	0.002583326		A_66_P131323	Tmem236	-3.361610416	0.000126881		A_66_P122511	Cldn2	2.7212048	0.000240155
A_66_P121086	Map3k8	3.136277	0.006624161		A_66_P110016	Ncf2	2.394578	0.009214344		A_66_P130887	Pcdh18	-3.032696103	0.001874571		A_66_P122227	Gm10790	-8.251022236	0.000491007
A_66_P120507	Plcd3	2.4027615	0.011977084		A_66_P109786	4930528H21Rik	-8.536681351	0.001888123		A_66_P130855		-3.705067031	0.014052396		A_66_P122160	Pax6os1	-3.028159185	0.001790048
A_66_P120125	D0H4S114	-4.163118649	0.001853928		A_66_P109681		6.2945437	0.000289376		A_66_P130612	2810408A11Rik	-6.00910981	0.00259895		A_66_P122086	9030619P08Rik	5.8162627	6.60362E-05
A_66_P119859		-2.14365351	0.041191626		A_66_P109460	Mtfr2	2.8629208	0.000689146		A_66_P130601	Foxp2	-2.929019832	0.047055207		A_66_P121862	1700001K23Rik	-3.124774821	0.025763951
A_66_P119801	Optn	-2.594192537	0.011166901		A_66_P109183	Apold1	2.250365	0.028904619		A_66_P130432	Cd80	9.843009	0.001197369		A_66_P121782	Igh-VJ558	-2.989730574	0.018341642
A_66_P119550	Olfr607	2.4204009	0.04705628		A_66_P108770	Oxct1	2.0237987	0.012228637		A_66_P130366	Stk38l	2.5630465	0.015610146		A_66_P121502	Gm5485	-12.69397182	0.000675648
A_66_P118989	Zfp644	-2.035935732	0.003221629		A_66_P108723		-3.765929127	0.024629772		A_66_P130213		5.4397655	0.011191911		A_66_P121495	Psat1	11.037786	0.000102398
A_66_P118906	Adora2b	-2.741162396	0.016072048		A_66_P108152	Cbr1	-3.189023941	0.002444064		A_66_P129710	Pion	3.767822	0.000189152		A_66_P121480	Sardh	-4.882966523	0.000520466
A_66_P118863	Ncald	2.3407505	0.001205477		A_66_P108059	Ttc39c	-3.980584936	0.010434295		A_66_P129564	Ngb	-2.668576656	0.023525588		A_66_P121369	Gars	2.649652	7.37019E-05
A_66_P118600	Lama1	2.5166202	0.000443979		A_66_P108019	Heatr1	2.4721134	0.001060801		A_66_P129484	Tmed9	2.4393094	0.000348274		A_66_P121110	Pck1	-62.78291157	0.000194947
A_66_P118513	42989	2.309974	0.000546485		A_66_P107703	Smox	2.061159	0.013475591		A_66_P129427		-2.630192351	0.037991963		A_66_P121086	Map3k8	2.4866893	0.006823589
A_66_P117838	Dhx29	2.024865	0.000323187		A_66_P107129	3300005D01Rik	3.002551	0.014989861		A_66_P129209	Gm12511	-3.442329653	0.000575195		A_66_P120832	Gm5887	-2.795629112	0.025847869
A_66_P117543		3.404784	0.025596188		A_66_P106744	Syce3	-2.774603169	0.002475572		A_66_P129153	Ptk6	3.3215067	0.005890166		A_66_P120736	Bnip3	2.0668945	0.007858357
A_66_P117477	Dlk1	-2.054064624	0.029294726		A_66_P106661	Slc7a1	2.2887309	0.004101608		A_66_P129085	C2cd3	-2.109642776	0.008248351		A_66_P120682	4930544D05Rik	-2.031291641	0.022722505
A_66_P116678	Rps8	3.5653164	0.001155481		A_66_P106388	Ms4a4c	3.3431666	0.023629356		A_66_P128997	Pml	-3.367610331	0.001374496		A_66_P120612	Vax2os1	-2.130403489	0.008962454
A_66_P116542		-2.221510944	0.00709715		A_66_P105175	Bche	-2.131388143	0.038446803		A_66_P128963	Cyp2d9	-2.090720677	0.013247495		A_66_P120507	Plcd3	2.8994393	0.010272916
A_66_P116461	Mro	-2.608295993	0.004417014		A_66_P104473	Polg2	-2.263575585	0.001147909		A_66_P128942	Mipep	-4.517704137	0.003131955		A_66_P120277	9330182L06Rik	-2.877552929	0.002015008
A_66_P116252	Dusp16	-2.351742231	0.009692906		A_66_P104119	Tas2r143	2.6897094	0.002022792		A_66_P128918	Hacl1	-4.432039461	0.011744654		A_66_P120125	D0H4S114	-2.790335294	0.002520151
A_66_P116250	Efhd2	2.054344	0.0090533		A_66_P102879	Thra	-2.328944066	0.009199996		A_66_P128537	Isg15	-6.732542349	0.021428397		A_66_P119859		-2.27616713	0.004118582
A_66_P115959	1700016H13Rik	-2.377275528	0.01712398		A_66_P102528	Tspan5	-2.763153023	0.009799661		A_66_P128445	Bend7	-2.314910198	0.023788525		A_66_P118906	Adora2b	-3.070881755	0.010092028
A_66_P115757	Mthfd2l	2.436052	0.000239197		A_66_P101835	Cd38	3.2696626	0.001457855		A_66_P128442	Rimbp3	-3.196135693	0.014944972		A_66_P118600	Lama1	3.5246637	0.000419968
A_66_P115693	Rnf207	-2.122031225	0.04308074		A_66_P101707	Adam4	-2.669215376	0.001934301		A_66_P128345	Slc5a11	-71.26476428	1.461E-05		A_66_P118513	42989	2.0650077	0.000673777
A_66_P115513	D730003I15Rik	-2.013034925	0.016870158		A_66_P101407	Acat3	-2.508396229	0.011881743		A_66_P128128		-2.136083333	0.00184191		A_66_P118091	Tor3a	2.4512434	0.005120301
A_66_P115378	Orc2	2.025314	0.000424156		A_66_P100696	Slc26a2	-2.698038159	0.009575473		A_66_P127464	Zbed4	2.088832	0.027300242		A_66_P117610	Gm16894	-2.028413489	0.024560915
A_66_P115323	Cirh1a	2.1774035	0.000493379		A_65_P20174	Phf17	-2.047630423	0.003589777		A_66_P127411	Acat2	2.2642844	0.014789122		A_66_P117543		3.2304718	0.02742563
A_66_P115034	Bend5	-3.159141733	0.002010583		A_65_P20167	Hyou1	2.1662717	0.002040473		A_66_P127161	Cyp2u1	-4.117047326	0.02356664		A_66_P117477	Dlk1	-3.027753295	0.00263524
A_66_P114985		-7.625787944	0.000408412		A_65_P19881	Tmem92	6.6820493	0.019867847		A_66_P127160	Eif2b3	2.169767	0.000675148		A_66_P117294	4933436H12Rik	-2.660993429	0.02738947
A_66_P114804	Gm7325	-6.807722217	0.001013951		A_65_P19832	Ttr	-3.472681991	0.01608385		A_66_P126915	D730003K21Rik	30.351894	0.001578041		A_66_P116678	Rps8	2.6048737	0.000542332
A_66_P114585	Mta3	-2.178474437	0.033049002		A_65_P18981	Palb2	2.2860541	0.003858713		A_66_P126819	Gm10851	6.292322	0.003417543		A_66_P116635	Igf2as	-2.517982613	0.031683907
A_66_P113268	Mme	-15.7305619	0.003606905		A_65_P16483	Pdzk1	-10.77421111	0.005545142		A_66_P126686		2.0237656	0.000899562		A_66_P116542		-2.565987183	0.000676407
A_66_P112773	5730409E04Rik	-4.741606846	0.025284266		A_65_P13713	Ank3	-3.735723001	0.003301513		A_66_P126640	Car8	-3.847490109	0.001991894		A_66_P116461	Mro	-3.51892545	0.000632629
A_66_P112551	Shf	3.4968698	0.004873081		A_65_P11718	Nol8	2.2729785	0.004091478		A_66_P126428	Celf6	-2.391876651	0.004737048		A_66_P116326	Tlcd2	-2.5099776	0.000773029
A_66_P111714	Utp20	2.6665184	0.001091376		A_65_P11011	Gcnt3	5.2562137	0.000250919		A_66_P126313	Rhof	2.3366303	0.002566017		A_66_P116300		-3.197105009	0.037376203
A_66_P111562	Ccnd1	3.0649788	0.000337842		A_65_P10351	Atp2b1	-3.136494862	0.011462263		A_66_P126293	Itgb3	5.0309176	0.00258481		A_66_P116263	Gas2l2	-4.107778074	1.80686E-05
A_66_P111426	Lce1a2	2.3842711	0.013550969		A_65_P09032	Rab43	-2.283837885	0.001746933		A_66_P126147	Spink5	5.7622504	4.98475E-05		A_66_P116252	Dusp16	-2.529658667	0.005389539
A_66_P111090	Sctr	-2.683786361	0.015000549		A_65_P08768	Fbln1	-3.068661767	0.039775286		A_66_P126094	Pycrl	-2.692064827	0.007055881		A_66_P115996	Ccbl1	-2.409926584	0.000261947
A_66_P111011	Gata3	7.681347	0.001860401		A_65_P06446	Tfrc	2.2878888	0.007805872		A_66_P125962	Hipk1	2.9776533	0.004069598		A_66_P115959	1700016H13Rik	-2.6360656	0.003590313
A_66_P110490	Polr3h	2.1733112	0.000132878		A_65_P05803		3.5098107	8.47938E-05		A_66_P125777	Slc43a2	-10.57114345	0.000268116		A_66_P115757	Mthfd2l	2.1652403	0.000231781
A_66_P110425	Kif6	-4.126259582	0.000674096		A_65_P03874	Nav2	-2.368327896	0.046928536		A_66_P125734	Tnip2	4.720027	0.000573709		A_66_P115734		-2.195578824	0.046205435
A_66_P110343	Snx10	3.5225568	0.001933587		A_65_P02177	Gstm4	-10.48474653	0.000910755		A_66_P125722	Cyb5	-2.658099364	0.000690918		A_66_P115609	AU040096	2.12287	0.010284528
A_66_P110212	Gm15232	-2.194766859	0.011548534		A_65_P01991	Prrg4	3.8278284	0.008778196		A_66_P125392	Atp8b4	3.1348064	0.017334772		A_66_P115034	Bend5	-3.013704459	0.004762698
A_66_P110167	Trim38	-15.74156134	0.000620232		A_55_P2465382		2.987059	0.00224099		A_66_P125035	Duxbl2	2.5757427	0.013394869		A_66_P114985		-12.1987801	0.000169469
A_66_P110016	Ncf2	2.0327938	0.04213881		A_55_P2462358	Fam118b	2.205183	0.004649394		A_66_P124858	Diras2	-5.037886163	0.001636173		A_66_P114804	Gm7325	-9.66803637	0.01889785
A_66_P109786	4930528H21Rik	-6.014308642	0.013219446		A_55_P2459006	Agphd1	-6.095647909	0.015667206		A_66_P124822	Sptssb	10.480153	0.024339557		A_66_P114722	Pdp2	-2.274355711	6.38915E-05
A_66_P109708	Il1f6	6.4979215	0.002232539		A_55_P2448776	Mdn1	2.0846274	0.007665761		A_66_P124732	Zfp606	-2.740995371	0.009124409		A_66_P114589	4930597O21Rik	-2.524454772	0.04376378
A_66_P109681		31.530962	5.36911E-05		A_55_P2439712	Ddhd2	-2.571571198	0.002537523		A_66_P124715	Ppard	-2.128349477	0.010768794		A_66_P114585	Mta3	-2.294394965	0.001600623
A_66_P109460	Mtfr2	2.5431945	0.00080408		A_55_P2431897	Thap6	12.152234	0.007166948		A_66_P124659	Mark1	2.2738662	0.037996072		A_66_P114333	Tlr12	-2.35959067	0.011819732
A_66_P109183	Apold1	3.1219392	0.000116754		A_55_P2427150	C430002N11Rik	-6.129673363	0.001164501		A_66_P124549	H13	2.6112695	2.86355E-05		A_66_P114295		-2.274409664	0.039130416
A_66_P108999	Tcrg-V7	-2.499756524	0.039838806		A_55_P2426941	Gprin3	-2.41485085	0.002547513		A_66_P124179	Atp6v0d2	44.843113	8.85014E-05		A_66_P114042	Kctd7	-2.669319472	0.001324464
A_66_P108910	Xpnpep2	-2.882491238	0.005005709		A_55_P2426564	1500004A13Rik	-2.753651204	0.020264136		A_66_P124164		4.509882	0.000255932		A_66_P113268	Mme	-23.7002229	0.001732453
A_66_P108723		-4.05435824	0.02583385		A_55_P2422164	C130093G08Rik	-6.592917413	0.006048932		A_66_P124114	Adamts17	3.761943	0.000869079		A_66_P113008	Pla2g2e	2.8395495	0.04598335
A_66_P108380	A330021E22Rik	3.3009632	0.030548839		A_55_P2420694		-4.243782561	0.022374857		A_66_P124091	Chrdl1	-2.896792833	0.034659106		A_66_P112919	Ppyr1	-3.373597558	0.01043142
A_66_P108152	Cbr1	-4.682810093	0.000950413		A_55_P2419495	1110028F11Rik	-2.624465127	0.015672283		A_66_P123635	Csf2rb	4.1230855	2.17731E-05		A_66_P112816	B4galt6	-2.081095938	0.03015822
A_66_P108059	Ttc39c	-6.917000764	0.003724981		A_55_P2419091	2810449G22Rik	2.2189205	0.025641667		A_66_P123617	Lmod1	-6.045035515	0.000670933		A_66_P112573	Isg20	2.6037302	0.006762285
A_66_P108019	Heatr1	2.5146	0.000215135		A_55_P2417434	E130215H24Rik	-2.618773558	0.002064769		A_66_P123432	4930447J18Rik	2.5233345	0.030010687		A_66_P112551	Shf	2.7370374	0.01015108
A_66_P108003	Espn	-2.170748658	0.009544406		A_55_P2415472	4931408D14Rik	-2.968282125	0.014944176		A_66_P123324		-6.628057349	0.046583325		A_66_P111747	Pgk1	2.197814	0.000771297
A_66_P107703	Smox	2.7243402	0.005096817		A_55_P2414475	AW552393	-5.324126145	0.04243551		A_66_P123155	Ddo	-2.884465171	0.010201319		A_66_P111714	Utp20	2.0663452	0.005725701
A_66_P107379	Mdk	-2.091250459	0.002618252		A_55_P2414159	Vwa2	2.2103684	0.01341599		A_66_P122883	Pde8a	3.000388	0.04335675		A_66_P111660	Mt1	-2.062188384	0.002828975
A_66_P107129	3300005D01Rik	3.2448952	0.013404735		A_55_P2412349	AW111846	-8.815632161	0.004429147		A_66_P122621	Gm9889	7.4738045	0.019250719		A_66_P111562	Ccnd1	2.4415016	0.001267899
A_66_P106744	Syce3	-5.088678362	0.000610088		A_55_P2412319	A830052D11Rik	-2.635124299	0.002643154		A_66_P122551	Ikzf2	-3.286217734	0.011742576		A_66_P111426	Lce1a2	2.0179985	0.009833131
A_66_P106661	Slc7a1	2.7599525	5.04336E-05		A_55_P2407367	9130001E16Rik	-5.915876123	0.00179369		A_66_P122511	Cldn2	4.0950294	8.72159E-05		A_66_P111285	Pdp2	-2.03751057	0.004506652
A_66_P106478	Cct3	2.180753	0.000460826		A_55_P2404658	Gm17501	-3.277063101	0.034443296		A_66_P122415	Snhg6	3.0572593	0.000285768		A_66_P111163	Trav14n-1	-2.55706297	0.00964493
A_66_P106388	Ms4a4c	3.6602182	0.019787936		A_55_P2394308	Fst	-3.910134474	0.00062117		A_66_P122227	Gm10790	-7.972452943	0.001941923		A_66_P111090	Sctr	-2.816342107	0.0375222
A_66_P105175	Bche	-2.359963317	0.028780092		A_55_P2389818		-2.022628889	0.019698817		A_66_P122219	Kcnd3	-2.390941393	0.04395749		A_66_P111011	Gata3	7.7385287	0.011240678
A_66_P105075	Mmp11	-2.911074674	8.1705E-05		A_55_P2389435	Tiaf2	-3.881891133	0.013408385		A_66_P122086	9030619P08Rik	11.185773	6.85895E-06		A_66_P110425	Kif6	-7.128779839	0.000141724
A_66_P104473	Polg2	-2.618916006	0.000474383		A_55_P2388687	1700003G18Rik	6.646381	0.026218304		A_66_P122060	4833418N02Rik	2.703849	0.018800864		A_66_P110343	Snx10	3.4700575	0.00166185
A_66_P104422	Ckap4	2.1481552	0.003374182		A_55_P2387515	9130208D14Rik	-3.386298771	0.009620079		A_66_P121976	Slc4a11	4.4721246	0.010198872		A_66_P110212	Gm15232	-2.430454371	0.007836374
A_66_P104118		2.2510948	0.000490172		A_55_P2382741	AI314604	-2.173117966	0.00622804		A_66_P121787	Samd9l	-2.652805581	0.01389721		A_66_P110199	5330434G04Rik	-2.410556599	0.03677424
A_66_P103198	2210017I01Rik	2.8706148	0.023659663		A_55_P2379719	D130050E23Rik	2.8436902	0.03693332		A_66_P121782	Igh-VJ558	-4.7260393	0.016431581		A_66_P110167	Trim38	-25.74330246	0.000373763
A_66_P102879	Thra	-2.473406551	0.001893564		A_55_P2377156		-3.891357501	0.03211953		A_66_P121590	Prss22	97.04382	0.000413357		A_66_P109802	Ces3b	-2.443325418	0.023512745
A_66_P102528	Tspan5	-2.272116383	0.03013475		A_55_P2374162	4930542N06Rik	-3.327002602	0.026060583		A_66_P121502	Gm5485	-39.59726101	0.00016463		A_66_P109786	4930528H21Rik	-6.261716062	0.003352362
A_66_P102395	Elac2	2.1527073	4.90929E-05		A_55_P2371879	Gcap8	-3.809285239	0.003177929		A_66_P121495	Psat1	8.842561	0.000547425		A_66_P109708	Il1f6	2.1377237	0.02989887
A_66_P102049	Zfp1	2.1016982	0.000526202		A_55_P2363652		-2.782286628	0.025547687		A_66_P121480	Sardh	-9.303022226	3.68226E-06		A_66_P109681		5.493053	0.001710359
A_66_P101835	Cd38	3.515864	5.78879E-05		A_55_P2363030	Cmtm4	-2.228578127	0.004764824		A_66_P121369	Gars	2.5232599	0.000270671		A_66_P109460	Mtfr2	2.8727062	0.030530011
A_66_P101724	Fam124a	-3.07525033	0.042322125		A_55_P2362635	Slc9a3	2.2416933	0.002244687		A_66_P121110	Pck1	-50.3657891	0.000170181		A_66_P109183	Apold1	2.9242463	0.000155689
A_66_P101707	Adam4	-2.807641963	0.00155427		A_55_P2361652	LOC101056045	2.3881366	0.0420832		A_66_P121086	Map3k8	8.6589155	0.000391444		A_66_P108999	Tcrg-V7	-3.74290621	0.018087663
A_66_P101664	Scai	-2.032398051	0.012825236		A_55_P2353743	Gm2447	5.817681	0.030543137		A_66_P121039	Avpr1b	-2.753767374	0.029828487		A_66_P108910	Xpnpep2	-5.919357631	0.008478769
A_66_P101423	Ogfod3	-2.256642897	0.004444964		A_55_P2350617	Slc37a2	-11.24636489	0.001090644		A_66_P120901	Atxn10	2.3720028	0.00515244		A_66_P108770	Oxct1	2.1061575	0.001176693
A_66_P101407	Acat3	-2.191292518	0.025524864		A_55_P2345916	2510016G02Rik	-2.0212974	0.008527169		A_66_P120736	Bnip3	2.0823395	0.000189581		A_66_P108603	E030018B13Rik	-3.422015082	0.018592836
A_66_P101261	Gm3367	5.5040736	0.007534974		A_55_P2345425	Sat2	-2.846664691	0.001829729		A_66_P120603	Trps1	2.1914365	0.008362108		A_66_P108380	A330021E22Rik	4.3454337	0.026824364
A_66_P100765	Dao	-2.212808443	0.002759596		A_55_P2344804	C87490	6.460464	0.010784118		A_66_P120567	Anxa1	4.5869823	0.003421004		A_66_P108153	Hist3h2bb-ps	-3.122140315	0.024233775
A_66_P100696	Slc26a2	-3.768399446	0.003609517		A_55_P2337074	Mid1	2.6493378	0.007474218		A_66_P120507	Plcd3	12.940988	0.003814961		A_66_P108152	Cbr1	-4.066944509	0.001209604
A_66_P100365		2.0005147	0.004443271		A_55_P2337073	Mid1	2.7796533	0.03529214		A_66_P120472	Pglyrp2	-2.592497592	0.003741754		A_66_P108059	Ttc39c	-10.26712914	0.001983949
A_65_P20167	Hyou1	2.40863	0.004219501		A_55_P2336943	Atpbd4	2.0000873	0.002090009		A_66_P120380	Apol10b	-28.12826376	5.81605E-05		A_66_P108019	Heatr1	2.2478411	0.0003954
A_65_P19881	Tmem92	8.362095	0.007308508		A_55_P2332926	2810037O22Rik	-3.939662959	0.006355248		A_66_P120249	Nr1h3	-2.691283224	0.008369335		A_66_P107760		-2.402951978	0.006529711
A_65_P19832	Ttr	-3.656831521	0.009948112		A_55_P2331546	D830026I12Rik	-2.73864055	0.001159155		A_66_P120208	Cnnm3	-2.270745841	0.003905128		A_66_P107703	Smox	3.4023974	0.001784478
A_65_P18981	Palb2	2.2966113	0.006008663		A_55_P2330215	A730090N16Rik	2.0697374	0.03635573		A_66_P120125	D0H4S114	-2.194320896	0.011967799		A_66_P107129	3300005D01Rik	4.849301	0.002412502
A_65_P16483	Pdzk1	-23.92848255	0.00169091		A_55_P2325803	Tnfrsf11a	-3.23232365	2.36986E-06		A_66_P119968	Clec4a1	2.5261462	0.020728776		A_66_P106744	Syce3	-4.19131193	0.000316163
A_65_P16208	Baz1a	2.0667129	0.000873147		A_55_P2322507	A130042O14Rik	-3.898633654	0.014629236		A_66_P119884	Wdr91	4.2009063	0.000379044		A_66_P106661	Slc7a1	2.214466	0.000234659
A_65_P13713	Ank3	-5.803289606	0.001141261		A_55_P2318584	Aqp8	-118.1833889	0.000173538		A_66_P119859		2.9151447	0.035674166		A_66_P106525	AI427809	-2.283509068	0.007667057
A_65_P11718	Nol8	2.7612464	0.001460518		A_55_P2316612	6720407P12Rik	-2.143301434	0.01883083		A_66_P119810	H2afb1	-2.366304673	0.00019165		A_66_P106388	Ms4a4c	3.624859	0.018076763
A_65_P11011	Gcnt3	4.6514673	2.06352E-05		A_55_P2309100	Ky	-9.692820935	0.000881738		A_66_P119801	Optn	-3.270625414	0.006646696		A_66_P105350	Cacna2d4	-2.138934947	0.047367442
A_65_P10673	Tmem44	-2.14089981	0.029604001		A_55_P2305339	6720427H10Rik	-2.524366638	0.020355918		A_66_P119518	Tuba8	2.7610157	0.02854262		A_66_P105175	Bche	-2.173804259	0.03157986
A_65_P10351	Atp2b1	-3.420148326	0.004237692		A_55_P2304864	Ros1	-3.767904328	0.00753392		A_66_P119191	Inpp5e	-2.031198106	0.01592282		A_66_P104747		2.4291396	0.0425734
A_65_P09032	Rab43	-2.658512336	0.000751911		A_55_P2302290	E230012P03	-2.323472277	0.009156661		A_66_P119123	A1cf	-3.721429423	0.002599716		A_66_P104473	Polg2	-2.0918987	0.00078999
A_65_P08776	Zfp937	-2.417256699	0.035194393		A_55_P2295691	9430083A17Rik	-2.047641072	0.018975612		A_66_P119034	Pla2g7	5.09069	1.01577E-05		A_66_P104422	Ckap4	2.093746	0.001652294
A_65_P08768	Fbln1	-3.728648083	0.020327667		A_55_P2293013	Ces2a	-8.111595436	0.005330147		A_66_P118934	Plaa	2.6486764	0.001460535		A_66_P104296	1700112E06Rik	-2.060422381	0.006169376
A_65_P06453	Nup35	2.0603323	0.000452222		A_55_P2289770	Scamp1	-2.779234019	0.04135769		A_66_P118906	Adora2b	-2.238088479	0.026642267		A_66_P104119	Tas2r143	3.1539407	0.000573662
A_65_P06446	Tfrc	2.3132102	0.004091903		A_55_P2288285	2310007J06Rik	-3.204911463	0.001707363		A_66_P118849	2310034G01Rik	5.2028084	0.001244753		A_66_P104079	Gm9903	-3.897095935	0.021761432
A_65_P06029	Fam171b	-3.232009825	0.027354993		A_55_P2287910	Rragd	-2.24172282	0.007578746		A_66_P118772	Tmem136	-2.087912212	0.048636295		A_66_P103780	Gm3646	-2.73728422	0.048028406
A_65_P05803		4.939866	0.000400029		A_55_P2287760	0610038L08Rik	-11.51419626	0.001771328		A_66_P118600	Lama1	5.1017113	0.000175115		A_66_P103198	2210017I01Rik	2.326762	0.018478062
A_65_P02177	Gstm4	-16.60146717	0.000437902		A_55_P2286493	4933405E24Rik	-2.574840971	0.025900537		A_66_P118513	42989	2.0407658	0.001108848		A_66_P102919		-2.037212747	0.011932973
A_65_P01991	Prrg4	5.73562	0.000600973		A_55_P2283764	Gm10732	-2.655509561	0.019134084		A_66_P118394		4.1175365	0.042917788		A_66_P102879	Thra	-3.026736984	0.003146541
A_65_P01319	Pde4b	2.5667226	0.001053949		A_55_P2282984	6030443J06Rik	7.7421155	0.020815099		A_66_P118124	Fxyd3	5.815367	0.000131469		A_66_P102528	Tspan5	-2.680925976	0.009991623
A_55_P2465382		2.3188539	0.006634969		A_55_P2279927	Katnal1	-2.186307506	0.032049146		A_66_P118091	Tor3a	-2.398815158	0.006333622		A_66_P102260	Irs2	-2.511718738	0.029676244
A_55_P2462377	Nsf	2.1879964	0.00996428		A_55_P2278551	1700037F03Rik	-2.151192106	0.000556646		A_66_P118011	Rnf38	2.1165864	0.034940682		A_66_P102143		-6.456441072	0.030639427
A_55_P2462358	Fam118b	2.4769342	0.00181209		A_55_P2273656		-2.303665394	0.003452571		A_66_P117933	I830012O16Rik	-4.816448286	0.04806492		A_66_P102049	Zfp1	2.2647007	0.005175006
A_55_P2459006	Agphd1	-4.38143186	0.001304103		A_55_P2269626	D130019J16Rik	-3.100287992	0.042963862		A_66_P117417	Pvrl3	-2.184676708	0.001299566		A_66_P101879	Cyp2u1	-2.074730119	0.0336082
A_55_P2448776	Mdn1	2.5395658	0.004166512		A_55_P2269254	5730419F03Rik	-2.495439584	0.009168669		A_66_P117201	Fgf4	-3.152969301	0.000419689		A_66_P101835	Cd38	3.2059891	0.000651748
A_55_P2442017	Samd8	-2.182041147	0.009192079		A_55_P2262743	Gm671	2.0953887	0.044498768		A_66_P116812		-3.906225586	0.000220376		A_66_P101707	Adam4	-2.071506112	0.002865419
A_55_P2439712	Ddhd2	-3.251564084	0.000286872		A_55_P2257381	E330011O21Rik	-2.075881222	0.001843407		A_66_P116683	D630010B17Rik	2.2396326	0.002803321		A_66_P101477	Bglap3	6.5259643	0.047756862
A_55_P2431897	Thap6	11.111929	0.002937932		A_55_P2255554	AA763521	52.284126	0.001791673		A_66_P116678	Rps8	3.4223218	5.46804E-05		A_66_P101423	Ogfod3	-2.182646095	0.004833288
A_55_P2430122	Ilf2	2.185199	0.002377307		A_55_P2250943	1700024h08rik	-7.25236632	0.000454799		A_66_P116542		-3.104619146	0.018710794		A_66_P101407	Acat3	-2.510750406	0.015110548
A_55_P2427150	C430002N11Rik	-4.237831871	0.015419588		A_55_P2250192		-3.317454008	0.000748735		A_66_P116461	Mro	-3.952840244	0.000151401		A_66_P101261	Gm3367	6.345996	0.00571836
A_55_P2426941	Gprin3	-3.574840885	0.000519147		A_55_P2249849	Sema6a	-2.617521685	0.003469558		A_66_P116451	2210039B01Rik	2.7943256	5.15459E-05		A_66_P100765	Dao	-2.951631932	0.001184763
A_55_P2422650	5031425E22Rik	-2.621180105	0.004123225		A_55_P2242094	Gm10494	-3.027481051	0.042885315		A_66_P116372	Soat2	-2.911168065	0.003491487		A_66_P100761	1810019N24Rik	-3.271407337	0.000855199
A_55_P2422164	C130093G08Rik	-10.92264619	0.000139953		A_55_P2238933	5031415H12Rik	-3.263420318	0.007601537		A_66_P116326	Tlcd2	-3.890993051	0.005668458		A_66_P100696	Slc26a2	-3.273278493	0.007198759
A_55_P2420694		-4.896317059	0.035066828		A_55_P2236291	Ppap2a	-3.274649754	0.000455024		A_66_P116250	Efhd2	4.7475395	0.001676723		A_66_P100586		2.174326	0.006578659
A_55_P2419495	1110028F11Rik	-3.065039213	0.01191463		A_55_P2233547	9130214F15Rik	-2.116663956	0.005538781		A_66_P116173	Il23r	4.4157653	0.045283623		A_65_P20174	Phf17	-2.143776854	0.002444334
A_55_P2417434	E130215H24Rik	-2.533534303	0.002189277		A_55_P2228097	Gabrg3	-2.718130961	0.027131625		A_66_P115808	Airn	-3.306082398	0.014032555		A_65_P19881	Tmem92	7.1750717	0.009407117
A_55_P2416494	8430426J06Rik	-2.081750162	0.044968743		A_55_P2227217	1700123M08Rik	-2.331676397	0.03485546		A_66_P115757	Mthfd2l	3.4765885	0.000152726		A_65_P19832	Ttr	-2.875162569	0.037423875
A_55_P2416097	A130082J08Rik	2.0735455	0.048937436		A_55_P2219257	5830405M20Rik	2.165482	0.011682097		A_66_P115693	Rnf207	-3.054599686	0.009146671		A_65_P19089	Esrrg	-2.018566207	0.008533438
A_55_P2415472	4931408D14Rik	-2.518644074	0.044773884		A_55_P2217831	2900054C01Rik	3.2645962	0.002104847		A_66_P115623	G630018N14Rik	-44.51494226	0.012765264		A_65_P16483	Pdzk1	-31.03489135	0.000577706
A_55_P2414707	4732463B04Rik	2.2996163	0.03665649		A_55_P2216822		-2.087277418	0.024680661		A_66_P115531	Crebzf	-3.053201859	0.01690762		A_65_P13713	Ank3	-4.93650787	0.002010542
A_55_P2414159	Vwa2	2.2920802	0.000837231		A_55_P2213209	LOC269472	25.36874	0.001595196		A_66_P115452	Gm6687	2.8573263	0.03589553		A_65_P11718	Nol8	2.2822087	0.004086751
A_55_P2412349	AW111846	-13.36245993	0.001177252		A_55_P2208836	4930432N10Rik	3.137642	0.005240561		A_66_P115378	Orc2	2.9748533	4.69791E-05		A_65_P11326	Col6a4	-2.255713553	0.004637552
A_55_P2412319	A830052D11Rik	-2.580049919	0.000705356		A_55_P2207342	LOC101056197	-2.200150121	0.021635368		A_66_P115323	Cirh1a	2.6031632	0.00076854		A_65_P11011	Gcnt3	5.4264393	1.53262E-05
A_55_P2407367	9130001E16Rik	-3.85622051	0.025370901		A_55_P2207335	Nron	2.0348542	0.03203722		A_66_P115034	Bend5	-5.000145254	7.07812E-06		A_65_P10351	Atp2b1	-4.16636773	0.003571509
A_55_P2404808	2210406H18Rik	2.6024933	0.000163499		A_55_P2206491	1810062O18Rik	-3.923897422	0.000810493		A_66_P114985		-11.32025278	0.001862265		A_65_P09032	Rab43	-2.026883611	0.004146695
A_55_P2404554		-7.237797399	0.009895884		A_55_P2205156	Aamdc	-2.123283532	0.002302767		A_66_P114804	Gm7325	-2.996603769	0.02356484		A_65_P08776	Zfp937	-2.90592208	0.017773058
A_55_P2403769	Slc5a12	-16.42652457	0.046021458		A_55_P2201395	2410017I17Rik	2.3948653	0.004134378		A_66_P114784	Pla2g7	5.540343	0.000104925		A_65_P08768	Fbln1	-4.962278742	0.008954338
A_55_P2398270	5033423O07Rik	2.062932	0.044617884		A_55_P2199917	AU043392	4.7040315	0.022353174		A_66_P114627	S100a16	2.3841715	0.001399809		A_65_P08727	Adamts18	-2.909868172	0.006719524
A_55_P2394308	Fst	-2.038317017	0.018915705		A_55_P2199202	Il22	40.68801	0.004009936		A_66_P114582		-3.292996107	0.026129946		A_65_P06446	Tfrc	3.2288032	0.001518927
A_55_P2389435	Tiaf2	-5.222020194	0.021737864		A_55_P2198983	4930415C11Rik	-10.75104315	0.001553639		A_66_P114543	Jmjd6	2.1170225	0.001613697		A_65_P06147	Fgfr3	-2.786873824	0.00026225
A_55_P2389308		-2.141638642	0.015405745		A_55_P2198946	Gm10768	-8.330202566	0.000416641		A_66_P114381	Ypel2	-2.30906215	0.001460258		A_65_P06029	Fam171b	-2.290138362	0.025469875
A_55_P2388687	1700003G18Rik	4.930047	0.018445013		A_55_P2197638	1110046J04Rik	-2.507014376	0.002871994		A_66_P114333	Tlr12	-7.923873132	0.001067464		A_65_P05803		3.0892467	0.003323456
A_55_P2387865	4930552P12Rik	-2.090463294	0.03501778		A_55_P2195202	1700016K05Rik	2.921649	0.023597512		A_66_P114176	Hist2h2ab	-3.532810411	0.016153809		A_65_P03874	Nav2	-2.581677166	0.010480966
A_55_P2387515	9130208D14Rik	-7.221199941	0.000906699		A_55_P2193760		-2.575607472	0.018188102		A_66_P113760	Acvr2a	-2.237666096	0.004765896		A_65_P03442	Pgk1	2.2062678	0.000763948
A_55_P2386236	Ceacam2	2.378585	0.008056977		A_55_P2193229	A330032P22Rik	2.0486257	0.04806011		A_66_P113749	Il2rg	2.2352285	0.000402919		A_65_P02177	Gstm4	-15.392693	0.000641347
A_55_P2382741	AI314604	-3.046482901	0.005337179		A_55_P2192961	Trim30b	12.678403	0.003777466		A_66_P113490	Sh2b2	2.9954526	0.005349081		A_65_P01991	Prrg4	6.8911386	0.000656847
A_55_P2374162	4930542N06Rik	-4.593470299	0.005335953		A_55_P2187266	Pop1	2.0152657	0.00105219		A_66_P113268	Mme	-465.3545406	9.05796E-05		A_55_P2465382		3.1265128	0.001336528
A_55_P2370160	C130009A20Rik	-2.213397848	0.03174731		A_55_P2186929		3.7629502	0.021180324		A_66_P113059	Itgb1	2.1350963	0.001891451		A_55_P2462358	Fam118b	2.3296928	0.002296005
A_55_P2363652		-4.623125577	0.005488888		A_55_P2186928		3.9202657	0.015588094		A_66_P113008	Pla2g2e	90.01241	3.1473E-05		A_55_P2459006	Agphd1	-5.966249998	0.002297446
A_55_P2362635	Slc9a3	2.1591907	0.005067638		A_55_P2186644	Bard1	6.9971123	0.012578174		A_66_P112664	Rgsl1	6.862103	1.44529E-05		A_55_P2439712	Ddhd2	-2.375106396	0.001054733
A_55_P2361547	2610201A13Rik	2.3210604	0.000166981		A_55_P2186499	Duoxa1	36.02018	0.00050326		A_66_P112551	Shf	5.0067964	0.003307718		A_55_P2431897	Thap6	12.716865	0.000775086
A_55_P2359436	A930026B05Rik	-2.713408934	0.02972866		A_55_P2186450		3.3111718	0.006675015		A_66_P112482	Tmem184c	2.134649	0.001363611		A_55_P2427150	C430002N11Rik	-8.769473603	0.000279157
A_55_P2356736	6720483E21Rik	2.9672945	0.00947697		A_55_P2186395		2.1229684	0.00070817		A_66_P112234		-4.579520768	0.030686047		A_55_P2426941	Gprin3	-3.55911277	0.000863579
A_55_P2353743	Gm2447	5.2451086	0.028845299		A_55_P2185905	Nrg4	-2.546866158	0.017014973		A_66_P112024	Gm6816	-2.444065544	0.004463471		A_55_P2426884		-3.947684807	0.008325059
A_55_P2350617	Slc37a2	-30.27937019	0.000297704		A_55_P2185900	Nrg4	-2.902503177	0.018664		A_66_P112006	H2-T10	-2.927962404	0.004047972		A_55_P2425432	1700017I07Rik	-3.954814348	0.017245715
A_55_P2350553	4933405D12Rik	-2.194761368	0.011303976		A_55_P2185826	Cyp3a13	-2.107710854	0.036806386		A_66_P111781	4930432M17Rik	-2.024048817	0.000747373		A_55_P2423228	AI464196	2.4130948	0.000497159
A_55_P2350022	Akap6	-2.581924463	0.016205113		A_55_P2185628		2.3460557	0.006223014		A_66_P111747	Pgk1	2.2776983	0.000677395		A_55_P2422685	9230112J17Rik	-2.462514375	0.04878913
A_55_P2349258	Ptk2	2.401011	0.033083197		A_55_P2184108	Gm10589	2.3207126	0.045199834		A_66_P111714	Utp20	2.920005	0.000178635		A_55_P2422248	5730420D15Rik	-3.355383459	0.045788065
A_55_P2348582	4833439F03Rik	-2.308506607	0.043632556		A_55_P2184009	Rnd2	-3.148069744	0.00750802		A_66_P111689	Gm9372	2.2349064	0.012317384		A_55_P2422164	C130093G08Rik	-8.580643938	0.000290593
A_55_P2346644	C730037M02Rik	-14.61868405	0.001249854		A_55_P2183854	Sctr	16.725845	0.014583353		A_66_P111426	Lce1a2	2.2102618	0.00929226		A_55_P2419091	2810449G22Rik	3.7906444	0.005782818
A_55_P2345425	Sat2	-3.791968081	0.000362562		A_55_P2183513	Gm10614	-3.117721582	0.043581966		A_66_P111336	Gm10782	5.951643	0.019402904		A_55_P2417434	E130215H24Rik	-2.546000047	0.001814186
A_55_P2344804	C87490	6.236157	0.005054104		A_55_P2183453	Cldn4	-2.64031143	0.000443195		A_66_P111163	Trav14n-1	-2.588377698	0.003108532		A_55_P2416494	8430426J06Rik	-2.074698051	0.000586643
A_55_P2337074	Mid1	3.1903424	0.004826804		A_55_P2183438	Runx1	2.6951637	0.000463269		A_66_P111070	Susd1	2.4735074	0.003304407		A_55_P2415472	4931408D14Rik	-4.856702979	0.003194534
A_55_P2336943	Atpbd4	2.1722932	0.000318177		A_55_P2183433	Rab30	-2.241033959	0.046689834		A_66_P111049	Prlh	-2.335968578	0.002153983		A_55_P2414707	4732463B04Rik	2.9464936	0.005535123
A_55_P2336623	E030042N06Rik	-2.261599842	0.02376468		A_55_P2182675	Fut7	-3.34619432	0.030870687		A_66_P111021	Nlrp6	-3.448766063	0.043365415		A_55_P2414534	0610009L18Rik	2.0269318	0.013269383
A_55_P2334684	Rsf1	-2.026991829	0.000724291		A_55_P2182056	Zfp352	2.7521682	0.001915155		A_66_P111011	Gata3	11.589858	0.000628412		A_55_P2414475	AW552393	-7.030783442	0.014805642
A_55_P2332926	2810037O22Rik	-5.188212796	0.010399584		A_55_P2182026	Tmem252	-2.191681145	0.005295693		A_66_P110769	Cabyr	2.6011379	0.024689456		A_55_P2412607	E130018N17Rik	-4.747670567	0.011591548
A_55_P2332731		-2.020948465	0.047384266		A_55_P2181542	Sult1d1	-7.910546277	0.001316828		A_66_P110633	Apol9b	-101.9925468	0.000451057		A_55_P2412349	AW111846	-10.80955924	0.000419137
A_55_P2330600	4930554C24Rik	2.0004733	0.03735231		A_55_P2181538	Sult1d1	-7.038123332	0.00031225		A_66_P110623	Gm614	3.9919946	0.019950492		A_55_P2412319	A830052D11Rik	-2.750312848	8.41831E-05
A_55_P2330215	A730090N16Rik	2.3358128	0.003093826		A_55_P2181341	Ecel1	-2.057929057	0.005243212		A_66_P110612	Odf3l2	-2.168905936	0.004495469		A_55_P2408588	Arntl	2.1222456	9.05265E-05
A_55_P2327027	Ano6	-2.045114699	0.012245133		A_55_P2181191	Btg1	-2.556011477	0.000331084		A_66_P110490	Polr3h	2.4052765	5.44023E-05		A_55_P2408112	4930431P03Rik	-3.156765246	0.005352454
A_55_P2325803	Tnfrsf11a	-2.921467904	6.29649E-06		A_55_P2180769	Gls	-2.424193647	0.018154997		A_66_P110425	Kif6	-3.82167309	0.030458776		A_55_P2407367	9130001E16Rik	-2.720770235	0.028159488
A_55_P2323951		-2.00681748	0.002704777		A_55_P2180764	Gls	-2.598632527	0.01287922		A_66_P110343	Snx10	5.528675	0.000152556		A_55_P2402781	B230216N24Rik	2.019381	0.001601484
A_55_P2322507	A130042O14Rik	-6.159760282	0.006489666		A_55_P2179990	Defb33	3.2460916	0.010153106		A_66_P110251	Tmem91	-2.259955851	0.000850066		A_55_P2398270	5033423O07Rik	2.5915768	0.016633023
A_55_P2319815	AW552889	4.9736447	0.033058796		A_55_P2179974	Spsb1	10.573656	0.008076577		A_66_P110212	Gm15232	-3.383985734	0.00251011		A_55_P2393734	4933421H12Rik	2.3598905	0.017663728
A_55_P2319730	4930414F18Rik	-2.984965386	0.001136696		A_55_P2179587	Celsr3	31.110868	0.000119264		A_66_P110167	Trim38	-72.34049572	0.000369739		A_55_P2393558		-3.828011135	0.00592515
A_55_P2318584	Aqp8	-165.9181821	0.000189185		A_55_P2179582	Nmur2	-2.186297755	0.006275667		A_66_P110161	Eppk1	-2.055268218	0.006658047		A_55_P2389818		-2.7152049	0.031590294
A_55_P2316612	6720407P12Rik	-2.048899864	0.018909458		A_55_P2179027	Gem	2.5118005	0.008453152		A_66_P110016	Ncf2	3.186781	0.009185524		A_55_P2389435	Tiaf2	-4.628206885	0.003627311
A_55_P2315012	4930458D05Rik	-2.971926293	0.014256591		A_55_P2178491	Fam53b	-2.201592324	0.022757221		A_66_P109986	Cd33	7.8225164	2.72091E-05		A_55_P2389308		-2.275979699	0.015265524
A_55_P2309100	Ky	-11.15310254	0.001616029		A_55_P2177953	Aqp11	-2.1778118	0.015436285		A_66_P109786	4930528H21Rik	-7.373815581	0.002601292		A_55_P2388687	1700003G18Rik	4.1465683	0.002332485
A_55_P2307603	R74862	-2.58882565	0.00317617		A_55_P2177488	Hist2h2be	-3.022186719	0.004432723		A_66_P109708	Il1f6	54.228725	0.000167038		A_55_P2387515	9130208D14Rik	-3.905251415	0.000310365
A_55_P2305560		-7.307805269	0.025778817		A_55_P2176963	Hsph1	3.8943055	0.005302772		A_66_P109681		128.25197	7.03066E-07		A_55_P2386236	Ceacam2	2.0995731	0.002220654
A_55_P2298438	Trmt10a	2.3475294	0.00497181		A_55_P2176670	Pabpc1l2b-ps	2.0195825	0.010551553		A_66_P109577	Plcb3	-2.185168084	0.014895618		A_55_P2384636		-2.485965173	0.030959735
A_55_P2295731	2210019I11Rik	-2.358176884	0.01011041		A_55_P2176565	B3galt5	82.88336	1.98208E-05		A_66_P109519	Ehf	2.596516	0.000481192		A_55_P2384593	Gpc6	-2.245152211	0.042832028
A_55_P2293414	1700001C19Rik	-2.72609986	0.000218148		A_55_P2176145	Rgs17	-2.218848586	0.019921312		A_66_P109183	Apold1	8.001396	0.00341419		A_55_P2380033	4933433H22Rik	-3.213473968	0.012659588
A_55_P2293013	Ces2a	-10.35322941	0.003028574		A_55_P2175767	Rangrf	2.038462	0.044253923		A_66_P108999	Tcrg-V7	-27.74678385	0.001380505		A_55_P2379719	D130050E23Rik	2.968792	0.045956183
A_55_P2288983	Ceacam2	-3.826011661	0.017707385		A_55_P2175595		-5.382850969	0.002616383		A_66_P108965	Smpdl3b	-3.922339252	0.001034954		A_55_P2377156		-3.170871813	0.022778053
A_55_P2288285	2310007J06Rik	-6.162252984	0.027609494		A_55_P2175590	Gm5486	5.8587346	0.002943801		A_66_P108910	Xpnpep2	-6.298685294	0.004695857		A_55_P2376706	A230057D06Rik	-3.423883877	0.035091266
A_55_P2288232	Gucy1a2	-2.218507258	0.02707706		A_55_P2175400	Zfp467	-2.075003793	0.022310782		A_66_P108723		-3.398021468	0.033684224		A_55_P2374162	4930542N06Rik	-3.606213072	0.006709322
A_55_P2287910	Rragd	-2.977023866	0.002758967		A_55_P2175065		4.475679	0.013939573		A_66_P108468	2610528A11Rik	7.5453143	0.003506921		A_55_P2373987	A730009E18Rik	2.1236804	0.003715835
A_55_P2287760	0610038L08Rik	-7.859399122	0.000515591		A_55_P2174371	9430038I01Rik	-6.10445417	0.02103892		A_66_P108380	A330021E22Rik	8.758591	0.003815924		A_55_P2373774	B430319H21Rik	-2.382499871	0.010755378
A_55_P2286493	4933405E24Rik	-4.022798972	0.035773616		A_55_P2173982	Rrm2	2.0404334	0.00078652		A_66_P108152	Cbr1	-5.336155092	0.00284762		A_55_P2372666	9030607L02Rik	2.3280497	0.006373389
A_55_P2284119	Zfp395	-2.623459891	0.006237053		A_55_P2173702	Ebpl	-3.417820489	0.001815524		A_66_P108143	Fbxw10	2.1334932	0.031035816		A_55_P2371879	Gcap8	-3.365078361	0.001302675
A_55_P2283764	Gm10732	-4.566840645	0.00627035		A_55_P2173576		2.0640981	0.04137508		A_66_P108059	Ttc39c	-6.36292603	0.003557517		A_55_P2363983	Clasp2	-2.213521117	0.02199246
A_55_P2282984	6030443J06Rik	7.5938706	0.010757878		A_55_P2172196	Thnsl1	-2.028920641	0.02302987		A_66_P108019	Heatr1	2.2861319	0.000139134		A_55_P2363652		-2.501577495	0.038620174
A_55_P2282969	Gm2a	-4.449507787	0.006623088		A_55_P2172121	Mxd4	-2.11468924	0.008197025		A_66_P108003	Espn	-7.506581583	0.008773968		A_55_P2363030	Cmtm4	-2.512171471	0.001974754
A_55_P2282336	4933425M03Rik	3.2045975	0.042759556		A_55_P2172022	B4galt1	2.9313912	0.001633526		A_66_P107943		3.4932475	0.000390283		A_55_P2362931	AY512949	-2.292718738	0.02219521
A_55_P2279927	Katnal1	-2.196500566	0.018780332		A_55_P2171897	Notch1	-2.075764749	0.001814326		A_66_P107703	Smox	5.752762	0.000831179		A_55_P2362763	AI853106	-3.648613292	0.000204092
A_55_P2278727	Gm2085	-2.383293342	0.043078966		A_55_P2171608		-2.573535032	0.011857955		A_66_P107584	Fam133b	-2.974484574	0.031539682		A_55_P2362635	Slc9a3	2.3033695	0.002130108
A_55_P2278551	1700037F03Rik	-2.01735897	0.001345387		A_55_P2171413	Me1	-3.655857466	0.03219766		A_66_P107583	Rhox3a	3.5992153	0.0220951		A_55_P2360266	4833411C07Rik	-3.301191829	0.005355887
A_55_P2277448		-2.182244664	0.04000067		A_55_P2171406	Tm7sf2	-2.140449535	0.014397701		A_66_P107476	A930035D04Rik	4.926573	0.002869177		A_55_P2359436	A930026B05Rik	-3.403882196	0.009774939
A_55_P2275590	A630012P03Rik	2.8004963	0.04093863		A_55_P2170732	B930041F14Rik	-3.436719242	0.000510058		A_66_P107129	3300005D01Rik	20.318209	0.002360299		A_55_P2353743	Gm2447	5.7673783	0.014368885
A_55_P2273656		-3.243324379	0.003907946		A_55_P2170536	Zfp949	-2.205520793	0.012110838		A_66_P106948	Gm9926	-3.305510849	0.03387339		A_55_P2351024	E430024P14Rik	-4.305531726	0.009729856
A_55_P2272032	9530025H10Rik	-5.794674069	0.013042929		A_55_P2170405		2.1080606	0.009563041		A_66_P106744	Syce3	-25.01190567	0.000205353		A_55_P2350665	5033404E19Rik	-2.574578856	0.006734707
A_55_P2269254	5730419F03Rik	-2.817515547	0.025084611		A_55_P2170355		2.573548	0.016446166		A_66_P106388	Ms4a4c	5.0411015	0.008546148		A_55_P2350617	Slc37a2	-37.04664172	0.000194399
A_55_P2262743	Gm671	2.3494039	0.032802366		A_55_P2170225	Sh3bgrl2	2.4957745	0.016732182		A_66_P106363	Itgb1bp1	2.7873197	0.000424249		A_55_P2349752	8030494B02Rik	2.2515774	0.028674452
A_55_P2258832	5230400M03Rik	2.8747547	0.021688841		A_55_P2170210	Ap1s3	-2.392183111	0.009733746		A_66_P106133	Magi3	-2.2646126	3.38341E-05		A_55_P2349258	Ptk2	2.2580202	0.011511562
A_55_P2257670	A030001D16Rik	-4.479515668	0.0035193		A_55_P2170054	Gm7854	-2.591020208	0.00631447		A_66_P106113	Rhoj	3.4530823	0.004218427		A_55_P2348126	1500032F14Rik	-2.858169348	0.03833147
A_55_P2257381	E330011O21Rik	-2.425443504	0.014542175		A_55_P2169694		-2.307099011	0.001466007		A_66_P106060	Dtx3l	-3.6180314	0.002426071		A_55_P2346644	C730037M02Rik	-9.32661034	0.002504049
A_55_P2257341	2410004I01Rik	-2.873049537	0.022012267		A_55_P2169356		-2.544768198	0.00164755		A_66_P105791	Prkca	-2.154530698	0.0225709		A_55_P2345425	Sat2	-9.819207765	0.000203861
A_55_P2255554	AA763521	53.786217	0.000232425		A_55_P2169259	Cyp3a25	-74.48466666	0.004448372		A_66_P105689	Trim34a	-6.823864857	0.007617174		A_55_P2344943	B130055M24Rik	2.0503762	0.008142931
A_55_P2255449		-2.14278637	1.69703E-05		A_55_P2169247	Gm15056	8.853468	0.029063184		A_66_P105585	Slfn8	3.3167145	0.00015997		A_55_P2344804	C87490	6.374811	0.001635512
A_55_P2253746	Nip7	2.085842	0.001407939		A_55_P2168990	Tmsb10	2.5461147	0.002637132		A_66_P105422	Lonrf3	2.359198	0.000896514		A_55_P2344608	D7Wsu130e	-2.695556564	0.046681833
A_55_P2252105	4921530L18Rik	-2.357279403	0.000441475		A_55_P2168899		9.329282	0.004826509		A_66_P105175	Bche	-6.741721806	0.003449174		A_55_P2344304	1700012E03Rik	-2.289096131	0.012278825
A_55_P2250943	1700024h08rik	-9.09088595	0.000120655		A_55_P2168823		3.9202495	0.015189368		A_66_P105075	Mmp11	-2.391764981	0.008185261		A_55_P2344244	4930556H04Rik	-2.421323805	0.049285326
A_55_P2250192		-4.737838572	0.000420967		A_55_P2168722	Fmo5	-7.246368935	0.004592251		A_66_P105032	Gm13889	3.298123	0.000465606		A_55_P2340101	BC062258	2.4983804	0.000441018
A_55_P2249849	Sema6a	-4.412457851	0.002047137		A_55_P2168301	Slc46a1	-2.906801829	0.007637509		A_66_P104923	Igh-VJ558	-2.475647673	0.041852698		A_55_P2339601	AW060742	-2.764040038	0.009497114
A_55_P2248556	6530402F18Rik	2.1858683	0.033364173		A_55_P2167530	Scube3	-3.492069789	0.00244834		A_66_P104747		5.3478823	0.01034994		A_55_P2339379	Sass6	2.120343	0.001367925
A_55_P2242094	Gm10494	-3.550910649	0.030202445		A_55_P2167525	Scube3	-2.758074096	0.013833037		A_66_P104525	Trim14	-2.806592675	0.004159221		A_55_P2337416	C030010L15Rik	-2.252523316	0.00729387
A_55_P2238933	5031415H12Rik	-3.779073118	0.005734208		A_55_P2167501	Acsf2	-4.265016162	0.015582952		A_66_P104473	Polg2	-2.889424331	0.00057503		A_55_P2337074	Mid1	2.017785	0.030977255
A_55_P2236291	Ppap2a	-4.001448684	0.000391912		A_55_P2167482		2.0652866	0.014622228		A_66_P104422	Ckap4	3.7854807	0.000183891		A_55_P2337073	Mid1	2.5197263	0.046163127
A_55_P2234704	A530047J11Rik	-2.349978876	0.041159105		A_55_P2167451	Cnnm2	-3.850689662	0.011370061		A_66_P104134	Homer1	-2.023481941	0.001016605		A_55_P2334629		-3.170349672	0.02006149
A_55_P2233547	9130214F15Rik	-2.362229463	0.032597266		A_55_P2167269	Pcsk4	-2.275528241	0.008289445		A_66_P103996	Gm14318	-2.667962941	0.0249984		A_55_P2334177	4933428C20Rik	-3.430098234	0.024728425
A_55_P2232325		-2.207603472	0.03681045		A_55_P2167123	Gm12839	-3.811041403	0.001919162		A_66_P103198	2210017I01Rik	2.8972766	0.011932701		A_55_P2332926	2810037O22Rik	-2.199018811	0.022906864
A_55_P2231747		2.2676783	0.019745072		A_55_P2166148	H2-M9	-2.183275832	0.011486969		A_66_P103027	Clec9a	-12.5802779	0.000119083		A_55_P2331546	D830026I12Rik	-2.749921077	0.001992625
A_55_P2223851		-2.009273278	0.048735257		A_55_P2165554		2.8930275	0.002031492		A_66_P102879	Thra	-2.83504128	0.001897664		A_55_P2330215	A730090N16Rik	2.8564746	0.005053914
A_55_P2222870	Mylk	-2.694000353	0.006823247		A_55_P2165191	Gm7420	-4.832215803	0.00140642		A_66_P102528	Tspan5	-3.364500043	0.007322784		A_55_P2329298	Gm12758	2.1184986	0.004190383
A_55_P2221236	AU024180	-2.160019796	0.045730885		A_55_P2164694		2.0903254	0.042894647		A_66_P102467	Casz1	-3.510601631	0.013223657		A_55_P2328647	4930567K12Rik	-3.00118724	0.003938656
A_55_P2219257	5830405M20Rik	2.2203112	0.011047739		A_55_P2163729	Tvp23a	-5.023980211	0.001593737		A_66_P102346		-5.362706378	0.045089785		A_55_P2327027	Ano6	-2.142431228	0.011627716
A_55_P2217876		-2.169988902	0.01910638		A_55_P2163682	LOC386400	-3.216903722	0.004152481		A_66_P102143		-6.868079508	0.03865509		A_55_P2326260	4930525G20Rik	-2.059714629	0.000225407
A_55_P2217831	2900054C01Rik	3.5011282	0.001925225		A_55_P2163591	Gm9484	-2.682780304	0.017120825		A_66_P102049	Zfp1	5.8588605	0.000962402		A_55_P2325803	Tnfrsf11a	-3.575091125	2.81056E-06
A_55_P2216822		-2.146766159	0.0416849		A_55_P2162880	Cyp3a57	-74.55109617	0.004237758		A_66_P101942	Gm9706	-6.580085463	0.023327237		A_55_P2325698	2010002M09Rik	-2.220508927	0.000946141
A_55_P2213209	LOC269472	27.23126	0.000655033		A_55_P2161794	Cyp2c65	-9.606323266	0.000494751		A_66_P101921		-7.161568275	0.001222519		A_55_P2322507	A130042O14Rik	-7.96824876	0.005518944
A_55_P2212458	LOC548102	-2.568395209	0.0011376		A_55_P2161545	Ddx21	2.631815	0.001818393		A_66_P101835	Cd38	3.1184058	0.000582842		A_55_P2321919	Gm16863	-2.064179553	0.000421884
A_55_P2212259	4930539J05Rik	-3.403990185	0.012075211		A_55_P2161410	Serpina3m	4.2571507	0.04772895		A_66_P101707	Adam4	-6.819034352	0.000501966		A_55_P2320263	C030007I01Rik	2.0302217	0.011471816
A_55_P2210724	Trcg1	-2.006406979	0.035204317		A_55_P2161390		-2.999162994	0.006462288		A_66_P101664	Scai	-2.264507625	0.000911379		A_55_P2319815	AW552889	5.4158435	0.01712814
A_55_P2208836	4930432N10Rik	5.2516837	0.000931008		A_55_P2160825	Xdh	-2.940829193	0.049841348		A_66_P101631	Zfp27	-2.519297821	0.047258332		A_55_P2318584	Aqp8	-175.5812023	0.000142329
A_55_P2207342	LOC101056197	-3.384460918	0.038073797		A_55_P2160815	Foxd3	6.27609	0.04843489		A_66_P101477	Bglap3	53.524498	0.00302668		A_55_P2317570	1700051A21Rik	-2.192334948	0.03590944
A_55_P2207255	Srpx	-4.250068957	0.004058773		A_55_P2160726	Tfcp2	10.619348	0.002499904		A_66_P101423	Ogfod3	-7.241751536	0.012260818		A_55_P2315057	Ttll8	-2.193359079	0.04668404
A_55_P2206491	1810062O18Rik	-5.969849157	0.000753939		A_55_P2160686	Tsc22d1	-2.029697066	0.023241013		A_66_P101407	Acat3	2.762458	0.020187892		A_55_P2315012	4930458D05Rik	-2.200012848	0.030742532
A_55_P2205769	4933422A05Rik	2.1724522	0.015604374		A_55_P2160371	Slc35e2	-2.280565005	0.000233837		A_66_P101261	Gm3367	34.59574	0.001664672		A_55_P2312654	BB070754	2.4754453	0.001002238
A_55_P2205156	Aamdc	-2.970775354	0.00067331		A_55_P2160128	Pls1	-2.1227278	0.000186706		A_66_P101251	Chmp3	2.3662195	0.008301321		A_55_P2309100	Ky	-28.92438876	0.000894514
A_55_P2199917	AU043392	5.940651	0.042684704		A_55_P2159949	Polr1e	2.228869	0.001166609		A_66_P101132	Hist1h2bp	3.952353	0.019285858		A_55_P2307733	E030004H24Rik	-2.017755115	0.014561686
A_55_P2199202	Il22	53.59968	0.000197342		A_55_P2159870	Tead4	3.3300831	0.002281115		A_66_P100765	Dao	-7.541910396	0.001507817		A_55_P2305430	4933411E02Rik	-4.717011392	0.026430398
A_55_P2198983	4930415C11Rik	-20.91753644	0.000768553		A_55_P2159850		-2.387482373	0.025509706		A_66_P100696	Slc26a2	-5.552848234	0.001826123		A_55_P2305420	D9Wsu90e	2.1542876	0.004439135
A_55_P2198946	Gm10768	-14.57880449	0.000648048		A_55_P2159746	Mfsd2b	-2.037601324	0.040703155		A_66_P100586		-2.655350483	0.021328405		A_55_P2304864	Ros1	-11.4937601	0.002402971
A_55_P2197638	1110046J04Rik	-3.462837931	8.78311E-05		A_55_P2159555	Adamts4	3.7790086	0.001569053		A_66_P100440	Vezf1	-3.396931246	0.007970193		A_55_P2303868	5033421B08Rik	-2.373477284	0.002987503
A_55_P2197338		-2.147186546	5.56235E-05		A_55_P2159485		4.346281	0.002068427		A_66_P100419		-2.048645497	0.026034314		A_55_P2302542	1700003D09Rik	-2.477456815	0.008254071
A_55_P2196452	9430069I07Rik	-3.24359285	0.020572135		A_55_P2159234	Tatdn2	2.2897792	0.036123943		A_66_P100186	Psg28	8.540234	0.002935302		A_55_P2302290	E230012P03	-2.070246443	4.278E-05
A_55_P2195202	1700016K05Rik	3.0208354	0.006496153		A_55_P2158873	Ppid	2.3174002	0.001302749		A_65_P20641	Fads2	-2.305736883	0.018536884		A_55_P2298438	Trmt10a	2.095173	0.001616517
A_55_P2193809	9530062K07Rik	-2.217630446	0.015853338		A_55_P2158592	Sirpb1a	6.186814	0.003903659		A_65_P20174	Phf17	-2.528366886	0.003100063		A_55_P2297806	Mapkbp1	-2.430569092	0.005058979
A_55_P2193229	A330032P22Rik	2.0573933	0.03919753		A_55_P2158547	Cyp2c54	-9.567188981	0.0024549		A_65_P19881	Tmem92	3.7344692	0.040007126		A_55_P2295731	2210019I11Rik	-2.545672224	0.043579012
A_55_P2192961	Trim30b	11.228938	0.004085302		A_55_P2158107	Ddx31	2.0493903	0.000158599		A_65_P19286	Alg10b	2.0660481	0.000633653		A_55_P2293013	Ces2a	-19.02364201	0.000498981
A_55_P2192662	Lepr	-2.06260263	0.038600817		A_55_P2157814	Gmds	3.1804	0.000391051		A_65_P19149	Nln	2.7285633	0.0033254		A_55_P2289707	Cacnb4	-3.224112544	0.02457076
A_55_P2189743		-3.754655491	0.034059152		A_55_P2157770	Neu2	-2.005226663	0.01630145		A_65_P19089	Esrrg	-2.724021113	0.005416099		A_55_P2288983	Ceacam2	-3.117791666	0.036459744
A_55_P2188862	C030034E14Rik	-2.955555596	0.007572694		A_55_P2157532		5.6906447	0.004905255		A_65_P18948	Ppm1h	-2.21591494	0.016129306		A_55_P2288690	1700066J03Rik	-3.526640489	0.031689234
A_55_P2187266	Pop1	2.4066749	0.000195916		A_55_P2157335	Rspry1	-2.351865682	0.004321402		A_65_P18167	Hnrnpul2	-2.527786056	0.01154966		A_55_P2287910	Rragd	-2.270525792	0.005849798
A_55_P2186961		-2.421020032	0.005468051		A_55_P2157195		-2.56125563	0.029386904		A_65_P17602	Pgm5	-2.576169275	0.016149342		A_55_P2287760	0610038L08Rik	-22.02034751	0.000153318
A_55_P2186929		4.981301	0.01191801		A_55_P2156264		-9.629054169	0.012405113		A_65_P16680	B4galt5	-2.410669333	0.03258193		A_55_P2286493	4933405E24Rik	-2.812004006	0.016216863
A_55_P2186928		5.2251554	0.009291406		A_55_P2155727	Mafa	-2.472467101	0.029059038		A_65_P16542	Zmiz1	-2.126107064	0.015056152		A_55_P2284119	Zfp395	-3.890509243	0.002941488
A_55_P2186644	Bard1	7.013242	0.004339787		A_55_P2154994	A030014E15Rik	3.1348343	0.049568817		A_65_P16483	Pdzk1	-324.6739543	1.26085E-05		A_55_P2283764	Gm10732	-9.833817821	0.000506757
A_55_P2186499	Duoxa1	50.191383	3.48089E-05		A_55_P2153887	Tatdn3	-2.034689337	0.001988437		A_65_P16208	Baz1a	2.1291013	0.02855493		A_55_P2283254	A730081D07Rik	-4.585753312	0.026080774
A_55_P2186450		4.7526193	0.002366977		A_55_P2153783	Fmo1	-4.197180695	0.000790635		A_65_P13713	Ank3	-5.09750092	0.001799795		A_55_P2282984	6030443J06Rik	7.169475	0.007823119
A_55_P2186395		2.5187194	0.00054823		A_55_P2153762	A630081J09Rik	7.353963	0.000344516		A_65_P12392	Timp2	2.0952055	0.024313783		A_55_P2282336	4933425M03Rik	2.5701547	0.001475915
A_55_P2186282	Agxt2	-2.148837188	0.002625135		A_55_P2153517	Enho	5.554953	0.005163442		A_65_P11603	Ldb3	-3.570387676	0.003104792		A_55_P2280868	0610005C13Rik	-2.759926649	0.01490274
A_55_P2185905	Nrg4	-2.520094223	0.012971992		A_55_P2152926	Mybbp1a	2.5739973	3.58924E-05		A_65_P11504	Zfp85-rs1	-2.080473765	0.021644402		A_55_P2279927	Katnal1	-3.568965093	0.006625241
A_55_P2185900	Nrg4	-2.706941627	0.005492964		A_55_P2152771	Lhfpl2	4.514361	0.003327706		A_65_P11326	Col6a4	-2.032917157	0.011548976		A_55_P2279690	2900076A07Rik	-2.190725912	0.043754537
A_55_P2185826	Cyp3a13	-2.845145124	0.012970894		A_55_P2151956		-2.185189476	0.004594659		A_65_P11011	Gcnt3	3.4836905	0.002081755		A_55_P2278727	Gm2085	-3.167940744	0.018322794
A_55_P2185821	Cyp3a13	-2.020652687	0.025712233		A_55_P2151556	C8g	-2.768324718	0.004139685		A_65_P10491	Raph1	2.4586887	0.003151083		A_55_P2278093	AI480461	-2.050778086	0.04677147
A_55_P2185628		2.2564256	0.00167229		A_55_P2151414		13.12222	0.003827647		A_65_P10433	Rpp14	2.059692	0.000405948		A_55_P2276224	9330175E14Rik	3.8597875	0.001044776
A_55_P2185143	Fkbp6	-5.13167177	0.001057452		A_55_P2151413	Gml	23.997229	0.001123343		A_65_P10351	Atp2b1	-2.797953979	0.015535627		A_55_P2275999	C78197	-2.576806219	0.036050245
A_55_P2184931	Rbm19	2.0993629	0.004874076		A_55_P2150901	Foxo4	-2.199545785	0.03704437		A_65_P09523	Scrn3	-2.715540014	0.01381379		A_55_P2275590	A630012P03Rik	2.299193	0.041171327
A_55_P2184334	AA386476	-2.072732473	0.013154189		A_55_P2150876	Als2cr12	-3.946510886	0.001471677		A_65_P09285	2610524H06Rik	3.332298	0.000210602		A_55_P2274378	AW549542	-2.523673126	0.001502982
A_55_P2184284	E230019M04Rik	-2.597954713	0.016309882		A_55_P2150117		2.1784685	0.04489945		A_65_P09090	Arih2	2.1995628	0.010107589		A_55_P2273656		-2.682107596	0.002254938
A_55_P2184108	Gm10589	3.6538248	0.005604121		A_55_P2149921		-7.659947948	0.007141392		A_65_P09032	Rab43	-3.151188345	0.000798453		A_55_P2272032	9530025H10Rik	-2.104200293	0.011317808
A_55_P2184009	Rnd2	-3.171852222	0.007252684		A_55_P2149500	Kifc2	-4.192820784	0.012769478		A_65_P08971	F3	2.5134795	0.016947242		A_55_P2269626	D130019J16Rik	-3.054894748	0.0374268
A_55_P2183854	Sctr	27.591326	0.001853416		A_55_P2149189		-2.935337135	0.026315082		A_65_P08881	Pabpc1l	2.3849077	0.000819179		A_55_P2269254	5730419F03Rik	-2.293361059	0.012822561
A_55_P2183597	Tbc1d2	2.2215505	0.005363479		A_55_P2149011	Hif1a	4.6143055	0.012055326		A_65_P08776	Zfp937	-7.279874256	0.007915554		A_55_P2268221	Arhgap10	-2.604085967	0.017802805
A_55_P2183578		-2.110731775	0.036004815		A_55_P2148809	Zan	-2.566377164	0.003541342		A_65_P08768	Fbln1	-3.245125416	0.021400452		A_55_P2266744	B930095M22Rik	-2.64800494	0.026277026
A_55_P2183518		-3.018790461	0.001244732		A_55_P2148569	A430060F13Rik	11.989738	8.57762E-05		A_65_P08727	Adamts18	-4.423133199	0.006434382		A_55_P2266285	6330522J23Rik	2.0819695	0.036203925
A_55_P2183513	Gm10614	-4.18837326	0.0438279		A_55_P2148402	Cplx2	-2.018832151	0.03081738		A_65_P07361	Trim14	-3.428465714	0.007747779		A_55_P2262743	Gm671	2.3560064	0.00786633
A_55_P2183453	Cldn4	-3.010996883	0.000492488		A_55_P2148400		-3.204804232	0.001341632		A_65_P07062	Serf2	-2.046568856	0.011106445		A_55_P2258832	5230400M03Rik	2.2902446	0.026152372
A_55_P2183438	Runx1	3.6800666	0.000104046		A_55_P2148323	2810021J22Rik	-2.169354334	0.012085861		A_65_P07038	Ddx20	2.1650276	0.005421422		A_55_P2258612	LOC433461	-2.820682394	0.019128853
A_55_P2183433	Rab30	-2.099996588	0.026399067		A_55_P2148243	Wdr12	2.2581327	0.001504448		A_65_P06446	Tfrc	3.0105486	0.002299498		A_55_P2257381	E330011O21Rik	-2.682056378	0.001947392
A_55_P2182675	Fut7	-6.601036085	0.004848653		A_55_P2148071	LOC101056526	-120.3573651	0.003724258		A_65_P06029	Fam171b	-2.894630472	0.002472806		A_55_P2257341	2410004I01Rik	-2.589189621	0.03860694
A_55_P2182452	Tnfsf15	2.0885038	0.011101719		A_55_P2147897	C2cd4a	2.8058739	0.003781127		A_65_P05803		14.408187	1.84373E-05		A_55_P2255554	AA763521	126.38821	9.89515E-05
A_55_P2181928	Slc45a3	11.754985	0.006365182		A_55_P2147896	C2cd4a	18.435728	0.002088048		A_65_P05396	Rad18	2.1965659	0.001202218		A_55_P2254769	4931402G19Rik	-2.474428024	0.033073418
A_55_P2181752	Apol7a	-2.762111541	6.47104E-05		A_55_P2147876	Fam108a	-2.191604053	0.009456229		A_65_P03728	St3gal1	2.4161258	0.001958367		A_55_P2253289		2.1431057	0.022747459
A_55_P2181542	Sult1d1	-11.62941745	0.000641634		A_55_P2147686	Sectm1a	-7.296264225	0.001738848		A_65_P03719	Fuca2	-2.075358164	0.004009548		A_55_P2252891		2.0790193	0.011393411
A_55_P2181538	Sult1d1	-10.69562826	7.08654E-05		A_55_P2147566	Tac2	-4.753092077	0.008937633		A_65_P03606	Rpap2	4.131994	0.000550154		A_55_P2250943	1700024h08rik	-4.820605505	0.003281519
A_55_P2181386	Adm2	10.829444	0.048649434		A_55_P2147250	Caprin2	-4.49292369	0.001300226		A_65_P03442	Pgk1	2.356787	0.000599824		A_55_P2250192		-4.613877936	0.000690904
A_55_P2181341	Ecel1	-2.423535927	0.004923157		A_55_P2147200	Ttc37	2.1725352	0.002152606		A_65_P03364	Dennd4a	3.5148392	0.021469269		A_55_P2249849	Sema6a	-3.336824096	0.001110493
A_55_P2181149	Ccdc112	2.0730395	0.006057363		A_55_P2146728	Zfp354a	-2.085344909	0.021655718		A_65_P02177	Gstm4	-6.95018752	0.001820806		A_55_P2248871	6330563C09Rik	-2.054143863	0.002018745
A_55_P2180904	Optc	-7.193102505	0.003798906		A_55_P2146254	Ifitm1	6.085888	0.000155704		A_65_P01991	Prrg4	9.347013	0.001762928		A_55_P2243237	AU015621	-3.858661847	0.024218982
A_55_P2180899	Aldh3a2	-2.087039002	0.006882447		A_55_P2146177	Cerk	2.2286355	0.003847481		A_65_P01319	Pde4b	9.05179	0.00141629		A_55_P2238875	A830021K08Rik	-3.732341824	0.019243037
A_55_P2180406	Cdkn2aipnl	2.8636594	0.000180049		A_55_P2145804	Aen	2.2005408	0.000548126		A_55_P2465382		4.661986	0.000286137		A_55_P2238132	1700081H04Rik	-3.09085685	0.0428794
A_55_P2180301	Clcn5	-2.537655638	0.002648605		A_55_P2145656		3.1259644	0.036095444		A_55_P2462377	Nsf	2.642532	0.000370471		A_55_P2236291	Ppap2a	-3.120379888	0.001196775
A_55_P2180249	Mtch2	-2.136396801	0.0325988		A_55_P2145637	Ap1s3	-2.168600914	0.012707704		A_55_P2462358	Fam118b	2.2618694	0.002053078		A_55_P2235958		-2.501169297	0.025876692
A_55_P2179990	Defb33	3.181063	0.009225041		A_55_P2145531	Mpst	-3.380259219	0.000443411		A_55_P2459006	Agphd1	-5.527977703	0.002303349		A_55_P2233547	9130214F15Rik	-5.480061618	0.001880414
A_55_P2179974	Spsb1	7.2835603	0.001741321		A_55_P2145465	D5Ertd577e	-10.52068047	0.002393717		A_55_P2454784	Ifnar1	2.560188	0.006481037		A_55_P2233373	D930023I05Rik	2.4846818	0.006762807
A_55_P2179604	Vash1	-2.307362195	0.009662163		A_55_P2145149	Cpn2	3.7379344	0.001104715		A_55_P2449750	1700047I17Rik2	2.8229036	0.013222828		A_55_P2231747		2.5420058	0.005731321
A_55_P2179587	Celsr3	39.272923	1.59643E-05		A_55_P2145136		2.1502702	0.002300663		A_55_P2448776	Mdn1	2.1907558	0.014093864		A_55_P2225460	AW555355	2.4361532	0.004914514
A_55_P2179582	Nmur2	-2.912180743	0.00298763		A_55_P2144364	Gm4354	-3.664426883	0.011649305		A_55_P2444515	Akap2	3.949401	0.006046775		A_55_P2223592	A730062M13Rik	-2.014183883	0.04087484
A_55_P2179266		2.3468685	0.002938721		A_55_P2144305		27.30114	0.003287636		A_55_P2442017	Samd8	-2.168188225	0.007360705		A_55_P2222870	Mylk	-2.047312742	0.002017556
A_55_P2179246		-2.275028671	0.00533795		A_55_P2144126		2.6007686	0.002968231		A_55_P2439712	Ddhd2	-3.684944606	0.003127719		A_55_P2221236	AU024180	-2.066467514	0.038865775
A_55_P2179027	Gem	3.927974	0.000303922		A_55_P2144090		-6.044114054	0.010038609		A_55_P2438722	Ifnar1	2.9331164	0.03517459		A_55_P2219982	Hoxa4	-2.586781541	0.014222289
A_55_P2178801	Ugt1a10	-2.15200734	0.016180327		A_55_P2143923	Slc13a2	-2.903612099	0.006476279		A_55_P2431897	Thap6	11.898434	0.000792875		A_55_P2219581	C76332	-2.363848139	0.030885346
A_55_P2178800	Ugt1a10	-2.761375743	0.034001976		A_55_P2143765	Ugt1a6b	-3.345513232	0.006126165		A_55_P2429225	Psrc1	5.0031786	0.000175867		A_55_P2219257	5830405M20Rik	3.427824	0.003278494
A_55_P2178798	LOC100048662	-2.636257194	0.04047505		A_55_P2143441		3.3577259	0.022630332		A_55_P2427150	C430002N11Rik	-9.99376489	0.010133192		A_55_P2219174	2010013B24Rik	4.0009594	0.029219389
A_55_P2178491	Fam53b	-2.217837803	0.012463404		A_55_P2143042	Gm8096	3.9882746	0.01560738		A_55_P2426941	Gprin3	-3.464412858	0.000820313		A_55_P2217876		-3.62402285	0.016864268
A_55_P2178317	Gm9199	2.2864	0.002392551		A_55_P2143041	Phgdh	3.932712	0.015101148		A_55_P2423463	5730433K22Rik	2.598627	0.001589543		A_55_P2217831	2900054C01Rik	3.205269	0.002082763
A_55_P2177953	Aqp11	-2.54161365	0.003724514		A_55_P2142488	Spry3	-2.133332241	0.04014857		A_55_P2423228	AI464196	2.6056285	0.002215076		A_55_P2213209	LOC269472	33.332718	0.000395709
A_55_P2177755	Cdk2ap1	2.0536313	0.000390051		A_55_P2142232	Serpina3i	9.331224	0.013683309		A_55_P2422826	Trgv2	-5.228220176	0.001516185		A_55_P2212968	Cd247	-3.09190789	0.005612963
A_55_P2177488	Hist2h2be	-4.122963256	0.001523425		A_55_P2142226	Serpina3f	3.9685981	0.009623944		A_55_P2422650	5031425E22Rik	-5.388856954	0.005320245		A_55_P2209258	B430105A11Rik	-4.212698472	0.010596244
A_55_P2177445		-2.564153387	0.00207569		A_55_P2141860	Aen	2.2130926	0.000824939		A_55_P2422164	C130093G08Rik	-15.07609357	0.000212229		A_55_P2208836	4930432N10Rik	3.675994	0.000480445
A_55_P2176963	Hsph1	3.8237135	0.001864235		A_55_P2141306	Synj2bp	-2.407501389	0.049791858		A_55_P2420694		-9.88511568	0.004005241		A_55_P2208727		-3.011379249	0.007483192
A_55_P2176565	B3galt5	85.250885	1.23085E-05		A_55_P2141152	Ido1	-9.055353656	0.019954989		A_55_P2419091	2810449G22Rik	6.234435	0.02758386		A_55_P2208041	Stra8	-2.99618421	0.020820996
A_55_P2176145	Rgs17	-3.13174833	0.005106897		A_55_P2141084	Tenm4	-2.029088526	0.041214246		A_55_P2417379	4930434F21Rik	2.0313983	0.030342609		A_55_P2207342	LOC101056197	-4.36490101	0.027405253
A_55_P2175595		-9.246658632	0.001099945		A_55_P2141058	Gm4477	-4.033536761	0.002053944		A_55_P2416494	8430426J06Rik	-3.815944481	0.020960197		A_55_P2206491	1810062O18Rik	-3.409161727	0.000171365
A_55_P2175590	Gm5486	18.13149	0.000314671		A_55_P2140863	Vmn1r124	2.4571972	0.042171188		A_55_P2415472	4931408D14Rik	-2.371776092	0.007625505		A_55_P2205769	4933422A05Rik	2.921934	0.001036917
A_55_P2175400	Zfp467	-2.178510933	0.000733637		A_55_P2140835		-3.166533841	0.03717124		A_55_P2414707	4732463B04Rik	5.063897	0.001344742		A_55_P2205156	Aamdc	-2.625280692	0.000868414
A_55_P2174743	Akap7	-2.213977223	0.002653675		A_55_P2140751		2.049283	0.00714304		A_55_P2414619	B130021B11Rik	-3.389532919	0.013526312		A_55_P2204396	6030458E02Rik	2.598678	0.003307355
A_55_P2174371	9430038I01Rik	-8.494169008	0.000678466		A_55_P2140212		3.6324282	0.002016271		A_55_P2414534	0610009L18Rik	2.483548	0.046610184		A_55_P2203284		-2.112981546	0.022443816
A_55_P2173982	Rrm2	2.8329396	0.003109152		A_55_P2140042	Krt31	-6.44389395	0.001337491		A_55_P2414475	AW552393	-5.992093911	0.034765713		A_55_P2201454	2310079F09Rik	2.0640879	0.019991772
A_55_P2173952	Myh6	-2.210746483	0.02167791		A_55_P2139937	Lrrc56	-2.500620029	0.001230674		A_55_P2413458	Tfcp2l1	5.012793	0.000589609		A_55_P2201395	2410017I17Rik	3.7690032	0.000157329
A_55_P2173897	Pla2g2d	2.355945	0.00281134		A_55_P2139431	Ces2h	-4.226744557	0.001187813		A_55_P2412349	AW111846	-7.854114535	0.002516245		A_55_P2200009		-2.002682954	0.032903083
A_55_P2173892	Isg20	2.0463479	0.007961036		A_55_P2139261		5.175514	0.018344564		A_55_P2412319	A830052D11Rik	2.2803915	0.020299831		A_55_P2199917	AU043392	2.765055	0.026472198
A_55_P2173702	Ebpl	-4.375992448	0.001345647		A_55_P2139019	Hivep3	4.8014994	0.023235267		A_55_P2411747	AI596198	-9.09549446	0.007334879		A_55_P2199202	Il22	49.205284	0.000244766
A_55_P2173576		2.4084523	0.0124272		A_55_P2139014	Lcn6	2.3280208	0.03928879		A_55_P2407367	9130001E16Rik	-5.887127055	5.50139E-05		A_55_P2198983	4930415C11Rik	-21.70172562	0.00105707
A_55_P2172956	Cnih2	2.7635345	0.001893106		A_55_P2138966	Nab2	-2.037298577	0.049445376		A_55_P2406758	5330427O13Rik	-3.679804058	0.042648666		A_55_P2198946	Gm10768	-21.71733756	0.000222723
A_55_P2172196	Thnsl1	-2.483750559	0.007716319		A_55_P2138878	Lrfn4	2.0646417	0.004575443		A_55_P2404808	2210406H18Rik	5.9127054	7.19248E-06		A_55_P2197638	1110046J04Rik	-2.356522814	0.00172706
A_55_P2172022	B4galt1	3.2665741	0.000499004		A_55_P2138104		3.1069102	0.001426381		A_55_P2401971	AU015680	-3.361275053	0.01613461		A_55_P2196452	9430069I07Rik	-2.353711865	0.044039972
A_55_P2172001	Mrgpra2a	6.9282393	0.005013144		A_55_P2138100		2.6344955	0.002057962		A_55_P2401403	C030046G05	6.1006823	0.006189925		A_55_P2196447	9430069I07Rik	-2.686232323	0.00853233
A_55_P2171897	Notch1	-2.257414818	0.003445336		A_55_P2137941	Fxyd2	-2.979142398	0.005490509		A_55_P2399688	Glipr2	2.341573	0.0224664		A_55_P2196180		-3.038174019	0.025825951
A_55_P2171608		-2.653936829	0.039853625		A_55_P2137527	Fam183b	-2.021980219	0.019381225		A_55_P2398264	LOC552912	-2.472301325	0.009789778		A_55_P2195202	1700016K05Rik	3.292442	0.001550187
A_55_P2171528	3110082I17Rik	2.011388	0.030544901		A_55_P2137466	Kcnu1	-5.426397939	0.038579274		A_55_P2398089	B130024M06Rik	2.2107997	0.045948304		A_55_P2193809	9530062K07Rik	-2.212775882	0.024696914
A_55_P2171413	Me1	-3.706982324	0.022543851		A_55_P2136827	Wfdc16	-13.0142381	0.007861935		A_55_P2396312	4930473H19Rik	-2.516773477	0.048402723		A_55_P2193760		-2.024886257	0.03565441
A_55_P2171406	Tm7sf2	-2.586085618	0.004743536		A_55_P2136776	Sult1b1	-2.49814987	0.000582102		A_55_P2395911	D2Ertd295e	12.513628	7.99074E-05		A_55_P2193064	6720473M08Rik	2.0021865	0.000511918
A_55_P2170881	Arhgap26	-2.245150195	0.006904674		A_55_P2136121	9030617O03Rik	-2.842667749	0.005095457		A_55_P2394490	D630004K10Rik	-3.311984941	0.042976618		A_55_P2192961	Trim30b	17.455587	0.002965351
A_55_P2170732	B930041F14Rik	-2.842116829	0.000512603		A_55_P2135526	Gzmc	6.200874	0.004758344		A_55_P2393543		-2.181239876	0.003529339		A_55_P2192397	A330023F24Rik	2.1149735	0.04319341
A_55_P2170536	Zfp949	-2.129378481	0.00881469		A_55_P2135200	Slfn10-ps	2.2858083	0.004446955		A_55_P2390965	4933406J10Rik	8.710208	0.040353406		A_55_P2190152	4921509J17Rik	2.4451468	0.008544369
A_55_P2170454	Gsta2	-4.801154889	0.001522538		A_55_P2135039	Hyi	-2.237928151	0.007112119		A_55_P2389435	Tiaf2	-6.476715399	0.001063753		A_55_P2189955	Vwa5b2	-2.439076027	0.012633306
A_55_P2170355		2.688694	0.004259835		A_55_P2134882	Slc7a15	-2.945283582	0.011562374		A_55_P2388687	1700003G18Rik	4.73442	0.003617831		A_55_P2187260		-2.246184216	0.016834898
A_55_P2170309	Ppfibp2	-2.634410592	0.00171835		A_55_P2134004	Gstm2	-2.926031161	0.00147995		A_55_P2387865	4930552P12Rik	-2.632850129	0.009171509		A_55_P2187211		-3.974514775	0.015174861
A_55_P2170225	Sh3bgrl2	2.9623985	0.000281521		A_55_P2133910	Ttll10	2.2698507	0.006966827		A_55_P2387515	9130208D14Rik	-82.38018091	0.00623622		A_55_P2186929		5.3239913	0.010598493
A_55_P2170210	Ap1s3	-3.758782819	0.003514006		A_55_P2133835	1700023F06Rik	-2.334078527	0.01761297		A_55_P2386544	2810004I08Rik	3.8073852	0.03288912		A_55_P2186928		5.653755	0.007561638
A_55_P2170054	Gm7854	-2.838437231	0.006725249		A_55_P2133546	Ndufaf5	3.16021	0.000116645		A_55_P2386236	Ceacam2	2.4004555	0.002006535		A_55_P2186644	Bard1	5.296563	0.003773599
A_55_P2169694		-2.250253784	0.002456068		A_55_P2133315	Steap2	2.8414063	0.020211542		A_55_P2383533	C130081A10Rik	2.0079575	0.017984817		A_55_P2186540		-2.889853689	0.037235226
A_55_P2169529		2.002537	0.000110209		A_55_P2133310	Steap2	5.4222984	0.018519951		A_55_P2382110	Slc38a9	-2.03028569	0.017450385		A_55_P2186499	Duoxa1	44.738106	5.68151E-05
A_55_P2169356		-3.880988404	0.000384657		A_55_P2133195	Gm4951	2.0636222	0.000875601		A_55_P2382105	BC035044	2.489099	0.009288443		A_55_P2186450		3.8615234	0.002380787
A_55_P2169259	Cyp3a25	-114.2735033	0.001355547		A_55_P2132533		-12.97097614	0.001864056		A_55_P2380806	Gm2115	-3.00629458	0.009948571		A_55_P2186395		2.3507597	0.0003861
A_55_P2169247	Gm15056	29.152431	0.002163298		A_55_P2132532		-11.73489648	0.000961533		A_55_P2379510	LOC628062	4.994676	0.010186262		A_55_P2186282	Agxt2	-2.633675908	0.000148548
A_55_P2168990	Tmsb10	2.7358842	0.000437484		A_55_P2132154	BC061194	-2.60694809	0.03223015		A_55_P2375194	P2rx3	-3.995747246	0.04850308		A_55_P2185905	Nrg4	-2.500569317	0.028012808
A_55_P2168899		10.514941	0.002817055		A_55_P2131920	Prrx1	-2.887198595	0.000504087		A_55_P2374162	4930542N06Rik	-4.553504728	0.00418654		A_55_P2185900	Nrg4	-2.861786474	0.04998276
A_55_P2168823		4.952004	0.009347643		A_55_P2131915	Prrx1	-3.100765579	0.002298093		A_55_P2373872		2.6403167	0.033008073		A_55_P2185826	Cyp3a13	-3.35294763	0.004404948
A_55_P2168722	Fmo5	-10.95369195	0.002814723		A_55_P2131473	Rmnd5a	-2.162685976	0.010279212		A_55_P2371879	Gcap8	-3.635122407	0.001515262		A_55_P2185628		2.3841267	0.002029699
A_55_P2168707		-2.101219438	0.005398346		A_55_P2131190	Echdc3	-3.394417229	0.012499971		A_55_P2368710	C230037E05Rik	-3.356792614	0.025047848		A_55_P2185407	Gm5258	-3.073725173	0.002941411
A_55_P2168667	Rbpms2	-2.638833239	0.007551173		A_55_P2130525	Arl14ep	9.255194	0.02326032		A_55_P2367803	Il2	-3.300627089	0.011702598		A_55_P2185143	Fkbp6	-3.959402974	0.0005327
A_55_P2168643	Khk	-2.267197629	0.01248211		A_55_P2130104	Slc52a3	3.6148796	0.001250434		A_55_P2367463	Acer2	2.705019	0.002965429		A_55_P2185085		-2.693909999	0.031784423
A_55_P2168301	Slc46a1	-4.564589095	0.007613139		A_55_P2129925	Mybl2	2.136129	0.010046292		A_55_P2367461	Acer2	3.640882	0.002474449		A_55_P2184751	Eif2c1	-2.52604319	0.008141716
A_55_P2168113	Nudcd1	2.2937057	0.001206049		A_55_P2129658	Smad6	-2.302662142	0.004574657		A_55_P2367007	C330020G15Rik	-5.016182204	0.021619504		A_55_P2184676	Tesk2	-2.156488615	0.009671086
A_55_P2168014	Prmt7	2.1607246	0.001403502		A_55_P2129621	Akp3	-22.54628244	0.004597032		A_55_P2364703	9430037G07Rik	3.1391943	0.003326702		A_55_P2184123	Atp1a4	2.2473354	0.012799231
A_55_P2167530	Scube3	-5.299744542	3.66156E-05		A_55_P2129523	Gm9519	12.572923	0.003674546		A_55_P2363652		-10.14021381	0.0065536		A_55_P2184108	Gm10589	4.352315	0.000265001
A_55_P2167525	Scube3	-2.043546588	0.03448625		A_55_P2129488	Wfdc10	-3.259196393	0.016689798		A_55_P2362763	AI853106	-4.414538204	0.000149161		A_55_P2184009	Rnd2	-3.338949446	0.005187997
A_55_P2167501	Acsf2	-9.575775892	0.002657473		A_55_P2129469	LOC101056661	-2.119572593	0.013411249		A_55_P2361652	LOC101056045	7.698256	0.001920641		A_55_P2183854	Sctr	23.294575	0.001305481
A_55_P2167451	Cnnm2	-5.281940475	0.004337125		A_55_P2129309	Foxo3	-2.44605818	0.011713312		A_55_P2361547	2610201A13Rik	2.748121	0.001966152		A_55_P2183597	Tbc1d2	2.415111	0.001346162
A_55_P2167269	Pcsk4	-2.301897546	0.003196433		A_55_P2129077	Gm5464	-2.104823804	0.037377805		A_55_P2360266	4833411C07Rik	-3.040842776	0.005964619		A_55_P2183518		-3.106230891	0.000686042
A_55_P2167123	Gm12839	-6.364232403	0.001455049		A_55_P2128969	Wbscr27	-2.527622363	0.000124162		A_55_P2359797	Nod2	4.2334886	0.001960935		A_55_P2183513	Gm10614	-2.999305661	0.026120873
A_55_P2167112	Kank2	-2.133332423	0.001229183		A_55_P2128577	Rnf217	2.1066048	0.014142858		A_55_P2359436	A930026B05Rik	-2.342349897	0.034847856		A_55_P2183453	Cldn4	-3.69426281	0.008196425
A_55_P2166809		-2.140804753	0.010478235		A_55_P2128229		4.1803656	0.007266074		A_55_P2359110	A230005M16Rik	2.845851	0.009025349		A_55_P2183438	Runx1	3.1626534	0.000115892
A_55_P2166501	Cd44	2.3718996	0.000428826		A_55_P2127303	Spsb2	-3.069698801	0.000451834		A_55_P2356736	6720483E21Rik	2.1662018	0.00418841		A_55_P2183352		-2.24268186	0.016158745
A_55_P2166486	Cd44	2.239381	0.000585498		A_55_P2126827	Gm9892	2.2167044	0.005599786		A_55_P2353743	Gm2447	4.863413	0.021358784		A_55_P2182675	Fut7	-4.362562824	0.001370949
A_55_P2166148	H2-M9	-2.037276206	0.001720921		A_55_P2126775	Gfpt1	2.188884	0.007038374		A_55_P2353034	4833419O12Rik	24.222048	2.13046E-05		A_55_P2181928	Slc45a3	14.869781	0.007883701
A_55_P2165869	Cebpb	2.0969846	0.006687328		A_55_P2126572	Tmem25	-2.304998137	0.006123309		A_55_P2350617	Slc37a2	-35.15440288	0.000336961		A_55_P2181542	Sult1d1	-7.559477782	0.000774128
A_55_P2165790	Siglech	-2.436380858	0.02061546		A_55_P2126333	Cyp2a12	-2.664799175	0.004135489		A_55_P2350067	A530072M11Rik	-2.649987855	0.002991313		A_55_P2181538	Sult1d1	-8.319284419	0.00012156
A_55_P2165554		2.180189	0.005839395		A_55_P2125208	Arid5a	2.3150635	0.000490093		A_55_P2349747		-2.766243312	0.020507662		A_55_P2181386	Adm2	18.450022	0.012495199
A_55_P2165504		3.8546324	0.033659056		A_55_P2124736	Col14a1	-2.119560598	0.009596221		A_55_P2349258	Ptk2	2.2600958	0.031996854		A_55_P2181341	Ecel1	-4.330449312	0.020432442
A_55_P2165439	Krt36	2.5837765	0.005426605		A_55_P2124712	Ces2c	-2.582753555	0.004323171		A_55_P2347906	B230303A05Rik	19.91259	0.007452583		A_55_P2181149	Ccdc112	2.0534678	0.003151446
A_55_P2165191	Gm7420	-3.784917377	0.00371207		A_55_P2124523		-2.329862925	0.000969108		A_55_P2347756	AU040972	-2.196438571	0.002721833		A_55_P2180969		2.8001082	0.015201632
A_55_P2164932	Gsdmc4	-2.451391361	0.021711199		A_55_P2124461		2.2385497	0.010195843		A_55_P2346644	C730037M02Rik	-6.104864851	0.024299033		A_55_P2180861		-2.286465814	0.001150954
A_55_P2164890	5830415F09Rik	2.445252	0.020779109		A_55_P2124043	Tceanc	-2.83485185	0.045200054		A_55_P2345631	Tcrg-V1	-4.384864081	0.001652706		A_55_P2180546	Spats1	-3.398593465	0.0317725
A_55_P2164849	Gm6811	-2.007889802	0.013743665		A_55_P2123491	B3gnt5	2.6481626	0.000698256		A_55_P2344943	B130055M24Rik	-2.307961665	0.042259824		A_55_P2180406	Cdkn2aipnl	2.2661505	0.000501062
A_55_P2164492	Samhd1	-2.754017795	0.00612364		A_55_P2123062	Cbfa2t3	2.7005835	0.015147553		A_55_P2344804	C87490	6.3311033	0.00169016		A_55_P2180301	Clcn5	-2.718721409	0.002125691
A_55_P2164139		2.259981	0.03787867		A_55_P2122997	Tet1	-2.798848755	0.003467626		A_55_P2344598	E330037I15Rik	3.0993233	0.027567485		A_55_P2179990	Defb33	2.7575803	0.010268771
A_55_P2163961	Kcnj5	-2.678090329	0.004238855		A_55_P2122464		-14.03859688	0.000126202		A_55_P2344244	4930556H04Rik	-3.706950306	0.008149994		A_55_P2179974	Spsb1	12.936638	3.19168E-05
A_55_P2163812	42982	-2.591476261	0.003021857		A_55_P2122429	Cym	-3.349588439	0.010069466		A_55_P2341890		-2.451168075	0.008630537		A_55_P2179964	Prickle4	-2.799400816	0.009223749
A_55_P2163774	Crip1	-2.228858872	0.000305747		A_55_P2122419	Arl1	2.025695	0.010434301		A_55_P2340678	AI849538	2.2714188	0.009167651		A_55_P2179884		-3.105926988	0.023137933
A_55_P2163729	Tvp23a	-10.21253866	0.000320702		A_55_P2122384	Pnpt1	2.0880172	0.008362905		A_55_P2340101	BC062258	2.2294302	0.001616815		A_55_P2179821	Glyatl3	-2.194324651	0.01521288
A_55_P2163682	LOC386400	-5.035822068	0.000950342		A_55_P2122300	Cir1	4.513083	0.029823812		A_55_P2337074	Mid1	2.562588	0.010613187		A_55_P2179760		-3.416070212	0.04581152
A_55_P2162880	Cyp3a57	-121.7868963	0.001873268		A_55_P2121760		-2.735273901	0.003632505		A_55_P2336623	E030042N06Rik	-3.677696532	0.013319072		A_55_P2179676	Spp2	-3.353392208	0.030709622
A_55_P2161794	Cyp2c65	-22.33882743	0.000204128		A_55_P2121252	Amd2	2.0712621	0.001971207		A_55_P2329298	Gm12758	2.9112165	0.000197271		A_55_P2179587	Celsr3	37.32892	1.54653E-05
A_55_P2161702	Nrip2	-3.954032006	0.032632098		A_55_P2121225	Cyp3a11	-320.6890556	0.007110831		A_55_P2328647	4930567K12Rik	-2.312027804	0.019869313		A_55_P2179582	Nmur2	-2.121095011	0.00853929
A_55_P2161695	Kdelc1	2.1968305	0.000465544		A_55_P2121185	Omp	2.5985782	0.006086088		A_55_P2326260	4930525G20Rik	-2.203831639	0.000349465		A_55_P2179246		-3.143367383	0.000219563
A_55_P2161690	Tomm40	2.0125089	0.001728978		A_55_P2121142	Tbc1d22b	8.662946	0.001734701		A_55_P2325803	Tnfrsf11a	-2.089970994	0.001354609		A_55_P2179027	Gem	2.3977249	0.000813975
A_55_P2161640	Slc38a1	2.4117851	0.000230484		A_55_P2121042	Pla2g2a	2.1320086	0.010586494		A_55_P2325698	2010002M09Rik	-2.367294781	0.005254485		A_55_P2178800	Ugt1a10	-2.521854899	0.04447896
A_55_P2161585	Coq10a	-2.147130208	0.001267721		A_55_P2120961		-3.063913887	0.027476503		A_55_P2325663	Lass3	20.783243	0.012539996		A_55_P2178798	LOC100048662	-4.125915855	0.002696583
A_55_P2161545	Ddx21	3.0528111	8.47276E-05		A_55_P2120919		-13.34840101	0.002906064		A_55_P2323951		-3.181847079	0.000541856		A_55_P2178664		-2.22926909	0.040266193
A_55_P2161410	Serpina3m	11.608047	0.01112072		A_55_P2120545	Wdtc1	-2.159047998	0.016495101		A_55_P2322709	4633401B06Rik	-2.0887509	0.007082979		A_55_P2178491	Fam53b	-2.264769183	0.012037115
A_55_P2161400	Sctr	-2.33084303	0.031785402		A_55_P2120469	Armc2	-9.482028096	0.000541388		A_55_P2322507	A130042O14Rik	-7.844642811	0.013988205		A_55_P2178466	Gkn1	-2.448322042	0.030249946
A_55_P2161390		-3.27048069	0.003453441		A_55_P2120433	Wdr12	2.7661183	0.000342532		A_55_P2320313	Kcnb1	-4.344494615	0.008957324		A_55_P2178388		-2.942039267	0.008406351
A_55_P2161126		2.0968418	0.000419629		A_55_P2120060	Dab1	-3.374110812	0.004506656		A_55_P2320308	D15Ertd509e	-3.517407845	0.040264115		A_55_P2178327	Tll1	-2.106984365	0.032665808
A_55_P2161077		2.1777625	0.000941902		A_55_P2119927		-4.08950888	0.006702747		A_55_P2320283	Hmga2-ps1	11.07562	0.011802922		A_55_P2177953	Aqp11	-3.069769287	0.00217027
A_55_P2160825	Xdh	-4.358942338	0.003865314		A_55_P2119633	Gnal	-2.180322861	0.033194847		A_55_P2319815	AW552889	6.296319	0.013228546		A_55_P2177899	Dact1	-2.461934371	0.01439398
A_55_P2160815	Foxd3	5.642584	0.013532806		A_55_P2119257	Serpine1	3.798512	0.031394903		A_55_P2318955	4930417H01Rik	-2.572885604	0.021784935		A_55_P2177885	Dact3	-2.011350291	0.018055715
A_55_P2160726	Tfcp2	11.755719	0.000685707		A_55_P2119145		-3.312142576	0.004218867		A_55_P2318934	1200007C13Rik	7.937896	0.04060452		A_55_P2177623	Zfyve28	-2.760775694	0.035144597
A_55_P2160676	Ret	2.1554208	0.003341876		A_55_P2118916	Mgat4c	13.381443	0.002549157		A_55_P2318584	Aqp8	-159.9276104	0.00016651		A_55_P2177488	Hist2h2be	-3.619115589	0.000524462
A_55_P2160416	Acoxl	-2.334194246	0.011203115		A_55_P2118794	Otop2	-2.826791196	0.005479028		A_55_P2316612	6720407P12Rik	-6.205539636	0.000955438		A_55_P2177445		-3.26319594	0.001089034
A_55_P2160371	Slc35e2	-2.874456613	3.21269E-05		A_55_P2117959	Cyp4b1	-2.531779786	0.005832623		A_55_P2315012	4930458D05Rik	-3.605882131	0.011118823		A_55_P2177410	Gm2814	-2.934937656	0.012360696
A_55_P2160128	Pls1	-2.931337866	6.44578E-05		A_55_P2117243	Npm1	2.0859845	0.000997406		A_55_P2312654	BB070754	2.429241	0.001257022		A_55_P2177290	Krt77	-3.64404794	0.012250392
A_55_P2159949	Polr1e	2.4668658	0.000188568		A_55_P2117155	Apoc3	-4.500058771	0.007734859		A_55_P2311720	E330024J20Rik	5.342162	0.003646741		A_55_P2176963	Hsph1	7.0005736	0.003205516
A_55_P2159870	Tead4	3.9148178	0.001149596		A_55_P2117119	Efhd1	-2.995670088	0.007248837		A_55_P2311208	C130045F17Rik	-2.730517973	0.027263513		A_55_P2176731	Prdx6	2.1421943	0.000240109
A_55_P2159850		-2.447488043	0.012724022		A_55_P2116833	9430038I01Rik	-2.33689998	0.003404808		A_55_P2309100	Ky	-20.00361545	0.004711068		A_55_P2176729	Prdx6	2.193996	9.02622E-05
A_55_P2159746	Mfsd2b	-2.424830379	0.03835955		A_55_P2116272	Cyp2c38	-22.38076758	0.033718936		A_55_P2308960	Fam120c	-3.539183826	0.039722595		A_55_P2176670	Pabpc1l2b-ps	7.036007	0.003536562
A_55_P2159555	Adamts4	10.229254	0.00011767		A_55_P2116165	Pfkfb3	3.1368265	0.000516576		A_55_P2308835	E130110O22Rik	-2.171029114	0.04833242		A_55_P2176663	D830039M14Rik	-2.118204451	0.005278638
A_55_P2159485		11.866284	2.81787E-05		A_55_P2116025	AY074887	-2.209538001	0.007134832		A_55_P2308738	Mb21d2	-3.516985386	0.017692134		A_55_P2176565	B3galt5	71.24771	1.60525E-05
A_55_P2159309	Synpo2	-2.760725314	0.018641533		A_55_P2115846	Gm10836	-2.003735363	0.010147357		A_55_P2308283	Gm16062	2.450898	0.008401615		A_55_P2176275	Gucy2e	-2.777865975	0.017785458
A_55_P2159234	Tatdn2	2.5428	0.017548792		A_55_P2115401	Bst1	-6.463105974	0.009226657		A_55_P2308239	Ccr9	-4.409552148	0.000288332		A_55_P2176145	Rgs17	-2.218362518	0.044454496
A_55_P2158990	Jun	-2.096282156	0.007419074		A_55_P2115364		-2.361457872	0.002346384		A_55_P2307603	R74862	-4.240531963	0.000353575		A_55_P2176080	Lrrc4	2.204515	0.049386382
A_55_P2158873	Ppid	2.4968355	0.000899834		A_55_P2115330	Nrg4	-4.237477565	0.000628847		A_55_P2306794	9030417H13Rik	-2.640048849	0.046761103		A_55_P2176045	Ralgapa2	2.2402124	0.001092793
A_55_P2158741	Nos2	18.72101	0.002481356		A_55_P2115151	Acpl2	-2.005903776	0.004102064		A_55_P2305560		-12.76427229	0.002696106		A_55_P2175925		-2.921435899	0.008800473
A_55_P2158592	Sirpb1a	7.664443	0.000444412		A_55_P2115003	Prpf4	2.7139523	0.004903727		A_55_P2305010	A730089K16Rik	-2.447131558	0.039144028		A_55_P2175595		-10.41254178	0.001240342
A_55_P2158547	Cyp2c54	-21.2070659	0.006480013		A_55_P2114779	Greb1	-2.056169704	0.048962533		A_55_P2305005	A430105J06Rik	2.0316713	0.035461932		A_55_P2175590	Gm5486	8.572965	0.000109878
A_55_P2158227	Angpt1	-4.365126602	0.0174302		A_55_P2114318		2.7099464	0.002432942		A_55_P2304864	Ros1	-57.31081385	1.63323E-06		A_55_P2175145	Gm10522	2.3485134	0.04703747
A_55_P2158176	Clca4	3.496729	0.001377898		A_55_P2114088	Zfp385c	-3.363999893	0.007281603		A_55_P2302848	9430065F17Rik	-2.495960911	0.003808199		A_55_P2174950		-2.547420163	0.002854569
A_55_P2158107	Ddx31	2.4165134	0.000553824		A_55_P2113071	Eif2c4	-2.18432706	0.000598097		A_55_P2302577	AI426330	-2.781062986	0.000508091		A_55_P2174743	Akap7	-3.03072522	0.000644061
A_55_P2158102	Camp	2.0968297	0.013432007		A_55_P2113026	Foxo4	-2.641685619	0.022927556		A_55_P2302542	1700003D09Rik	3.0466912	0.024516026		A_55_P2174401	Ccdc42b	-2.40386765	0.042308893
A_55_P2157902	Igsf10	-3.559987661	0.005787974		A_55_P2112882	Adh6a	-2.109778217	0.001511712		A_55_P2301312	Wdr78	-3.868140057	0.006895279		A_55_P2174371	9430038I01Rik	-9.811964494	0.003133624
A_55_P2157859	Klra17	3.5476537	0.029053053		A_55_P2112717	Rwdd4a	2.0457785	0.000220403		A_55_P2299524	Scube1	-2.16703835	0.003726818		A_55_P2174085	St8sia5	-2.225576066	0.009208073
A_55_P2157814	Gmds	3.101747	6.00875E-05		A_55_P2112622	Smad4	2.408037	0.000185778		A_55_P2298438	Trmt10a	2.4308188	0.000894126		A_55_P2174067	Cerk	2.029058	0.000368359
A_55_P2157770	Neu2	-2.905154267	0.005223624		A_55_P2112617	Smad4	2.5889387	0.000596429		A_55_P2297806	Mapkbp1	-2.367799144	0.048193604		A_55_P2174027	Frat2	-2.129892427	0.002136282
A_55_P2157586		2.128447	0.001073983		A_55_P2112459	Cldn22	-5.870740961	0.026786352		A_55_P2295786	Fam63b	2.5064554	0.005236536		A_55_P2173982	Rrm2	2.541917	1.1697E-05
A_55_P2157532		8.431533	0.002136539		A_55_P2112270		-2.073560986	0.019148536		A_55_P2295731	2210019I11Rik	-4.025485186	0.002846217		A_55_P2173968	Ctdspl	-2.176879657	0.000507013
A_55_P2157335	Rspry1	-2.747894879	0.012417633		A_55_P2111790	Gem	2.4557343	0.016806474		A_55_P2294692	2810030D12Rik	-2.164097919	0.012063796		A_55_P2173952	Myh6	-2.227543924	0.04436078
A_55_P2157195		-3.585708013	0.007108072		A_55_P2111519		3.1406143	0.030069		A_55_P2294224	Dennd1b	-2.329806798	0.001063358		A_55_P2173892	Isg20	2.6427052	0.004669652
A_55_P2157068	Cdhr2	-2.145955719	0.005176083		A_55_P2111478	Polq	2.0569384	0.000435795		A_55_P2294184	Tmem2	2.034541	0.001655244		A_55_P2173702	Ebpl	-3.993768922	0.001143789
A_55_P2157008	Ear10	2.1530006	1.54672E-05		A_55_P2111444	Trpv6	-34.74249471	0.006402974		A_55_P2294037	Pura	-2.129914882	0.024990855		A_55_P2173526	A230070E04Rik	-2.624815351	0.007545078
A_55_P2156930	Sytl3	-2.016578127	0.02521324		A_55_P2111302	Cp	5.425344	0.003337672		A_55_P2293414	1700001C19Rik	-3.573437864	0.000219146		A_55_P2173353	Mroh5	-2.199082644	0.003948609
A_55_P2156697	Il17a	17.711203	0.018306676		A_55_P2111264	Lhx9	-7.559997272	0.005535026		A_55_P2293351	Slc2a4rg-ps	-3.337243248	0.012165253		A_55_P2173288	Pcdhb1	-3.18412999	0.012890362
A_55_P2156264		-3.14764009	0.011971632		A_55_P2111192	Trmt10a	2.5062175	0.000709132		A_55_P2293013	Ces2a	-31.60264802	0.000896555		A_55_P2172956	Cnih2	2.0309374	0.006728355
A_55_P2155727	Mafa	-2.504181106	0.026647616		A_55_P2111163	S100g	-4.540160718	0.001218749		A_55_P2293007	AI662175	-2.701410406	0.042028278		A_55_P2172648	LOC100048741	-2.526985808	0.02439462
A_55_P2155620	Mef2c	-2.198544484	0.044051286		A_55_P2110758	B430306N03Rik	2.9304652	0.003562117		A_55_P2292470	4933412O06Rik	5.114808	0.02924654		A_55_P2172196	Thnsl1	-2.073930865	0.028160764
A_55_P2155116	Gm5086	-2.773715825	0.011952581		A_55_P2110718	Npm1	2.0159767	0.003328302		A_55_P2291796	2810403G07Rik	3.2211	0.000657205		A_55_P2172022	B4galt1	3.4380312	0.000886956
A_55_P2154994	A030014E15Rik	2.8596919	0.010265284		A_55_P2110615	Slc37a2	-9.907314497	0.001672237		A_55_P2290914	Trav3n-3	-3.969963888	0.01616535		A_55_P2172001	Mrgpra2a	2.6929133	0.030705811
A_55_P2154536	Hagh	-2.417868337	0.004743496		A_55_P2110497	Ddc	-5.468634646	0.000785688		A_55_P2289040	AI429363	3.7093468	0.000306372		A_55_P2171993	Mrgbp	2.3749442	6.85842E-06
A_55_P2154252	Gfpt2	4.023543	0.020177044		A_55_P2109782	Psg17	2.5114374	0.035630375		A_55_P2288983	Ceacam2	-5.460384989	0.001022746		A_55_P2171897	Notch1	-3.321043811	0.000306184
A_55_P2154242	Gfpt1	2.205665	0.001445247		A_55_P2109678		7.028044	0.041708257		A_55_P2288670	E130118H10Rik	2.6213093	0.04175561		A_55_P2171683		-2.772328612	0.008137897
A_55_P2153887	Tatdn3	-2.366093315	0.000867824		A_55_P2109327	Ache	3.3120277	0.003026604		A_55_P2288285	2310007J06Rik	-4.718521329	0.000432777		A_55_P2171413	Me1	-3.558414053	0.03975201
A_55_P2153783	Fmo1	-6.118142931	0.011286069		A_55_P2109326	Ache	6.6788564	0.000661755		A_55_P2288117	Ppp2ca	2.5721939	0.004247916		A_55_P2170732	B930041F14Rik	-3.870982626	0.000407536
A_55_P2153762	A630081J09Rik	7.1747136	0.000211691		A_55_P2109032	Olfr545	11.856623	0.012920459		A_55_P2287910	Rragd	-5.480378764	0.000463641		A_55_P2170699		-4.506393333	0.02169008
A_55_P2153600	G630090E17Rik	-2.191108386	0.010743723		A_55_P2108903		-2.003328611	0.0321914		A_55_P2287760	0610038L08Rik	-31.87905342	8.79218E-05		A_55_P2170605	Nyap2	-3.299504395	0.025982415
A_55_P2153517	Enho	5.6790347	0.000983831		A_55_P2108275		-2.219557963	0.004391714		A_55_P2286503	A930001C03Rik	-2.016788026	0.02690397		A_55_P2170515		2.412891	0.000702487
A_55_P2152956	Plekhm3	-2.011106173	0.000110601		A_55_P2107987	Slc22a13b-ps	-5.858011525	0.003942147		A_55_P2284560		-2.354720237	0.021482883		A_55_P2170514	Sfn	2.3802545	0.000219335
A_55_P2152926	Mybbp1a	3.1848571	0.000129873		A_55_P2107967	Gm1110	-2.397778219	0.012484522		A_55_P2284119	Zfp395	-2.641293625	0.007862628		A_55_P2170394	Gm2518	-2.698186303	0.000132064
A_55_P2152771	Lhfpl2	4.688648	0.002032902		A_55_P2107785		2.5316918	0.002082573		A_55_P2283764	Gm10732	-6.37582166	0.01500127		A_55_P2170355		2.4997408	0.000221398
A_55_P2151956		-2.758922459	0.002185157		A_55_P2107696	Mrgpra6	3.529936	0.008255766		A_55_P2283310	5830428M24Rik	-2.834264271	0.000665233		A_55_P2170309	Ppfibp2	-2.052811786	0.007694969
A_55_P2151685	Pira11	3.0088346	0.00243859		A_55_P2107528		-2.845443046	0.005685037		A_55_P2282984	6030443J06Rik	7.659687	0.007260245		A_55_P2170225	Sh3bgrl2	3.1996272	0.001186863
A_55_P2151556	C8g	-3.201646927	0.002003196		A_55_P2107374	Duoxa2	48.947716	0.00224051		A_55_P2282336	4933425M03Rik	3.2640533	0.004554669		A_55_P2170210	Ap1s3	-3.15248176	0.008972448
A_55_P2151414		13.072533	0.002290558		A_55_P2107292	Ptch1	-2.409534799	0.002116422		A_55_P2281818	LOC433347	5.1094475	0.011722968		A_55_P2170054	Gm7854	-2.770626099	0.006705204
A_55_P2151413	Gml	27.555527	0.000431345		A_55_P2107070	Cabyr	-4.104806379	0.04114642		A_55_P2280868	0610005C13Rik	-8.014061793	0.020963121		A_55_P2169909	Ostm1	-2.283894635	0.03665693
A_55_P2151398	Tmem116	-2.097198129	0.007594533		A_55_P2106975	Clcn5	-2.048388592	0.005846564		A_55_P2279927	Katnal1	-4.024564007	0.029843252		A_55_P2169694		-2.471703322	0.000848387
A_55_P2151308		-2.044711167	0.012415167		A_55_P2106768	Slc9a2	-2.227506362	0.004971127		A_55_P2278775	9130016M20Rik	-2.452423415	0.027273078		A_55_P2169356		-2.948793899	0.000416541
A_55_P2150876	Als2cr12	-5.178498439	0.000582765		A_55_P2106525	Nmnat3	-2.015501626	0.0022411		A_55_P2278727	Gm2085	-3.427126709	0.013247574		A_55_P2169259	Cyp3a25	-720.5211558	8.75117E-05
A_55_P2150029		-2.460715901	0.04357872		A_55_P2106180	Dnahc2	-2.788216318	0.002956442		A_55_P2277475	9330179D12Rik	2.2505152	0.04052289		A_55_P2169247	Gm15056	8.816343	0.008285738
A_55_P2149921		-14.10362043	0.000618636		A_55_P2106175	Gch1	2.0843186	0.04775188		A_55_P2277448		-6.094250757	1.98576E-05		A_55_P2168990	Tmsb10	3.5682	9.54971E-05
A_55_P2149500	Kifc2	-3.750891868	0.011544841		A_55_P2106096	Fam171a1	-2.526712531	0.011030749		A_55_P2276224	9330175E14Rik	-2.452959955	0.011439121		A_55_P2168899		10.839711	0.001655984
A_55_P2149363	6430548M08Rik	2.4287446	0.003320035		A_55_P2106039	Map3k6	5.3349366	0.001810902		A_55_P2275817	C430042M11Rik	2.1515145	0.003390646		A_55_P2168823		5.4066343	0.007792659
A_55_P2149288	Cmya5	-2.227302749	0.011608861		A_55_P2105970	E330014E10Rik	-3.862216209	0.01870991		A_55_P2273705	A330044H09	2.7338188	0.00498661		A_55_P2168722	Fmo5	-10.9545775	0.001062237
A_55_P2149189		-2.873415667	0.006569852		A_55_P2105858	Atf5	3.1428635	0.007622515		A_55_P2273656		-3.128628916	0.000335762		A_55_P2168643	Khk	-2.376392197	0.00697331
A_55_P2149011	Hif1a	9.856897	0.000622465		A_55_P2105843		2.8143125	0.00222778		A_55_P2272032	9530025H10Rik	-5.251638012	0.034959417		A_55_P2168301	Slc46a1	-4.452730481	0.001583857
A_55_P2148809	Zan	-2.504162544	0.00631025		A_55_P2105820	Wdr67	-2.398771599	0.02402488		A_55_P2269819	Fam107a	3.0373738	0.048599433		A_55_P2167999	Ldlr	2.0624783	0.004434577
A_55_P2148569	A430060F13Rik	14.292813	6.60472E-05		A_55_P2105819	Wdr67	-2.062984229	0.04326581		A_55_P2269626	D130019J16Rik	-3.100213214	0.000868993		A_55_P2167530	Scube3	-2.98792109	0.002645292
A_55_P2148534	Nr1d2	-2.683143529	0.001212351		A_55_P2105694	2310007L24Rik	2.030502	0.043916635		A_55_P2266880	Kirrel	2.2486162	0.02912004		A_55_P2167521		-4.605531612	0.034816794
A_55_P2148400		-3.41047533	0.004628737		A_55_P2105633	Ralgapa2	2.1558478	0.010347695		A_55_P2266744	B930095M22Rik	-2.313211417	0.049372163		A_55_P2167501	Acsf2	-8.246744577	0.011437025
A_55_P2148243	Wdr12	2.5967174	0.000496421		A_55_P2105532	Frem3	-2.813008996	0.03026559		A_55_P2266285	6330522J23Rik	2.8881986	0.022959733		A_55_P2167482		2.4757142	0.007403908
A_55_P2148071	LOC101056526	-186.0842478	0.001922556		A_55_P2105371	Dlk1	-2.005577712	0.031858444		A_55_P2262743	Gm671	3.1589253	0.012594149		A_55_P2167451	Cnnm2	-5.505374677	0.004039686
A_55_P2148046		-2.405633956	0.02441332		A_55_P2105362	Tmed5	2.0732555	0.000237879		A_55_P2262560	5730471H19Rik	4.364042	0.000436189		A_55_P2167269	Pcsk4	-2.435719416	0.004327195
A_55_P2147897	C2cd4a	4.028662	0.00127277		A_55_P2105286	Lrrc56	-2.598381884	0.001317309		A_55_P2262206	Tbck	-2.07288616	0.01686915		A_55_P2167123	Gm12839	-3.757520019	0.032598738
A_55_P2147896	C2cd4a	30.150682	0.001164344		A_55_P2105180	Bhmt	-3.595288446	0.03457986		A_55_P2258832	5230400M03Rik	12.450701	0.000352986		A_55_P2167090		-5.012989408	0.005407899
A_55_P2147876	Fam108a	-2.467785832	0.005637083		A_55_P2105165	Ercc8	2.3492234	0.01776537		A_55_P2258612	LOC433461	-3.1666291	0.011519524		A_55_P2166833	Ms4a14	-2.347163675	0.016659524
A_55_P2147686	Sectm1a	-7.603056581	0.000667345		A_55_P2104975	Serpina3f	5.2854686	0.001285018		A_55_P2257341	2410004I01Rik	-5.252340837	0.014650487		A_55_P2166809		-2.899402056	0.004198524
A_55_P2147666	Prickle2	-2.04267128	0.004003759		A_55_P2104846	Rsl24d1	2.3162293	0.001200816		A_55_P2256551	1110028F18Rik	10.114741	0.000243381		A_55_P2166708		-3.812109509	0.04009126
A_55_P2147566	Tac2	-7.158311426	0.010006995		A_55_P2104617	Kctd5	2.0996249	0.008403201		A_55_P2255737		2.1905842	0.031262305		A_55_P2166148	H2-M9	-2.786317997	0.000470819
A_55_P2147250	Caprin2	-4.717766685	0.001498364		A_55_P2104412	Gm10081	-3.418476881	0.01581172		A_55_P2255554	AA763521	224.21725	0.000947072		A_55_P2166132	Dspp	-3.385996413	5.07359E-05
A_55_P2147200	Ttc37	2.3338706	0.001130923		A_55_P2104259	Plin5	4.720605	0.008586776		A_55_P2255196	D7Bwg0826e	3.3997214	0.04379272		A_55_P2165554		2.7667756	0.000758678
A_55_P2147081	Tnfaip6	2.7679777	0.027602958		A_55_P2103626	Slc27a4	-2.454430732	0.001783421		A_55_P2254968	BB212172	-2.013536847	0.043018684		A_55_P2165504		3.1496181	0.03441243
A_55_P2147001	Wdr55	2.0910203	4.01346E-05		A_55_P2103055	Gsr	2.847464	0.002721427		A_55_P2254769	4931402G19Rik	-3.760982775	0.004643448		A_55_P2165439	Krt36	-2.905180093	0.002492136
A_55_P2146728	Zfp354a	-2.011048095	0.019190054		A_55_P2102862	Inca1	-2.355152637	0.009581803		A_55_P2253746	Nip7	2.4878383	0.000596343		A_55_P2165191	Gm7420	-3.054842954	0.001250993
A_55_P2146254	Ifitm1	8.50233	8.79221E-06		A_55_P2102449	Nxf7	2.8883088	0.002264193		A_55_P2252496	BB283564	-3.934149575	0.003318667		A_55_P2165091	Acnat2	2.358528	0.019168679
A_55_P2146219	Gm11691	-4.620273576	0.04462442		A_55_P2102350	Stambpl1	2.2035496	0.001458127		A_55_P2251181	2900076A13Rik	3.9038417	0.001710754		A_55_P2165008	Nxph4	-3.067496424	0.028899569
A_55_P2146177	Cerk	2.351901	0.001200345		A_55_P2102095	1810010H24Rik	-3.982167852	0.001897716		A_55_P2250943	1700024h08rik	-7.694929888	0.000107459		A_55_P2164849	Gm6811	-2.973040646	0.010251542
A_55_P2146022	Gm10808	-2.935541354	0.04842413		A_55_P2102060	Gstm3	-11.31506388	0.0016785		A_55_P2250192		-8.768992981	0.000856015		A_55_P2164784		3.0238917	0.016775416
A_55_P2145838	Dmpk	-2.650578714	0.040286403		A_55_P2102027		-4.655399421	0.001377473		A_55_P2249849	Sema6a	-9.317754917	0.00082172		A_55_P2163774	Crip1	-2.226449855	0.000104151
A_55_P2145833	Dmpk	-2.440091603	0.019343577		A_55_P2101580	Zhx3	-2.174218379	0.004551651		A_55_P2248871	6330563C09Rik	-2.435148465	0.001398612		A_55_P2163729	Tvp23a	-8.2553594	0.00043924
A_55_P2145804	Aen	2.5209982	0.000303528		A_55_P2101570	Zhx3	-2.400708382	0.002858946		A_55_P2248556	6530402F18Rik	3.0772972	0.009512536		A_55_P2163682	LOC386400	-3.71529018	0.002129946
A_55_P2145656		2.6265788	0.007130453		A_55_P2101367	Ppfia3	-3.973406783	0.004915257		A_55_P2243768	D930030O05Rik	2.2778602	0.032156244		A_55_P2163591	Gm9484	-4.023598243	0.007155059
A_55_P2145637	Ap1s3	-2.596338705	0.002514847		A_55_P2101088	Slc5a11	-10.53708691	0.01485629		A_55_P2242094	Gm10494	-3.369821536	0.024343643		A_55_P2163398	Olfr611	-2.672081372	0.011392003
A_55_P2145531	Mpst	-3.810255088	0.000258017		A_55_P2101055	Alpk1	6.5668874	0.000275509		A_55_P2241553	9330133O14Rik	5.0407095	0.003190905		A_55_P2163098	Akr1c18	-2.757222683	0.004390964
A_55_P2145465	D5Ertd577e	-12.29547703	0.00194435		A_55_P2100973	Irf6	2.4956656	0.015082416		A_55_P2238875	A830021K08Rik	-3.546438466	0.024906594		A_55_P2162880	Cyp3a57	-534.7402849	3.60151E-05
A_55_P2145149	Cpn2	3.1246974	0.007763361		A_55_P2100495	Synb	-3.204287388	0.04644346		A_55_P2238059	A730091E23Rik	-7.002689313	0.000332349		A_55_P2162727	Asic3	-2.667350077	0.001755407
A_55_P2145136		2.310023	0.000394671		A_55_P2100103	Htr7	2.733174	0.008280238		A_55_P2236818	A430103D13Rik	2.0706992	0.000395699		A_55_P2162060		-2.896346143	0.038019165
A_55_P2145005		2.0154998	0.03134945		A_55_P2100088	E130309D14Rik	-2.818581283	0.00010464		A_55_P2236291	Ppap2a	-4.347306867	0.000399914		A_55_P2161794	Cyp2c65	-15.50661186	0.00020476
A_55_P2144364	Gm4354	-3.678603773	0.010483826		A_55_P2099760		2.0342054	0.014207196		A_55_P2235931	D930026N18Rik	2.0294495	0.04344847		A_55_P2161702	Nrip2	-3.144293186	0.040112782
A_55_P2144305		29.610222	0.0024703		A_55_P2099627	Lrrc51	-2.281184869	0.0416506		A_55_P2235059	6230415J03Rik	2.975155	0.001175325		A_55_P2161585	Coq10a	-2.071443249	0.000961266
A_55_P2144126		2.8549316	0.000597183		A_55_P2099526	H2afv	-3.001465315	0.001589878		A_55_P2234979	3110027N22Rik	2.1667109	0.003034617		A_55_P2161545	Ddx21	2.2342196	0.000178361
A_55_P2144090		-4.588262619	0.011139028		A_55_P2099520	H2afv	-4.04784537	0.000845599		A_55_P2234704	A530047J11Rik	-2.357840269	0.045272127		A_55_P2161423	Hif3a	-3.538032952	0.010975208
A_55_P2143923	Slc13a2	-5.069501343	0.000588648		A_55_P2099358	Cars	2.2806914	0.001920104		A_55_P2232754	Smarcal1	-2.456372732	0.000530407		A_55_P2161410	Serpina3m	5.274077	0.036330514
A_55_P2143765	Ugt1a6b	-3.6125732	0.008036954		A_55_P2098603		-2.058073567	0.022257242		A_55_P2232325		-2.366520942	0.046999644		A_55_P2161400	Sctr	-2.524043661	0.04608977
A_55_P2143516		-2.097093939	0.003946663		A_55_P2098275		-5.266677144	0.000347744		A_55_P2231747		2.577603	0.010073492		A_55_P2161390		-3.49277929	0.005479682
A_55_P2143499	Pgbd5	-3.101965483	0.033220325		A_55_P2097964		-2.522208805	0.003240735		A_55_P2231342	A030010E16Rik	2.770527	0.008100461		A_55_P2160871	Vmn2r90	-3.574278803	0.010368748
A_55_P2143441		4.551195	0.028589044		A_55_P2097962	9030622O22Rik	-2.410392455	0.006854179		A_55_P2230913	Etv6	2.2182388	0.027542647		A_55_P2160825	Xdh	-2.092746244	0.01386253
A_55_P2143042	Gm8096	5.331416	0.008876429		A_55_P2097789	H2-T18	-2.041257071	0.013705025		A_55_P2229137	Tmem116	-2.957637638	0.002200535		A_55_P2160815	Foxd3	9.503182	0.003593097
A_55_P2143041	Phgdh	5.0514674	0.009916444		A_55_P2097398		2.4573512	0.006976903		A_55_P2228710	5730422E09Rik	-3.763426919	0.00152344		A_55_P2160737		-2.482516074	0.003981761
A_55_P2142232	Serpina3i	12.254491	0.007771922		A_55_P2096947	Ereg	6.263443	8.0066E-05		A_55_P2228297		-5.024621146	0.002576446		A_55_P2160726	Tfcp2	13.698218	0.00021414
A_55_P2142226	Serpina3f	4.5826063	0.00533648		A_55_P2096737	Elmod3	-2.817110113	0.001704664		A_55_P2228122	BC024137	-4.00189754	0.028095882		A_55_P2160686	Tsc22d1	-2.39819253	0.009163088
A_55_P2141978	Nr3c2	-2.249223399	0.001423638		A_55_P2096422	Inhbb	2.5284245	0.04647915		A_55_P2227355	Ptpro	4.0547314	0.000320973		A_55_P2160676	Ret	2.838299	0.00124772
A_55_P2141860	Aen	2.5682824	0.000354998		A_55_P2096231	Cga	-2.507559791	0.03300902		A_55_P2225460	AW555355	2.1327631	0.012223772		A_55_P2160416	Acoxl	-3.085314182	0.001532184
A_55_P2141306	Synj2bp	-2.337954284	0.044799563		A_55_P2095899	2310057B04Rik	-2.149170485	0.024517698		A_55_P2223851		-2.559605731	0.00332056		A_55_P2160371	Slc35e2	-2.058678937	0.000143754
A_55_P2141152	Ido1	-23.24856202	0.001336958		A_55_P2095311	Ly6g	2.6806972	0.001519529		A_55_P2222870	Mylk	-5.821266963	0.000322635		A_55_P2160128	Pls1	-2.192971299	0.000574405
A_55_P2141088	Tenm4	-2.204825318	0.000398821		A_55_P2095251	Ell3	-3.795401158	0.005508934		A_55_P2222557	1600022D10Rik	6.987006	0.034448758		A_55_P2159870	Tead4	3.9182973	0.000258947
A_55_P2141084	Tenm4	-2.095873644	0.002640799		A_55_P2095227		2.269695	0.017158063		A_55_P2221236	AU024180	-2.932978967	0.02825323		A_55_P2159850		-2.577244064	0.002566753
A_55_P2141058	Gm4477	-6.709862975	0.000888595		A_55_P2094991		-2.418367404	0.04395798		A_55_P2220748	Mep1b	-2.293750013	0.010069504		A_55_P2159573	Reep6	-2.151703488	0.017515123
A_55_P2140829	Sprr2a1	2.5014727	0.028844103		A_55_P2094916	Ocm	-2.222717938	0.04879902		A_55_P2219317	4921509A06Rik	2.9497685	0.033887114		A_55_P2159555	Adamts4	6.3440046	0.000993121
A_55_P2140751		2.1584108	0.006724251		A_55_P2094868	Ly75	-3.252855519	0.003217527		A_55_P2217876		-4.684871641	0.003350702		A_55_P2159522	Col14a1	-4.100842674	0.04553978
A_55_P2140212		6.3285995	0.000163016		A_55_P2094520	Fam171a1	-2.809170492	0.002476164		A_55_P2216822		-3.445867557	0.013213153		A_55_P2159485		7.046044	0.000244745
A_55_P2140171		2.1789796	0.000487277		A_55_P2094445	Ms4a10	-3.143724613	0.005006348		A_55_P2213438	2610528B01Rik	-2.395750131	0.04792402		A_55_P2159309	Synpo2	-2.159030471	0.047016636
A_55_P2140118	Qpct	-2.911664439	0.007788332		A_55_P2094444	Ms4a10	-3.257967106	0.009352062		A_55_P2213209	LOC269472	24.881918	0.000776844		A_55_P2159045	Fads6	-2.73125987	0.028206494
A_55_P2140042	Krt31	-10.04377126	0.000396572		A_55_P2094337	Olfr986	3.7738955	0.00573604		A_55_P2212968	Cd247	-2.516715711	0.021970686		A_55_P2158873	Ppid	2.106442	0.004792455
A_55_P2140036	Krt36	8.896937	0.039548397		A_55_P2094060	Gzma	-2.100078705	0.020978827		A_55_P2212653	A230107N01Rik	-4.989740345	0.006754201		A_55_P2158741	Nos2	4.103871	0.006726048
A_55_P2139937	Lrrc56	-3.120063767	0.00041632		A_55_P2094034	Nrg2	-2.28399672	0.03608996		A_55_P2209258	B430105A11Rik	-3.793302636	0.030143877		A_55_P2158592	Sirpb1a	13.960212	1.10064E-05
A_55_P2139753	Phf15	2.2444048	0.000129308		A_55_P2094019	Slc17a4	-6.880410282	0.001661631		A_55_P2209053	2900001G08Rik	-3.733884554	0.002966005		A_55_P2158547	Cyp2c54	-34.53724768	9.84763E-05
A_55_P2139611	Acbd4	-2.045257164	0.002283414		A_55_P2094016	Slc17a4	-11.99345205	0.001330879		A_55_P2208961	4833419E13Rik	2.8561363	0.04849449		A_55_P2158324		-5.807057945	0.008148399
A_55_P2139431	Ces2h	-4.652033911	0.000295528		A_55_P2093889	Arhgef19	-2.941531444	0.00273133		A_55_P2208836	4930432N10Rik	5.285148	0.000555585		A_55_P2158227	Angpt1	-4.440532631	0.032101244
A_55_P2139261		6.2746654	0.006672903		A_55_P2093862		2.5851018	0.001842256		A_55_P2207342	LOC101056197	-5.402357016	0.001359289		A_55_P2158181	Olfr39	-2.438823039	0.005114281
A_55_P2139019	Hivep3	6.3296785	0.000228246		A_55_P2093727	Gemin6	2.0286171	0.000526026		A_55_P2207255	Srpx	-4.35658168	0.000467302		A_55_P2158176	Clca4	2.2133603	0.004765756
A_55_P2138878	Lrfn4	2.9176261	4.28904E-06		A_55_P2093553	Hapln3	-2.41465481	0.018909458		A_55_P2207110	6430710M23Rik	-3.690306524	0.03323431		A_55_P2158006	Gm14243	-2.814283728	0.047760967
A_55_P2138856	Gm1698	-2.203955836	0.005429009		A_55_P2093039	Gapt	2.2466764	0.03600375		A_55_P2206491	1810062O18Rik	-8.462613578	0.001584171		A_55_P2157966	Map1a	-2.02674164	0.012292129
A_55_P2138739		-2.33089975	0.003825414		A_55_P2092671	Nppc	2.628581	0.01548096		A_55_P2205650	2610507I01Rik	2.136047	0.001415811		A_55_P2157814	Gmds	3.4047854	1.67242E-05
A_55_P2138366	Xpo4	2.0545948	0.000652178		A_55_P2092633	1810030J14Rik	2.1978223	0.02978449		A_55_P2205156	Aamdc	-3.957601738	0.000208978		A_55_P2157537	Gm10866	-2.171021008	0.003249774
A_55_P2138104		2.283951	0.005091443		A_55_P2092384	Pik3r2	-2.164226109	0.012506679		A_55_P2202524	9330162012Rik	-2.006507384	0.030407196		A_55_P2157532		6.9622602	0.002414889
A_55_P2138100		2.074562	0.007977534		A_55_P2092310	Phgdh	3.4215193	0.049401708		A_55_P2201676	Cyp2r1	-2.064892979	0.00206719		A_55_P2157469	Gm10864	-2.687761654	0.004197652
A_55_P2137941	Fxyd2	-2.599962311	0.001911536		A_55_P2092085	Tmsb10	2.5597186	0.002188333		A_55_P2201454	2310079F09Rik	2.5619848	0.012243978		A_55_P2157260	Gm13375	-3.386100289	0.007168023
A_55_P2137853		-2.246791385	0.001356431		A_55_P2092030	Cyp4a10	-8.25712216	0.002556384		A_55_P2200234	F630201L12Rik	3.9169228	0.015091335		A_55_P2157195		-3.870942768	0.009917849
A_55_P2137828	Gprc5b	4.0131407	0.017612975		A_55_P2091858	Hipk2	-2.525637749	0.020373305		A_55_P2200029	Dleu2	-3.86893922	0.000440395		A_55_P2157068	Cdhr2	-2.010587755	0.005894711
A_55_P2137527	Fam183b	-2.256164971	0.001105688		A_55_P2091741	Lamp3	2.1072485	0.001487647		A_55_P2199917	AU043392	4.7978587	0.005891646		A_55_P2156963	Cyp11b1	4.67145	0.004988531
A_55_P2137466	Kcnu1	-4.326077391	0.003360152		A_55_P2091676	Fas	-2.162920704	0.002689617		A_55_P2199202	Il22	96.359146	0.000174211		A_55_P2156930	Sytl3	-2.255795324	0.010684669
A_55_P2137203	B4galt3	2.1394658	0.010029304		A_55_P2091328		-2.308686854	0.004385547		A_55_P2199118	Bend4	2.1400647	0.002567772		A_55_P2156530		-2.220635307	0.028721116
A_55_P2136935	Rgs7bp	-2.610604594	0.0191771		A_55_P2090622	Gm6289	3.5905845	0.009614407		A_55_P2198983	4930415C11Rik	-4.069221031	0.010557075		A_55_P2156264		-3.198675799	0.00651481
A_55_P2136916		3.5645998	0.016982822		A_55_P2089655	Eif2s2	2.10467	0.005081791		A_55_P2198946	Gm10768	-8.451725099	0.001257645		A_55_P2155876	Gm16501	-2.431544012	0.017081225
A_55_P2136827	Wfdc16	-20.01076419	0.001422722		A_55_P2089577	Tmed5	2.152039	0.00165113		A_55_P2197914	Srgap1	2.1842012	0.015537204		A_55_P2155856	Gm12253	-2.622147497	0.016072575
A_55_P2136776	Sult1b1	-3.382457897	0.000339383		A_55_P2089398		-4.067870301	0.044025633		A_55_P2197777	3110001N23Rik	-3.128399593	0.001496902		A_55_P2155727	Mafa	-2.537252384	0.025435952
A_55_P2136616		-2.337509762	0.03368632		A_55_P2088995	Plscr1	4.1343937	0.010844906		A_55_P2197338		-2.63937413	0.005923922		A_55_P2155479	Eps8	2.4679587	5.04504E-05
A_55_P2136318	Slc1a5	2.7350008	0.000805999		A_55_P2088720		3.5488007	0.001817301		A_55_P2197134	A930018M24Rik	-7.767464484	0.043259636		A_55_P2155216	Ankrd34a	-2.054179603	0.04574904
A_55_P2136121	9030617O03Rik	-3.913595636	0.002903915		A_55_P2088685	Ahcyl2	2.0098436	0.007982796		A_55_P2196037	A630031M23Rik	-3.152839573	0.008726651		A_55_P2155161		2.1227682	0.049119122
A_55_P2136020	Uba2	2.1269002	0.0001557		A_55_P2088625	Fbln7	-2.463126746	0.038892742		A_55_P2195202	1700016K05Rik	2.8266046	0.003073252		A_55_P2155103	Sypl2	-2.228993757	0.035485532
A_55_P2135526	Gzmc	8.357916	0.000212489		A_55_P2088615	Fbln5	-2.674068488	0.003734038		A_55_P2195157	Dbn1	3.6201365	0.003341137		A_55_P2154994	A030014E15Rik	6.366636	0.00190837
A_55_P2135326		2.2718835	0.04790692		A_55_P2088601	Fbln1	-3.093411436	0.020682015		A_55_P2193512	AI661384	-7.948510187	0.000502367		A_55_P2154252	Gfpt2	3.517595	0.029084578
A_55_P2135271	Zfp358	-2.072666957	0.000086903		A_55_P2087923	Otud3	2.3650181	0.003513061		A_55_P2193229	A330032P22Rik	2.1301587	0.00586234		A_55_P2154200	Olfr612	-2.394860017	0.029383816
A_55_P2135200	Slfn10-ps	2.1636634	0.004241502		A_55_P2087671	Abhd12	-2.699706393	0.014313307		A_55_P2192819	BB157357	-2.608263406	0.020376537		A_55_P2154107	Gcm1	-2.223529806	0.001242797
A_55_P2135039	Hyi	-2.22659937	0.004536628		A_55_P2087607	Cp	3.693494	0.040032603		A_55_P2190994	Cdsn	-2.790697778	0.023960711		A_55_P2153887	Tatdn3	-2.514388905	0.001051324
A_55_P2135031		2.1988041	0.011130489		A_55_P2087404	Mapre3	-2.050889206	0.0314402		A_55_P2189955	Vwa5b2	-2.907184642	0.009165146		A_55_P2153783	Fmo1	-10.24627223	0.001713444
A_55_P2134882	Slc7a15	-4.718786736	0.006518298		A_55_P2087265	Ifitm1	6.1400175	0.000295949		A_55_P2189893	A630073K07Rik	2.0636842	0.011751558		A_55_P2153762	A630081J09Rik	9.86513	0.000121563
A_55_P2134804	Cinp	2.168734	2.57118E-06		A_55_P2086933	Ankrd66	-2.322625827	0.004595836		A_55_P2189571	LOC106740	2.120421	0.007689779		A_55_P2153600	G630090E17Rik	-2.198354202	0.006015938
A_55_P2134800	Cinp	2.1406734	0.00415963		A_55_P2086628	Gm5590	-4.159470263	0.028239869		A_55_P2188862	C030034E14Rik	-2.631256965	0.034670554		A_55_P2153517	Enho	6.4198165	0.000173353
A_55_P2134197		-3.286121624	0.025487933		A_55_P2086334	Krt85	2.2784727	0.025318531		A_55_P2187211		-12.91664578	0.004375487		A_55_P2153016	Ccdc34	2.0454004	3.16469E-05
A_55_P2134004	Gstm2	-4.131968462	0.000665498		A_55_P2086198	Kcnq4	5.9585466	0.002149148		A_55_P2187121	Gpr137b-ps	3.5023446	3.62347E-05		A_55_P2152962	Mtr	2.1659741	4.79091E-05
A_55_P2133978	Slc38a8	-3.148508139	0.020137489		A_55_P2086099	Gm2061	-2.729612849	0.007166349		A_55_P2187067		-4.527732588	0.015179492		A_55_P2152926	Mybbp1a	2.3974013	0.000265839
A_55_P2133910	Ttll10	2.2303302	0.001623101		A_55_P2085979	Igf1	2.7973855	0.033849783		A_55_P2186961		-3.017867314	0.003235241		A_55_P2152771	Lhfpl2	4.6403775	0.001517402
A_55_P2133568	Snhg5	2.2227402	0.001250819		A_55_P2085425	Ophn1	-3.052378386	0.006183407		A_55_P2186929		3.423914	0.04474156		A_55_P2152407		-2.975027028	0.000181746
A_55_P2133546	Ndufaf5	2.6292472	0.002853601		A_55_P2085333	Fbxo44	-2.111692171	0.01211506		A_55_P2186928		3.664439	0.031040607		A_55_P2152172		-2.922359911	0.014211661
A_55_P2133452	Prss48	2.3322105	0.039902586		A_55_P2085295	Inf2	5.6705675	0.000332547		A_55_P2186644	Bard1	5.9574447	0.002743266		A_55_P2151956		-2.886936454	0.002774901
A_55_P2133315	Steap2	4.2901764	0.001099688		A_55_P2084910	Zfp385b	-2.38942003	0.005751823		A_55_P2186514	Nlrp1c-ps	-2.982007877	5.98063E-05		A_55_P2151817	Chdh	-2.381849204	0.004346723
A_55_P2133310	Steap2	8.725519	0.005775386		A_55_P2084332	Pigp	-2.745476786	0.008586522		A_55_P2186499	Duoxa1	58.14356	7.3549E-05		A_55_P2151641	Gm5294	-2.912254783	0.017739596
A_55_P2132533		-3.915692632	0.003124428		A_55_P2084068	Phlpp2	-2.061643555	0.012675835		A_55_P2186450		16.708645	5.82012E-05		A_55_P2151556	C8g	-3.809696951	0.001009587
A_55_P2132532		-3.732011704	0.005427677		A_55_P2083988	Lmo2	2.6635847	8.52533E-05		A_55_P2186282	Agxt2	-3.421511618	0.007436153		A_55_P2151521	Mfap3	3.1377122	0.030519824
A_55_P2132512	Ngef	-2.556730527	0.002877953		A_55_P2083894		-10.11755281	0.003325785		A_55_P2186180	Saysd1	-6.455419102	0.030126939		A_55_P2151414		22.651226	0.000846044
A_55_P2131920	Prrx1	-4.653351381	0.000110192		A_55_P2083834	Gm10781	-5.460392741	0.000445819		A_55_P2186125	F13a1	4.975722	0.008810579		A_55_P2151413	Gml	37.991905	0.000138103
A_55_P2131915	Prrx1	-3.962157277	0.000830466		A_55_P2083629	Tle2	-2.050864306	0.029149793		A_55_P2185950	Bpnt1	-2.137832016	0.009335641		A_55_P2151398	Tmem116	-2.699541321	0.003757546
A_55_P2131725	LOC100045026	-2.062940947	0.01732593		A_55_P2083489	Fam129a	2.583976	0.01923202		A_55_P2185826	Cyp3a13	-7.965442089	0.001987594		A_55_P2151308		-2.233576484	0.012158453
A_55_P2131520	Vash1	-2.158559585	0.026863921		A_55_P2083233		-5.797310152	0.002450172		A_55_P2185821	Cyp3a13	-3.997488618	0.001251746		A_55_P2150976		2.9502673	0.001102272
A_55_P2131473	Rmnd5a	-2.122655302	0.011817391		A_55_P2082880		3.673393	0.047717102		A_55_P2185573	Rbms1	3.123487	0.000462589		A_55_P2150901	Foxo4	-3.79891146	0.004803164
A_55_P2131433		2.4374132	0.020369995		A_55_P2082826	Fam160b1	-2.096701201	0.008775923		A_55_P2185387	Zfp428	3.9529657	0.004350165		A_55_P2150876	Als2cr12	-7.064629491	0.000671634
A_55_P2131238	Ttc39a	2.4806976	0.002099617		A_55_P2082658		-2.937137302	0.01605768		A_55_P2185347		-2.177338186	0.00167804		A_55_P2150734		-2.563510985	0.015549711
A_55_P2131190	Echdc3	-5.165226558	0.00689682		A_55_P2082393	Mdn1	2.733111	2.74323E-05		A_55_P2185143	Fkbp6	-2.708299587	0.04473214		A_55_P2149921		-8.480969341	0.000401316
A_55_P2130930	Nhp2	2.1379628	0.000681519		A_55_P2082361	Ppt1	4.0325036	0.000825731		A_55_P2184811	Eif2s1	2.1547756	0.001064427		A_55_P2149500	Kifc2	-3.049372512	0.021597922
A_55_P2130627	2210404O07Rik	-2.27421854	0.007109817		A_55_P2082156	Rab11fip3	-2.849891512	0.012766494		A_55_P2184501	Esco1	-2.218779958	0.001665842		A_55_P2149363	6430548M08Rik	2.189132	0.001728739
A_55_P2130525	Arl14ep	8.623082	0.021924477		A_55_P2082115		-4.829122001	0.03473406		A_55_P2184370		8.02884	0.003492587		A_55_P2149288	Cmya5	-2.954237677	0.002139107
A_55_P2130393	Pnpla1	-2.328323673	0.002491243		A_55_P2081805	Slc46a1	-3.030599845	0.011175466		A_55_P2184189	Ncf2	4.6739893	0.000206678		A_55_P2149189		-6.97581624	0.002156318
A_55_P2130249	Sh3gl2	-2.134236474	0.009376249		A_55_P2081630	Gpa33	2.214933	0.004723962		A_55_P2184009	Rnd2	-2.157928563	0.02478739		A_55_P2149011	Hif1a	11.552177	8.02601E-05
A_55_P2130104	Slc52a3	3.2790346	0.000562424		A_55_P2081585	Dennd5b	-2.487150757	0.008342115		A_55_P2183854	Sctr	22.127144	0.001421532		A_55_P2148569	A430060F13Rik	15.142035	0.000182944
A_55_P2129999	G630018N14Rik	-2.981096865	0.033994444		A_55_P2081488	Pglyrp1	2.149076	0.010103912		A_55_P2183692	Rgs19	2.2624443	0.000681033		A_55_P2148534	Nr1d2	-5.101731329	0.000222062
A_55_P2129925	Mybl2	2.6339822	0.003309138		A_55_P2081183	Slc28a1	-21.93710566	1.81493E-05		A_55_P2183597	Tbc1d2	4.5056357	0.000788294		A_55_P2148400		-2.778169037	0.000567938
A_55_P2129696	Smad9	-3.228839478	0.024734624		A_55_P2081105	AI607873	2.0711207	0.000769275		A_55_P2183578		-2.3935313	0.014151478		A_55_P2148243	Wdr12	2.1238277	0.000908257
A_55_P2129658	Smad6	-2.491946962	0.001995899		A_55_P2081050	Kcnj13	-2.217926099	0.027236171		A_55_P2183518		-4.186239254	0.000269959		A_55_P2148071	LOC101056526	-221.8086723	0.000101389
A_55_P2129621	Akp3	-30.07935656	0.005764687		A_55_P2081040	Gpr27	3.6350832	0.005056697		A_55_P2183513	Gm10614	-4.087660701	0.036580063		A_55_P2147897	C2cd4a	4.541675	0.001733246
A_55_P2129523	Gm9519	12.767345	0.00073648		A_55_P2080378	Ttc30a2	-2.009456785	0.016340952		A_55_P2183453	Cldn4	3.4419348	0.001476983		A_55_P2147896	C2cd4a	36.628708	0.000971198
A_55_P2129488	Wfdc10	-4.437926216	0.002103345		A_55_P2080243		2.0130994	0.000779462		A_55_P2183438	Runx1	8.936397	0.002545093		A_55_P2147876	Fam108a	-2.521242858	0.005296026
A_55_P2129469	LOC101056661	-2.874483383	0.009870392		A_55_P2079619	Rnf43	-2.607228123	0.002279277		A_55_P2183404	Ptn	-2.800195991	0.0459357		A_55_P2147712	Ctla4	3.106733	0.004497695
A_55_P2129316		2.29334	0.012247178		A_55_P2079579	Pira7	2.303722	0.020853952		A_55_P2183393	Pds5b	-2.725175828	0.015591		A_55_P2147686	Sectm1a	-10.74797871	0.000288079
A_55_P2129309	Foxo3	-3.161527099	0.007583421		A_55_P2079561	Lilra6	2.1958632	0.010131945		A_55_P2183352		-6.448772115	0.00100744		A_55_P2147566	Tac2	-4.315641533	0.010928679
A_55_P2129172	Rab40b	-3.691729102	0.004445082		A_55_P2079560	Lilra6	2.3972492	0.005976888		A_55_P2183208	Prl2c1	3.1523497	0.048603497		A_55_P2147250	Caprin2	-5.019951294	0.000874546
A_55_P2128969	Wbscr27	-2.558436087	0.000117914		A_55_P2078955	Aqp8	-91.50611005	0.000209496		A_55_P2183032	Zfp787	2.3662002	0.034098297		A_55_P2147081	Tnfaip6	2.4902115	0.026760774
A_55_P2128853	Ear12	2.272383	0.001335206		A_55_P2078830	Gm5589	-6.200440653	0.011346391		A_55_P2182835	Chrnb4	2.3639848	0.009640303		A_55_P2147066	Dmc1	-3.008767549	0.023543417
A_55_P2128714	Nmnat3	-6.134015354	0.001459291		A_55_P2078695	Fbxl13	-4.718721717	0.001736744		A_55_P2182700	Prkab1	2.4604661	0.00213046		A_55_P2146832	Olfr281	-3.439820309	0.034486562
A_55_P2128577	Rnf217	2.437566	2.21543E-05		A_55_P2078633	C4b	2.6100307	0.02162661		A_55_P2182675	Fut7	-5.5495725	0.00169693		A_55_P2146728	Zfp354a	-2.639323486	0.017091889
A_55_P2128229		5.2461886	0.004335809		A_55_P2077628	Dcxr	-2.612368142	0.000970133		A_55_P2182483	Cd47	2.7299535	0.005212559		A_55_P2146254	Ifitm1	6.685837	1.31309E-05
A_55_P2127765	Crp	-3.049827006	0.01426945		A_55_P2077515		-2.099838634	0.025419492		A_55_P2182452	Tnfsf15	3.3322434	0.018212264		A_55_P2146177	Cerk	2.3576255	0.002076354
A_55_P2127699	Pira2	2.8718379	0.003951204		A_55_P2077158	Mro	-2.542808046	0.001181795		A_55_P2182392	Adat3	2.4975913	0.014609969		A_55_P2146122	Zfp763	-2.348992658	0.02558183
A_55_P2127587	Smcr8	2.2133236	0.00842362		A_55_P2077153	Slc27a2	-8.381666212	0.002038212		A_55_P2182358	Arid3a	2.310319	0.002724416		A_55_P2145849		-2.113935188	0.013026116
A_55_P2127303	Spsb2	-3.049092369	0.000211271		A_55_P2076989	Pkd1l2	8.100448	0.003824662		A_55_P2182187	Neurog3	-3.663002858	0.027056776		A_55_P2145804	Aen	2.0585492	0.001597233
A_55_P2126951	Zfp467	-2.467782726	0.002576744		A_55_P2076861	Sema6d	4.4614553	0.002311312		A_55_P2182026	Tmem252	2.7149525	0.020219741		A_55_P2145775		-2.080270352	0.03637422
A_55_P2126945	1700066B19Rik	2.101384	0.001849763		A_55_P2076580	Acaa1a	-2.178174784	0.004154707		A_55_P2181994	E430018J23Rik	-2.067474683	0.02200764		A_55_P2145680	Rilpl1	-2.667154436	0.007762154
A_55_P2126827	Gm9892	2.529554	0.002490329		A_55_P2075263	Acnat2	-3.059103283	0.043361314		A_55_P2181928	Slc45a3	60.287933	0.000697551		A_55_P2145656		4.0668883	0.002430002
A_55_P2126775	Gfpt1	2.5874953	0.005609442		A_55_P2075048	Atic	2.2053318	0.002245514		A_55_P2181752	Apol7a	-7.033504733	0.000229151		A_55_P2145631	A930023M06Rik	2.3823497	0.03428733
A_55_P2126572	Tmem25	-3.368515683	0.002730388		A_55_P2074982	Lyar	4.0750194	0.03541138		A_55_P2181542	Sult1d1	-13.19826232	0.001410252		A_55_P2145531	Mpst	-2.773538117	0.000801398
A_55_P2126552	Zdhhc13	2.0280638	0.001327912		A_55_P2074908	Ube4b	-2.300431315	0.005083596		A_55_P2181538	Sult1d1	-9.76594926	0.000285039		A_55_P2145521	Stk38l	2.2287357	0.000203193
A_55_P2125208	Arid5a	2.739594	2.14051E-05		A_55_P2074811	Zfp609	4.6930156	0.004787976		A_55_P2181386	Adm2	38.13501	0.006164481		A_55_P2145465	D5Ertd577e	-7.28115912	0.004605684
A_55_P2125049	Gm11127	-2.090775274	0.010240737		A_55_P2074762	Lect2	-7.042696913	0.010942603		A_55_P2181356	Cdh11	-2.097657713	0.002395047		A_55_P2145224		-2.396578932	0.001059097
A_55_P2124736	Col14a1	-3.441552611	0.012902105		A_55_P2074453	Slc16a9	-2.807725839	0.022611788		A_55_P2181341	Ecel1	-8.582836387	0.00442143		A_55_P2145136		2.0564678	0.002374445
A_55_P2124712	Ces2c	-3.816437595	0.000636078		A_55_P2074371	Lin28a	4.763122	0.01766266		A_55_P2181191	Btg1	3.1566968	0.012862713		A_55_P2144490		-3.392046262	0.010350536
A_55_P2124701		2.0108733	0.000465901		A_55_P2074366	Yars	3.5389647	0.007998313		A_55_P2180949	Lcp2	2.5221605	0.013136663		A_55_P2144481		-3.822260893	0.008686326
A_55_P2124523		-3.26793007	0.000339462		A_55_P2073945	Eif2b3	2.3834627	0.000726733		A_55_P2180944	Tmco4	-2.806303463	0.003150429		A_55_P2144364	Gm4354	-2.807813426	0.025887541
A_55_P2124461		3.5734825	0.000639556		A_55_P2073895	Mina	2.4868517	0.000672857		A_55_P2180904	Optc	-30.49632525	0.00095469		A_55_P2144341	BC033916	-2.559894164	0.00674025
A_55_P2124070	Ttbk1	-4.270458378	0.049469195		A_55_P2073825	Ocm	-2.026855717	0.030473951		A_55_P2180869	Ocel1	-2.031119802	0.005065113		A_55_P2144305		35.981533	0.001861297
A_55_P2123491	B3gnt5	2.1739674	0.001930908		A_55_P2073642	1600014C10Rik	-2.421370473	0.024430359		A_55_P2180854	Mrgprg	2.9846833	0.019502569		A_55_P2144126		3.7176042	0.000111536
A_55_P2123484	Gm11627	-2.906796759	0.013476354		A_55_P2073024	Gm4841	4.23559	0.003302214		A_55_P2180415	Cd72	-2.109532185	0.018002259		A_55_P2144090		-6.865021391	0.000519468
A_55_P2123062	Cbfa2t3	2.7901263	0.000944451		A_55_P2072925		-3.561705497	0.001265125		A_55_P2180406	Cdkn2aipnl	3.273703	4.35414E-05		A_55_P2143976	Kcnd1	-2.181054004	0.048281632
A_55_P2123002	Tet1	-4.247007665	0.02861562		A_55_P2072908		2.4102824	4.5301E-05		A_55_P2180301	Clcn5	-3.349041118	0.00078968		A_55_P2143923	Slc13a2	-6.135006963	0.000912826
A_55_P2122997	Tet1	-3.404391843	0.000118027		A_55_P2072906		2.3369946	0.001138904		A_55_P2179990	Defb33	2.5610068	0.014792788		A_55_P2143837	Col4a4	-3.325651632	0.002135066
A_55_P2122938	Wdyhv1	-2.021116341	0.014338427		A_55_P2072872	Lpin2	-4.460530704	0.000375731		A_55_P2179974	Spsb1	9.576352	0.001549567		A_55_P2143765	Ugt1a6b	-3.443234966	0.005395168
A_55_P2122464		-14.56440204	0.00010693		A_55_P2072776	Fpgs	2.1319063	0.001896988		A_55_P2179939	Dmxl2	4.436172	0.0157181		A_55_P2143657	Gm5784	-2.144037742	0.001406903
A_55_P2122429	Cym	-4.018413819	0.007601383		A_55_P2072453	42795	-5.292167328	0.000323545		A_55_P2179925	9030624G23Rik	2.4816756	0.032536257		A_55_P2143622		-2.856607284	0.026282674
A_55_P2122419	Arl1	2.1245158	0.002220229		A_55_P2072095	Dpcr1	-11.53343274	0.04944582		A_55_P2179726	Mettl18	-2.699281619	0.001870254		A_55_P2143516		-2.346222258	0.001487364
A_55_P2122300	Cir1	4.945288	0.020131733		A_55_P2071952	Wdr92	3.128333	0.002448554		A_55_P2179604	Vash1	-2.002792574	0.004204333		A_55_P2143441		14.071791	0.000490047
A_55_P2121856	Ier5l	2.0622506	0.022265743		A_55_P2071906		-108.3343219	0.00010536		A_55_P2179587	Celsr3	29.17923	3.57679E-05		A_55_P2143436		2.0361419	0.000189509
A_55_P2121760		-3.00071489	0.00276482		A_55_P2071477	Prl6a1	5.14017	0.010912554		A_55_P2179582	Nmur2	-4.358191002	0.018057497		A_55_P2143139	Myadml2	-2.947095973	0.03599786
A_55_P2121408	Tpm2	-2.59846223	0.007164289		A_55_P2071064	Fer1l4	-5.377261979	0.015806444		A_55_P2179453	Lig3	2.0564659	0.001058553		A_55_P2143131	Rwdd3	-2.774325746	0.03410168
A_55_P2121364	Tdg	2.0456395	0.019789916		A_55_P2071059	Nab2	-2.527344797	0.012621351		A_55_P2179378	Zkscan8	-3.736378611	0.005232058		A_55_P2143042	Gm8096	5.433297	0.008446123
A_55_P2121252	Amd2	2.0790272	0.002285844		A_55_P2070992	Aldoc	-5.681758136	0.00058027		A_55_P2179246		-4.660211187	0.000101789		A_55_P2143041	Phgdh	5.648811	0.00716115
A_55_P2121225	Cyp3a11	-379.4801426	0.004019542		A_55_P2070869	Lcn2	20.15159	0.005341059		A_55_P2179027	Gem	3.7078946	0.000321374		A_55_P2142676		-2.920227275	0.005084111
A_55_P2121185	Omp	3.1820889	0.00031533		A_55_P2070174		16.690216	0.00125214		A_55_P2179020	Mrpl15	-2.137772603	0.003515076		A_55_P2142488	Spry3	-3.153059967	0.019780189
A_55_P2121142	Tbc1d22b	8.504865	0.000134077		A_55_P2069969	Gm10639	-4.301208468	0.043880872		A_55_P2178991	9030404E10Rik	-4.956236187	0.009338139		A_55_P2142232	Serpina3i	9.401931	0.012254592
A_55_P2121042	Pla2g2a	2.5698233	0.002759281		A_55_P2069935	Fxyd2	-2.309741297	0.010365618		A_55_P2178748	Gja5	-2.235459471	0.002264466		A_55_P2142226	Serpina3f	2.604334	0.021791851
A_55_P2120993	Zfp282	-2.039967242	0.01956921		A_55_P2069891	1700007E05Rik	4.931971	0.015173814		A_55_P2178678	P2rx5	2.7061245	0.000792042		A_55_P2141909		-3.298621173	0.020192135
A_55_P2120961		-3.286215574	0.020376476		A_55_P2069350	Psph	2.7783937	0.002222423		A_55_P2178592	Rbbp9	-3.173454686	0.009512496		A_55_P2141860	Aen	2.0355396	0.002132937
A_55_P2120919		-11.26126811	0.003476205		A_55_P2068988		-3.370789092	0.002139804		A_55_P2178583		-2.848026568	0.04613226		A_55_P2141152	Ido1	-30.21440139	9.76804E-05
A_55_P2120652	Snrpa1	2.180027	8.83567E-05		A_55_P2068907	Atp7b	-2.108594738	0.030068979		A_55_P2178539	Nacc2	-2.999710798	0.001891858		A_55_P2141058	Gm4477	-11.9096094	0.001141883
A_55_P2120615	Ssh3	2.1882415	0.004920285		A_55_P2068882	Ccng2	-3.924896632	0.002974177		A_55_P2178510	Mc3r	2.094398	0.031413183		A_55_P2141004		-2.356075922	0.027705895
A_55_P2120545	Wdtc1	-2.208814229	0.014241261		A_55_P2068471	Spaca4	2.3184605	0.028989194		A_55_P2178491	Fam53b	-2.419200693	0.009536698		A_55_P2140941	Tinagl1	2.081682	0.000646411
A_55_P2120469	Armc2	-15.23880116	1.81266E-05		A_55_P2068265	Mif	2.077506	0.000188041		A_55_P2178327	Tll1	2.2424188	0.027213387		A_55_P2140863	Vmn1r124	5.255422	0.002464287
A_55_P2120433	Wdr12	3.500073	0.000170417		A_55_P2067895	Krba1	-2.23517741	0.01323298		A_55_P2178317	Gm9199	2.5627997	0.000869483		A_55_P2140835		-3.798768591	0.0035138
A_55_P2120060	Dab1	-5.074088543	0.003632163		A_55_P2067707	Mep1a	-2.39746061	0.019392135		A_55_P2178201	Wdr45l	-2.25886212	0.000356152		A_55_P2140829	Sprr2a1	7.641616	0.001954876
A_55_P2120055	Fgfr4	4.7927313	0.000961705		A_55_P2067629	Ush1g	2.0669472	0.029653102		A_55_P2178084	Dnmt3a	-4.292182052	0.042237207		A_55_P2140479		-2.85615577	0.043526288
A_55_P2119957	Mlxipl	-2.081750769	0.010544003		A_55_P2067342	Lce3d	2.4844887	0.022820193		A_55_P2177899	Dact1	-2.080727222	0.041447073		A_55_P2140478		-5.768098114	4.41205E-06
A_55_P2119927		-4.63193981	0.001627921		A_55_P2066778	AB124611	2.6925058	0.030568646		A_55_P2177885	Dact3	-2.128872851	0.011036641		A_55_P2140398		-2.514080485	0.034443147
A_55_P2119493	Gstcd	2.047286	0.00720437		A_55_P2066578	Ifi204	2.2771213	0.000221442		A_55_P2177488	Hist2h2be	-4.67217672	0.00243953		A_55_P2140212		4.7205215	0.000738989
A_55_P2119257	Serpine1	6.594537	0.005637811		A_55_P2066309	Slc39a8	2.7931535	0.004122355		A_55_P2177445		-4.801012207	0.005525777		A_55_P2140042	Krt31	-9.932321164	0.000239474
A_55_P2119155	Set	2.153249	3.64745E-05		A_55_P2066116	Bcl3	2.300962	0.000448588		A_55_P2177154	Hist1h2bm	-2.639348355	0.000913743		A_55_P2139937	Lrrc56	-2.548504605	0.001292919
A_55_P2119145		-3.462807954	0.006182069		A_55_P2065537		-2.38946582	0.00896426		A_55_P2177073		3.7626507	0.005114977		A_55_P2139611	Acbd4	-2.09731482	0.003340664
A_55_P2119032	Rasl2-9	2.196681	0.003009046		A_55_P2065465	Mettl1	2.5383468	0.000206212		A_55_P2177013	Cldn23	2.5721323	0.011805913		A_55_P2139431	Ces2h	-3.37069388	0.000466426
A_55_P2119030	Rasl2-9	2.1585212	0.000214522		A_55_P2065434		-2.643639998	0.000379256		A_55_P2176802	Hipk1	3.236612	0.001538613		A_55_P2139261		3.1777503	0.04477913
A_55_P2118916	Mgat4c	14.443942	0.000261464		A_55_P2065231	Gstm3	-14.22401134	0.000813223		A_55_P2176753		-3.062857868	0.025443124		A_55_P2139207	Ccdc142	-2.630443496	0.026429519
A_55_P2118794	Otop2	-4.05768206	0.000900295		A_55_P2064965	Gm10624	-8.204410256	0.00255145		A_55_P2176731	Prdx6	3.5481813	2.29494E-05		A_55_P2139019	Hivep3	5.380891	0.00114591
A_55_P2118520	Col1a1	-2.512671402	0.00574481		A_55_P2064962	Pdpn	2.0239217	0.03316093		A_55_P2176729	Prdx6	3.7304811	8.43991E-06		A_55_P2138878	Lrfn4	2.020305	0.000629865
A_55_P2118436	H2-T18	-3.599188599	0.014099296		A_55_P2064928	Nebl	-3.166213212	0.042774536		A_55_P2176670	Pabpc1l2b-ps	6.5374904	0.000304898		A_55_P2138856	Gm1698	-2.373677624	3.24737E-06
A_55_P2118067	4930404H24Rik	2.720219	0.002527026		A_55_P2064862	Ica1	2.0339236	0.000309895		A_55_P2176565	B3galt5	52.382755	1.60583E-05		A_55_P2138739		-3.038344792	0.00078024
A_55_P2117959	Cyp4b1	-3.490697222	0.002777803		A_55_P2064771	Ly6c1	2.4349735	0.001765474		A_55_P2176489		-2.453820148	0.042746443		A_55_P2138684	9130019O22Rik	-2.134047642	0.029875912
A_55_P2117721	BC005764	2.338232	0.019014267		A_55_P2064686	Lrrc61	-2.227538317	0.007138147		A_55_P2176260		2.9993567	0.009080082		A_55_P2138422	Obox1	-2.793244594	0.003313433
A_55_P2117243	Npm1	2.4999135	0.000203624		A_55_P2064492	Pcmtd2	-2.641801468	0.000693379		A_55_P2176145	Rgs17	-3.250639238	0.016624093		A_55_P2138281		2.1999876	0.025955772
A_55_P2117155	Apoc3	-6.407243363	0.004236518		A_55_P2064333	Lama3	-2.207292001	0.008257171		A_55_P2176045	Ralgapa2	2.6562176	0.000501868		A_55_P2138104		3.0318348	0.000788184
A_55_P2117146	Pa2g4	2.2629972	0.001133079		A_55_P2064272		2.1723182	0.005790362		A_55_P2175925		-2.917984501	0.026839007		A_55_P2138100		2.623249	0.001076215
A_55_P2117119	Efhd1	-4.973909358	0.000857096		A_55_P2064203	Acvr1c	-3.656069185	0.003755547		A_55_P2175880	Mgst1	2.022376	0.015046597		A_55_P2137941	Fxyd2	-5.900197916	0.000278371
A_55_P2116833	9430038I01Rik	-3.464539846	0.000710742		A_55_P2063736	Gp49a	3.2414336	0.011769807		A_55_P2175742	Prdm10	-6.649687797	0.016513426		A_55_P2137853		-3.507153963	0.000924491
A_55_P2116689	1700024P16Rik	2.8006144	0.03346627		A_55_P2063381	Tmem74b	4.46246	0.001316097		A_55_P2175595		-12.31076962	0.009796029		A_55_P2137527	Fam183b	-2.300078764	0.000417157
A_55_P2116650		3.2325668	3.77161E-05		A_55_P2063376	Add2	-22.02838516	8.37662E-05		A_55_P2175590	Gm5486	15.355825	0.001421305		A_55_P2137466	Kcnu1	-3.827900649	0.00944883
A_55_P2116391	Tesk2	-2.059483146	0.005725071		A_55_P2063237	Dusp5	-2.161045054	0.013607266		A_55_P2175400	Zfp467	-3.980699657	0.00264599		A_55_P2136976	Gm11213	-2.026033518	0.030172719
A_55_P2116272	Cyp2c38	-25.77131949	0.02972427		A_55_P2062981	Abca9	-2.292249686	0.047641233		A_55_P2175341	Leprel4	2.2683864	0.024006853		A_55_P2136935	Rgs7bp	-2.295447244	0.015902039
A_55_P2116165	Pfkfb3	3.2134607	0.000853681		A_55_P2062903	Gm9125	-2.947825291	0.010387826		A_55_P2175275	Hmbox1	-2.107876614	0.001557569		A_55_P2136827	Wfdc16	-13.11998661	0.002474639
A_55_P2115851	9930013L23Rik	3.8958595	0.026962206		A_55_P2062568	Caprin2	-4.331426365	0.000877986		A_55_P2174997		8.506505	0.002223505		A_55_P2136776	Sult1b1	-2.692976835	0.000372203
A_55_P2115401	Bst1	-10.39184315	0.000351659		A_55_P2062246	Tgtp2	2.8028984	0.001574239		A_55_P2174953	Akr1b3	2.1300144	0.002257461		A_55_P2136752	Ermn	-2.334370735	0.002494863
A_55_P2115364		-2.484235044	0.002172994		A_55_P2062190	Gstm1	-13.65907309	0.000424972		A_55_P2174935	Mn1	-2.413271837	0.019227497		A_55_P2136318	Slc1a5	2.4640574	0.002743723
A_55_P2115350		-2.128319897	0.031149127		A_55_P2062070	Pdzd2	-2.546230637	0.03171098		A_55_P2174743	Akap7	-4.570980563	0.000339483		A_55_P2136174	Hdgfrp3	-2.283906163	0.048977643
A_55_P2115330	Nrg4	-3.574548386	0.007765644		A_55_P2061495	Cks1b	2.1053634	0.00088358		A_55_P2174726	Gm1631	2.1814506	0.025388973		A_55_P2136121	9030617O03Rik	-3.604757646	0.003134995
A_55_P2115220	Gm11437	-2.64469993	0.003115907		A_55_P2061432	Scgb2b2	-2.980735832	0.031631093		A_55_P2174582	1190003J15Rik	4.339333	0.003327319		A_55_P2136020	Uba2	2.1776233	8.97094E-05
A_55_P2115151	Acpl2	-2.41481866	0.000175167		A_55_P2061428	Fads6	-2.027761268	0.02004252		A_55_P2174541	Dtx3l	-3.373790707	0.008095431		A_55_P2135750		-2.449192122	0.02338419
A_55_P2115127	Mphosph10	2.5238595	0.001507634		A_55_P2061391	Rhobtb3	-4.116880714	0.002699044		A_55_P2174386		-3.506149084	0.001490714		A_55_P2135725	C8g	-2.212869456	0.00088779
A_55_P2115003	Prpf4	3.4232244	0.000422956		A_55_P2060567	Ddx39	2.018174	0.000543072		A_55_P2174371	9430038I01Rik	-9.094483223	0.000278966		A_55_P2135541	Cnpy4	-2.361095957	0.004863617
A_55_P2114959	Btnl1	-2.76460138	0.004717768		A_55_P2059931	Prom1	2.5816958	0.007017006		A_55_P2174067	Cerk	2.2765844	0.001780898		A_55_P2135526	Gzmc	10.965153	0.000264335
A_55_P2114908	Nek3	-2.27395676	0.005120147		A_55_P2059820	Aadat	-2.879291188	0.048428204		A_55_P2173982	Rrm2	4.4536695	0.009822022		A_55_P2135271	Zfp358	-2.245462409	0.000325059
A_55_P2114779	Greb1	-2.509925752	0.003062113		A_55_P2058947	Gpr113	10.59022	0.000845587		A_55_P2173897	Pla2g2d	4.525224	0.00057707		A_55_P2135200	Slfn10-ps	2.5149662	0.002414048
A_55_P2114562		2.5594761	0.015403298		A_55_P2058903	Sgpp1	3.223436	0.00394417		A_55_P2173837	Mpp6	2.1554656	3.23367E-05		A_55_P2135039	Hyi	-2.16434532	0.010410929
A_55_P2114318		4.8285985	3.30844E-05		A_55_P2058613		-2.49860172	0.045757245		A_55_P2173702	Ebpl	-3.850154156	0.001015121		A_55_P2134882	Slc7a15	-3.60683767	0.012141546
A_55_P2114187		16.20081	0.0110019		A_55_P2058601		-2.649904291	0.01776523		A_55_P2173576		3.4246864	0.004351231		A_55_P2134790	Qsox1	2.066639	0.001721103
A_55_P2114088	Zfp385c	-2.495064388	0.002143565		A_55_P2058550	Raet1c	2.2286632	0.048590545		A_55_P2173556	B130034C11Rik	-2.681419192	0.038042307		A_55_P2134725		-3.67716276	0.024003869
A_55_P2113208	Snrpa1	2.0713935	0.000101058		A_55_P2058487	Gm4419	-2.199825844	0.001357262		A_55_P2173526	A230070E04Rik	-2.329191425	0.006996986		A_55_P2134241		2.2101803	0.011482321
A_55_P2113071	Eif2c4	-2.267032179	0.00033475		A_55_P2058433	Cyp2c68	-8.473356969	0.002197617		A_55_P2173210	Gm16340	2.8311703	0.000182112		A_55_P2134004	Gstm2	-3.733451012	0.000739468
A_55_P2112997	Ddx18	2.145687	0.000590438		A_55_P2058245	4930412E21Rik	6.528156	0.002964699		A_55_P2172956	Cnih2	3.6466613	0.000535101		A_55_P2133910	Ttll10	2.4140842	9.51973E-05
A_55_P2112922	Impdh2	2.35083	0.000450232		A_55_P2058189	Slc35e3	-2.271893694	0.026227288		A_55_P2172892	1700080G18Rik	2.0694497	0.021741612		A_55_P2133835	1700023F06Rik	-5.52449714	0.000551629
A_55_P2112892	Dab1	-2.50091521	0.006184585		A_55_P2058137	Pde4dip	2.2788308	0.006087222		A_55_P2172648	LOC100048741	-2.911464377	0.018039748		A_55_P2133470	Sbk2	-2.815308023	0.01204418
A_55_P2112882	Adh6a	-2.662657344	6.8272E-05		A_55_P2058127	Pde4dip	3.0127614	0.013277461		A_55_P2172354	Ms4a18	-6.296839037	0.006200753		A_55_P2133452	Prss48	2.059978	0.024176484
A_55_P2112717	Rwdd4a	2.2198446	0.000775574		A_55_P2058117	Slc35d1	-2.429061565	0.046058968		A_55_P2172196	Thnsl1	-3.342475002	0.005130717		A_55_P2133365	1110017D15Rik	-3.050975981	0.025174238
A_55_P2112622	Smad4	2.3621006	0.000354184		A_55_P2057726		-2.087554325	0.02732615		A_55_P2172022	B4galt1	2.3124924	0.001504867		A_55_P2133315	Steap2	3.6306262	0.001269455
A_55_P2112617	Smad4	2.7765737	0.00280965		A_55_P2057577	Ugt1a6a	-3.90360866	7.89695E-05		A_55_P2172001	Mrgpra2a	6.5762477	0.007147437		A_55_P2133310	Steap2	8.387732	0.0054369
A_55_P2112459	Cldn22	-12.23324941	0.00018996		A_55_P2057189	1810030J14Rik	2.2003994	0.036748525		A_55_P2171966	Tnfaip8l3	-3.396709478	0.008807859		A_55_P2132978		-2.708838148	0.004587431
A_55_P2112302		-2.050713446	0.00206216		A_55_P2057118	Mid1	2.5672026	0.011238546		A_55_P2171897	Notch1	-5.195750956	5.98701E-05		A_55_P2132832	Vmn1r178	5.9265833	0.003814769
A_55_P2112292		-3.678263471	0.01742135		A_55_P2057051		-3.326767403	0.001802227		A_55_P2171788		-2.46672	0.000133761		A_55_P2132533		-2.37946363	0.004143255
A_55_P2112270		-2.058860771	0.007499544		A_55_P2056973	Treml2	7.4649353	0.003469361		A_55_P2171578	Mkrn1	-2.222874265	0.001990374		A_55_P2132532		-2.202151423	0.006096139
A_55_P2111907	Noxo1	2.5382948	0.000649948		A_55_P2056450	Vmn1r148	5.3253508	0.026018048		A_55_P2171528	3110082I17Rik	2.0700688	0.021820202		A_55_P2132512	Ngef	-2.568880022	0.00259537
A_55_P2111790	Gem	3.6992505	0.004603502		A_55_P2055844	Fbxo25	-2.463160055	0.003498525		A_55_P2171484	Lta4h	-2.606858112	0.005141136		A_55_P2132154	BC061194	-3.484312545	0.004638673
A_55_P2111770	Klhl13	-2.301227452	0.005182945		A_55_P2055423		-2.178712083	0.005518758		A_55_P2171185		2.021211	8.93497E-05		A_55_P2132104		2.2752428	0.024232887
A_55_P2111519		3.153428	0.006779294		A_55_P2055257	Maoa	-2.645367368	0.006285776		A_55_P2170881	Arhgap26	-2.628023784	0.028996637		A_55_P2131979	42795	2.4947715	0.018030886
A_55_P2111478	Polq	2.1743727	0.000143737		A_55_P2055123	Frrs1	2.184614	0.018375933		A_55_P2170817	AI847159	-6.254709014	0.025062567		A_55_P2131920	Prrx1	-4.788327895	6.96868E-05
A_55_P2111444	Trpv6	-37.64378231	0.000472737		A_55_P2055031	Fam19a1	-4.051195443	0.007606849		A_55_P2170732	B930041F14Rik	2.6016643	0.000814981		A_55_P2131915	Prrx1	-5.592163411	0.000750601
A_55_P2111302	Cp	8.260189	0.001253815		A_55_P2054897	Rnd1	2.979694	0.044746667		A_55_P2170515		3.0669043	4.03043E-05		A_55_P2131637	Trim40	2.4458935	0.000458694
A_55_P2111264	Lhx9	-13.7635943	0.000287134		A_55_P2054708		-2.480162236	0.017368518		A_55_P2170514	Sfn	2.6774955	7.26317E-05		A_55_P2131473	Rmnd5a	-2.089942079	0.011475585
A_55_P2111192	Trmt10a	3.7358384	0.00018613		A_55_P2054456	Adprm	-2.879359004	0.001132316		A_55_P2170405		2.351235	0.002508861		A_55_P2131428	Tlr5	-2.000684154	0.013485491
A_55_P2111163	S100g	-13.79605295	0.001512144		A_55_P2054455	Adprm	-3.265965501	0.000555323		A_55_P2170355		2.3930163	0.000317301		A_55_P2131238	Ttc39a	2.4415548	0.00104257
A_55_P2110887		2.1946259	2.22347E-05		A_55_P2054300	Alg8	2.329636	0.001024863		A_55_P2170350	Klra22	6.193876	0.003822794		A_55_P2131190	Echdc3	-4.817913697	0.03013824
A_55_P2110758	B430306N03Rik	3.564668	0.002812551		A_55_P2054261	C2cd4b	17.57561	0.000133092		A_55_P2170309	Ppfibp2	-2.143624285	0.010689935		A_55_P2131173	Sphk2	-2.080632932	0.007404965
A_55_P2110718	Npm1	2.0389893	0.001736119		A_55_P2054197		-2.408426506	0.006772284		A_55_P2170284	Gm5115	2.1160672	0.009361324		A_55_P2130627	2210404O07Rik	-2.012731979	0.010590311
A_55_P2110615	Slc37a2	-28.13794345	0.000551205		A_55_P2053838	Tnfaip3	2.0175948	0.003008414		A_55_P2170279		5.1679034	0.01614008		A_55_P2130525	Arl14ep	6.0561657	0.025438312
A_55_P2110567	Proca1	-2.147241503	0.002861472		A_55_P2053718	Pink1	-2.379906809	0.000426901		A_55_P2170225	Sh3bgrl2	4.0197754	0.000226945		A_55_P2130438	6530409C15Rik	2.3474107	0.011902241
A_55_P2110497	Ddc	-9.726975471	0.000777116		A_55_P2053320	Zfr2	-2.166098232	0.006546918		A_55_P2170210	Ap1s3	-13.42556698	0.00048243		A_55_P2130393	Pnpla1	-2.177743979	0.010351669
A_55_P2110032	Akap7	-2.184797897	0.007713499		A_55_P2053057	Ppp2r1b	2.3390584	0.003945506		A_55_P2170076	Taf9	2.1749	0.001446651		A_55_P2130249	Sh3gl2	-2.286983182	0.005887102
A_55_P2109922	Gm2921	-2.089688599	0.009660754		A_55_P2052719	Nadkd1	-2.547352091	0.019545548		A_55_P2170054	Gm7854	-7.553485095	0.008953309		A_55_P2130238	Sh3gl2	-2.943889005	0.020410063
A_55_P2109782	Psg17	2.9390833	0.004918042		A_55_P2052490	Ushbp1	-2.001037898	0.008709649		A_55_P2169849	Thoc6	2.8288639	0.000145796		A_55_P2130104	Slc52a3	4.659967	0.000130712
A_55_P2109702	Shb	2.8131347	0.04913795		A_55_P2052290	Psat1	6.80987	0.00241562		A_55_P2169659		5.728269	0.00742197		A_55_P2129972		2.5547242	0.000263758
A_55_P2109678		7.5704894	0.01954421		A_55_P2052281	Rnf208	-3.531475226	0.001482781		A_55_P2169356		-5.983402043	8.27524E-05		A_55_P2129925	Mybl2	2.2026029	0.013451665
A_55_P2109628	Zdhhc21	2.031891	0.00340087		A_55_P2052048	Pih1d2	2.0743122	0.00185322		A_55_P2169259	Cyp3a25	-1081.019995	2.10625E-05		A_55_P2129696	Smad9	-2.57225053	0.024632422
A_55_P2109327	Ache	3.6065545	0.000404164		A_55_P2051949	Elmod3	-2.669842355	0.002756516		A_55_P2169247	Gm15056	70.31173	0.000928794		A_55_P2129658	Smad6	-3.262706611	0.001513129
A_55_P2109326	Ache	8.522296	0.00028821		A_55_P2051885	Bco2	-2.313127624	0.009589		A_55_P2169039	Olfr558	-4.941128431	0.021480637		A_55_P2129621	Akp3	-72.59639858	0.000839841
A_55_P2109263	Ppp1r14b	2.0713074	0.000184871		A_55_P2051596		3.7887495	0.003867482		A_55_P2168990	Tmsb10	3.3048646	8.06276E-06		A_55_P2129523	Gm9519	9.841289	0.003002551
A_55_P2109122	Hist1h2bc	-2.245757259	0.000964516		A_55_P2051199	Gm13710	-7.553613471	0.013809474		A_55_P2168899		9.692157	0.002485228		A_55_P2129488	Wfdc10	-6.316644947	0.000833414
A_55_P2109032	Olfr545	13.057566	0.009659253		A_55_P2051120	4430402I18Rik	-7.619188102	0.000649021		A_55_P2168823		3.4349592	0.033816725		A_55_P2129469	LOC101056661	-3.011681711	0.003544501
A_55_P2108933	Dao	-2.220631263	0.000387598		A_55_P2051052	Ankrd61	19.789877	0.004191276		A_55_P2168732	Polr3e	-2.255583607	0.04483694		A_55_P2129407		-2.551328715	0.001039355
A_55_P2108903		-2.049809552	0.008843652		A_55_P2051044		2.3524425	0.005331682		A_55_P2168722	Fmo5	-48.05306288	0.000291697		A_55_P2129316		4.072965	0.000337433
A_55_P2108845	Gm7160	-2.681859148	0.000520183		A_55_P2050988		-2.98406717	0.018795552		A_55_P2168667	Rbpms2	-2.420580453	0.013118563		A_55_P2129309	Foxo3	-2.768239654	0.008516464
A_55_P2108761	Sdad1	-2.141856896	0.015193722		A_55_P2050828	Olfr469	-3.532347436	0.005002825		A_55_P2168643	Khk	-4.06849275	0.001420016		A_55_P2129222	Gbe1	-2.112392906	0.03876906
A_55_P2108708	Kcne3	2.2949562	4.80543E-05		A_55_P2050732	Fcrl5	5.926965	0.036696274		A_55_P2168497	Slc9a1	-3.147468598	0.002604304		A_55_P2129057		-2.722014809	0.004926214
A_55_P2108275		-2.450839709	0.003332644		A_55_P2050628	Cyp4a31	-2.852818555	0.018815352		A_55_P2168383	Myo18b	2.742264	0.000378915		A_55_P2128969	Wbscr27	-2.550367072	0.000321107
A_55_P2107995	Psd	-2.254135166	0.016041372		A_55_P2050453	Hemt1	13.636406	0.00620741		A_55_P2168312		2.0604014	0.000115378		A_55_P2128714	Nmnat3	-3.264042498	0.0173802
A_55_P2107987	Slc22a13b-ps	-5.845028993	0.005445238		A_55_P2050360		-3.495008342	0.00017065		A_55_P2168301	Slc46a1	-31.1808302	0.001727496		A_55_P2128611		-3.329982261	0.008401813
A_55_P2107785		3.3515973	0.001254235		A_55_P2049976		2.4187245	0.044284184		A_55_P2168267		2.8790708	0.002316699		A_55_P2128577	Rnf217	2.7220693	0.000502859
A_55_P2107696	Mrgpra6	9.2414875	0.000749766		A_55_P2049602	Kat2a	2.0390203	0.002181497		A_55_P2168223	Aicda	5.958196	0.03486021		A_55_P2128443	Gm10673	2.249537	0.004682732
A_55_P2107682		-2.246574592	0.007293378		A_55_P2049428	Phtf2	-2.565914626	0.005829559		A_55_P2168124		2.163708	0.039769594		A_55_P2128229		5.7966137	0.003423368
A_55_P2107528		-3.854791842	0.002591285		A_55_P2048607	Hp	13.137389	0.008803185		A_55_P2168113	Nudcd1	2.9670873	0.001414652		A_55_P2127952	Arhgef19	-2.421963489	0.011997706
A_55_P2107447	Rab37	-2.674404038	0.002616552		A_55_P2048423	Ggact	-6.204324538	0.001469216		A_55_P2167999	Ldlr	4.0291195	0.000249033		A_55_P2127934	Palm3	-4.507158856	0.032087844
A_55_P2107374	Duoxa2	74.39022	0.000846757		A_55_P2047867	Elmod3	-2.794299305	0.00115434		A_55_P2167922	Dmd	-2.545930884	0.019518439		A_55_P2127587	Smcr8	2.3438747	0.001946108
A_55_P2107292	Ptch1	-2.458958144	0.007936853		A_55_P2047639	Cubn	-119.7610169	0.017223582		A_55_P2167803	Abi3bp	-3.07390592	0.003546683		A_55_P2127478		-2.197905379	0.014814544
A_55_P2107192		-2.041135327	0.001692143		A_55_P2047564	Pdzd2	-3.73948993	2.58921E-05		A_55_P2167769	Arid1a	-2.139977925	0.002817289		A_55_P2127303	Spsb2	-3.361416399	0.000805066
A_55_P2107065	Mcm8	2.0405128	0.010095458		A_55_P2047345	Sat2	-4.24608635	0.000430352		A_55_P2167530	Scube3	-2.149414484	0.048351306		A_55_P2126951	Zfp467	-2.63962954	0.000860849
A_55_P2106975	Clcn5	-2.621795992	0.003875508		A_55_P2046938	Adpgk	2.005369	0.00619359		A_55_P2167501	Acsf2	-12.75119146	0.003527917		A_55_P2126870	Nsf	2.5364273	0.001032801
A_55_P2106916	Kcna1	-4.519626523	0.003585954		A_55_P2046657	Dio1	-10.93909865	0.001473008		A_55_P2167461	Homer3	3.422761	0.04331665		A_55_P2126850	Nudt11	-2.498020069	0.001117768
A_55_P2106815		-2.174563191	0.03277092		A_55_P2046563	Cym	-9.480460794	0.006683882		A_55_P2167451	Cnnm2	-10.11248317	0.001225252		A_55_P2126827	Gm9892	2.9409397	0.000231135
A_55_P2106768	Slc9a2	-3.606063524	0.001085126		A_55_P2046443	Duoxa1	13.910812	0.003988193		A_55_P2167441	Eif5b	2.2084894	0.015117038		A_55_P2126775	Gfpt1	2.1419785	0.001582957
A_55_P2106645	Adcy5	-2.054583968	0.033180676		A_55_P2046262	Phgdh	3.6542764	0.024511412		A_55_P2167249	Ccdc112	2.585557	0.018658383		A_55_P2126590	Tll2	2.6461108	0.002578638
A_55_P2106525	Nmnat3	-2.117308907	0.001225511		A_55_P2046092		2.6030908	0.015467328		A_55_P2167152	Hdhd2	2.844359	0.015652329		A_55_P2126572	Tmem25	-3.211780915	0.001329099
A_55_P2106358		-2.299115211	0.010392228		A_55_P2046084	Dcun1d4	-3.439944435	0.001020963		A_55_P2167123	Gm12839	-15.93576484	0.001432651		A_55_P2126333	Cyp2a12	-2.092959421	0.008284479
A_55_P2106280	Gm10684	-3.959637985	0.011802578		A_55_P2045528	Atxn1	-2.414229488	0.021578602		A_55_P2167112	Kank2	-2.381116678	0.000612739		A_55_P2125997	Grin2d	-3.994519519	0.008328009
A_55_P2106180	Dnahc2	-4.444001229	0.000197563		A_55_P2045136	I830127L07Rik	3.6935143	0.003475619		A_55_P2167040	Pvrl4	3.0721314	0.006995508		A_55_P2125663	Gm11202	-2.957398147	0.012482857
A_55_P2106175	Gch1	2.6160667	0.005081439		A_55_P2044992	Gm14025	-2.215524593	0.02929368		A_55_P2166809		-4.392132584	0.003746007		A_55_P2125376	Cacna1d	-2.94051278	0.03695772
A_55_P2106096	Fam171a1	-2.418236404	0.015669439		A_55_P2044932	Gpr84	6.5251875	0.038787663		A_55_P2166555	Gm5637	2.0207443	0.003599705		A_55_P2125208	Arid5a	2.569654	0.000118708
A_55_P2106039	Map3k6	7.9019356	0.000131292		A_55_P2044653	Cyp2b10	-289.0938506	0.000535569		A_55_P2166508	Gpr6	3.040101	0.024463149		A_55_P2124891	Mpzl3	2.2595978	0.001993511
A_55_P2105970	E330014E10Rik	-3.283778705	0.03148685		A_55_P2044385	Fgfbp3	5.3685036	0.013203131		A_55_P2166501	Cd44	5.086351	0.000372485		A_55_P2124736	Col14a1	-2.849102446	1.41595E-05
A_55_P2105878	Ccr10	-2.686791595	0.046808805		A_55_P2044232	Slc10a5	-2.447416462	0.007304092		A_55_P2166488	Cd44	3.7099962	0.000569945		A_55_P2124712	Ces2c	-3.476950392	0.000941606
A_55_P2105858	Atf5	4.8836985	0.007868328		A_55_P2043798	Mrto4	2.5637074	0.000245097		A_55_P2166486	Cd44	3.6791503	0.000165839		A_55_P2124523		-2.706498237	0.004809314
A_55_P2105843		4.8807735	1.47329E-05		A_55_P2043734	Cdkl5	9.954245	0.000235653		A_55_P2166282	Flt1	2.590747	0.001402039		A_55_P2124461		2.6120203	0.00211873
A_55_P2105820	Wdr67	-2.688953719	0.015498561		A_55_P2043718	Cacna1f	2.3850315	0.049071345		A_55_P2166232		2.0858078	0.02275178		A_55_P2124385	Ak4	16.526289	0.004531772
A_55_P2105819	Wdr67	-2.282444573	0.023821317		A_55_P2043352	Dnahc12	-3.59745979	0.000539519		A_55_P2166011	Tmem128	2.0479333	0.010913035		A_55_P2124346	Ivns1abp	2.0525167	0.000202059
A_55_P2105633	Ralgapa2	2.2440526	0.004342459		A_55_P2043171	Lilra6	2.1680043	0.035547998		A_55_P2165974	Ncor1	-2.21076442	0.001676004		A_55_P2124331		-2.616605217	0.03064163
A_55_P2105532	Frem3	-3.449974201	0.033371422		A_55_P2043062	Hs3st6	-2.502639534	0.014097103		A_55_P2165969	Ncor1	-2.378858532	0.001378179		A_55_P2123942	Lmbrd1	-2.044362837	0.002065274
A_55_P2105512	Nop56	2.012157	0.000320945		A_55_P2043033	Pla2g3	-3.092307067	0.007895161		A_55_P2165929	Olfr3	4.7043796	0.02116306		A_55_P2123491	B3gnt5	3.6626782	0.000374146
A_55_P2105406	Nrxn3	3.433521	0.003958989		A_55_P2042923	Sgk2	-2.485295501	0.004069322		A_55_P2165869	Cebpb	3.414013	0.002494181		A_55_P2123062	Cbfa2t3	2.1564093	0.000799389
A_55_P2105362	Tmed5	2.4027925	1.81559E-05		A_55_P2042855	Disc1	-2.305518027	0.02293551		A_55_P2165790	Siglech	-17.3799424	6.52652E-05		A_55_P2123045	Olfr453	2.7983742	0.03194462
A_55_P2105286	Lrrc56	-3.23246742	0.000711589		A_55_P2042823	Sh3bp2	3.9054484	0.005761652		A_55_P2165719	Pcyt1a	-2.095571163	0.000939289		A_55_P2122997	Tet1	-4.243593828	0.000965549
A_55_P2105181	Bhmt	-3.657132826	0.002821584		A_55_P2042606	Pls1	-3.010910667	0.001788833		A_55_P2165554		4.127224	0.000224435		A_55_P2122945	Olfr541	-2.070501658	0.049053926
A_55_P2105180	Bhmt	-6.638598231	0.008662723		A_55_P2042297		-4.122570281	0.013292882		A_55_P2165504		4.2941685	0.01823991		A_55_P2122841		2.8153126	0.001222443
A_55_P2104975	Serpina3f	6.5609508	3.49767E-05		A_55_P2042212	Fam161a	-2.704422569	0.028802322		A_55_P2165439	Krt36	13.465747	0.00531557		A_55_P2122564	Dcp2	2.0074275	0.0112909
A_55_P2104894	Col5a2	-2.09529555	0.0094511		A_55_P2042184		-4.399627105	0.010676854		A_55_P2165324	Acsl3	2.4359984	0.000497423		A_55_P2122464		-12.00289846	7.92735E-05
A_55_P2104846	Rsl24d1	2.7526028	0.000478423		A_55_P2042177	Kif6	-3.139833062	0.04462171		A_55_P2165191	Gm7420	-2.689776292	0.032035492		A_55_P2122429	Cym	-4.448762908	0.0047151
A_55_P2104617	Kctd5	2.1393673	0.00977364		A_55_P2042076	Dkk4	-6.687840817	0.000970418		A_55_P2165154		-3.074372956	0.004110348		A_55_P2122425	Arl1	2.1078644	1.01148E-05
A_55_P2104412	Gm10081	-5.525331074	0.01098632		A_55_P2041961	Bmp2	-2.568402465	0.001772759		A_55_P2165074	Rnf31	-2.986651222	0.00332722		A_55_P2122419	Arl1	2.6609418	0.000860714
A_55_P2104332	Pxdn	2.0497663	0.048410393		A_55_P2041708	Gas2	-2.279548667	0.008653923		A_55_P2164977	Tcf24	10.204946	0.008285296		A_55_P2122300	Cir1	4.2411003	0.015670426
A_55_P2104259	Plin5	5.537267	0.000544317		A_55_P2041653	1500009C09Rik	11.410239	0.003325818		A_55_P2164932	Gsdmc4	-13.52293662	0.007221608		A_55_P2121772	Ano8	-2.793236792	0.017152734
A_55_P2104026		-2.198704101	0.030467588		A_55_P2041444	Xlr3a	6.386966	0.006693001		A_55_P2164694		3.5611892	0.008637578		A_55_P2121760		-4.612734422	4.73973E-05
A_55_P2103626	Slc27a4	-2.97337073	0.000371998		A_55_P2041070	Tle3	-2.38768594	0.001646276		A_55_P2164629	Ptn	-5.851052221	0.006437284		A_55_P2121484	Smo	2.0162203	0.018899523
A_55_P2103055	Gsr	2.80085	0.000780574		A_55_P2040860	Sun3	-2.232715987	0.016984114		A_55_P2164524	Zfp872	-2.665427279	0.02424888		A_55_P2121456	Fam43a	2.3820634	0.005329114
A_55_P2102862	Inca1	-3.078993297	0.00437345		A_55_P2040845		-2.049824384	0.046144452		A_55_P2164443		-55.08184556	0.002151432		A_55_P2121225	Cyp3a11	-1962.088372	5.34819E-05
A_55_P2102769	Abca8a	-4.319736531	0.009125317		A_55_P2040838	Gm14548	2.5456972	0.011169724		A_55_P2164408	Asb16	2.211352	0.029497715		A_55_P2121185	Omp	3.1044269	0.000257391
A_55_P2102449	Nxf7	3.374833	0.002090859		A_55_P2040455	Ano10	-2.13374711	0.004973823		A_55_P2164139		2.3307445	0.02143851		A_55_P2121142	Tbc1d22b	10.750714	6.77761E-06
A_55_P2102350	Stambpl1	2.332611	0.001263317		A_55_P2040270	Gm9763	-4.873295772	0.006827356		A_55_P2164090	Kcnj15	5.697229	0.000821845		A_55_P2121042	Pla2g2a	2.0496693	0.008097986
A_55_P2102095	1810010H24Rik	-6.976805193	0.000987612		A_55_P2040170	Pmp22	-2.035503662	0.012959932		A_55_P2163961	Kcnj5	-2.719798474	0.048243076		A_55_P2120993	Zfp282	-2.181079787	0.008086647
A_55_P2102065	Gm10639	-3.335147654	0.002384867		A_55_P2039761	Gm4858	-2.744378087	0.018656971		A_55_P2163857	Trim12c	-7.929562647	0.00120886		A_55_P2120961		-3.062707778	0.02497181
A_55_P2102060	Gstm3	-37.8882743	7.56482E-06		A_55_P2039429	Dio1	-3.134130604	0.005395185		A_55_P2163812	42982	-2.355547243	0.00640884		A_55_P2120919		-10.69934332	0.0035694
A_55_P2102027		-6.54587391	0.000325473		A_55_P2039320	Zfp365	-2.323509797	0.03486365		A_55_P2163774	Crip1	-4.349945078	0.000344372		A_55_P2120737	Gm10537	-2.705626242	0.0333738
A_55_P2101792	Kpna7	7.017729	0.008953578		A_55_P2039044	Cyp3a59	-8.190774675	7.13688E-05		A_55_P2163729	Tvp23a	-6.593501656	0.002540661		A_55_P2120637	Olfr75-ps1	-2.612087959	0.006186833
A_55_P2101580	Zhx3	-2.717392634	0.001981562		A_55_P2038525	C3	6.8527775	0.023005784		A_55_P2163725	Slc7a9	-2.032446794	0.007340659		A_55_P2120545	Wdtc1	-2.700123282	0.006473638
A_55_P2101570	Zhx3	-2.805592893	0.000517113		A_55_P2038504	42800	-2.126070676	0.010414618		A_55_P2163682	LOC386400	-4.726784304	0.003763962		A_55_P2120469	Armc2	-16.95839918	1.47648E-05
A_55_P2101367	Ppfia3	-6.403212056	0.000644502		A_55_P2038372	Acot6	2.373447	0.037997533		A_55_P2163561	Sytl1	-2.647594105	0.030406998		A_55_P2120433	Wdr12	2.4203174	0.0008321
A_55_P2101088	Slc5a11	-26.19122264	0.005457155		A_55_P2038303		2.3761828	0.000262135		A_55_P2163194	Fktn	-2.381230758	0.003843776		A_55_P2120169	Myh8	-3.527652296	0.046584077
A_55_P2101055	Alpk1	6.708887	0.000243898		A_55_P2038262	Phf11b	2.0369449	0.020476706		A_55_P2163138	Tm4sf5	-3.766195772	0.002118629		A_55_P2120060	Dab1	-5.346860463	0.000189672
A_55_P2100973	Irf6	2.4706821	0.003487172		A_55_P2037962	Trpm6	2.6062715	0.001069742		A_55_P2163098	Akr1c18	-4.089294489	0.006171192		A_55_P2119969	Bdh2	-3.311504996	0.004787501
A_55_P2100968	Dnahc7b	-2.03627253	0.049167		A_55_P2037912	Cyp2d10	-11.26842204	0.021414727		A_55_P2163003	Dsg3	5.4241214	0.001685308		A_55_P2119927		-5.617204689	0.000291745
A_55_P2100505	Duox2	5.3171234	0.01934567		A_55_P2037787		-9.615312131	0.004122229		A_55_P2162910	Rtn1	-2.038665119	0.02674698		A_55_P2119907	Dnahc11	-2.674630218	0.032251317
A_55_P2100149	Mapt	2.3630438	0.01246828		A_55_P2037702	Gm10638	-3.745823126	0.00251448		A_55_P2162880	Cyp3a57	-959.9735201	0.0002053		A_55_P2119263		-2.338166878	0.027054243
A_55_P2100120	Nme1	2.0881283	0.002089917		A_55_P2037697	Gm9733	11.514952	0.012973464		A_55_P2162807	Pla2g2e	65.80476	4.73118E-05		A_55_P2119257	Serpine1	3.8476222	0.008744468
A_55_P2100118		2.0800436	0.001756629		A_55_P2037408	Lrrc57	-2.147402289	0.01013495		A_55_P2162782	Ahnak	2.8304987	0.001997463		A_55_P2119145		-4.145415024	0.000431725
A_55_P2100103	Htr7	3.6861045	0.000234027		A_55_P2036907	Mycbpap	-4.041309784	0.003275819		A_55_P2162695		-7.298032071	0.000798315		A_55_P2119009	Foxe3	-2.298564602	0.034399837
A_55_P2100088	E130309D14Rik	-3.646788412	0.000200082		A_55_P2036693	Cd40	3.1139822	0.000640209		A_55_P2162688		-7.125097329	0.002325679		A_55_P2118916	Mgat4c	29.34801	0.000160589
A_55_P2099760		2.2088614	0.00507812		A_55_P2036547	Hsd3b2	-7.412731945	0.000601446		A_55_P2162622		-3.404826171	0.034321114		A_55_P2118794	Otop2	-6.138576021	0.000585858
A_55_P2099650	Slc24a3	-2.376563886	0.017971015		A_55_P2036472	T2	-2.323848777	0.041392013		A_55_P2162394	Pdp1	2.5438445	0.001970472		A_55_P2118759	Peg12	-2.112692586	0.017183665
A_55_P2099627	Lrrc51	-2.596222361	0.009823773		A_55_P2036387	Zfp92	-3.101210613	0.000255609		A_55_P2162204	Kctd15	-2.226047809	0.005866647		A_55_P2118436	H2-T18	-3.266904852	0.012910456
A_55_P2099526	H2afv	-3.921599385	0.00065629		A_55_P2036240		5.0906253	0.000527382		A_55_P2161794	Cyp2c65	-40.68682783	6.76732E-05		A_55_P2118312	C230012O17Rik	-6.489943346	0.007295303
A_55_P2099520	H2afv	-5.680826942	0.000689426		A_55_P2035843		-2.514065063	0.00218878		A_55_P2161545	Ddx21	2.9931583	0.002072924		A_55_P2118253		4.9528456	0.004067998
A_55_P2099358	Cars	2.6691375	0.001314441		A_55_P2035812	Rnf208	-3.014642965	0.003761441		A_55_P2161465	Gm10516	-2.747574078	0.005307102		A_55_P2118234	Gm7271	-3.534372568	0.039040014
A_55_P2099192		-3.928787736	0.02647384		A_55_P2035757	Gm8884	-7.130291532	0.005136621		A_55_P2161410	Serpina3m	97.398476	0.000899682		A_55_P2117959	Cyp4b1	-2.525405708	0.016286258
A_55_P2098865	Asic5	-2.231490943	0.015504969		A_55_P2035509	Pyhin1	2.0230286	0.03671124		A_55_P2161390		-3.469200404	0.003305196		A_55_P2117721	BC005764	2.0093184	0.03197947
A_55_P2098697	Tnfaip2	2.8646226	0.000535291		A_55_P2035424	Hpgd	-3.846841395	0.005849196		A_55_P2161101	Gm2511	7.191688	0.028192429		A_55_P2117559	Siglec15	-2.423844737	0.022710357
A_55_P2098603		-2.324958523	0.012570119		A_55_P2035315	Rasgef1b	-6.070114067	0.000237494		A_55_P2161077		2.8095708	4.44739E-05		A_55_P2117425	Syt5	3.2930982	0.001749851
A_55_P2098275		-6.566980774	0.000142393		A_55_P2034903	Socs6	2.0436893	0.014613937		A_55_P2160910	Faim2	5.5403934	0.007001998		A_55_P2117243	Npm1	2.0799503	0.00024286
A_55_P2098100	Arhgef9	-4.078401228	0.042269666		A_55_P2034864	Tubb2b	-2.294645676	0.003172636		A_55_P2160862	Wrn	-2.347254635	0.002682382		A_55_P2117155	Apoc3	-11.48773853	0.000279568
A_55_P2097964		-2.547219722	0.005100964		A_55_P2034625	Sema6a	-3.22753787	0.007111741		A_55_P2160825	Xdh	-8.5405524	0.001468883		A_55_P2117119	Efhd1	-4.268010214	0.0046945
A_55_P2097962	9030622O22Rik	-2.723421463	0.009106608		A_55_P2034517	Abcc12	2.5380707	0.04933252		A_55_P2160726	Tfcp2	10.71384	0.000467605		A_55_P2117082		-2.410090374	0.023356823
A_55_P2097945	Slx1b	-2.160454679	2.37196E-05		A_55_P2034175	Usp28	-2.016562349	0.003762102		A_55_P2160712	Pura	-2.746087018	0.029155726		A_55_P2117081		-2.106113584	0.029204324
A_55_P2097863	L2hgdh	-2.250343009	0.008684753		A_55_P2034110	Tgm2	9.8866625	0.000722637		A_55_P2160676	Ret	2.1633499	0.004245634		A_55_P2116880	Vax1	-5.210695515	4.52859E-05
A_55_P2097789	H2-T18	-3.454667473	0.006593775		A_55_P2033795	Fabp6	3.0710084	0.008450728		A_55_P2160421		-3.407496123	0.038611785		A_55_P2116833	9430038I01Rik	-2.748200272	0.001000113
A_55_P2097729	Gtpbp4	2.4703915	7.90376E-06		A_55_P2033690	LOC101055644	2.261002	0.020272324		A_55_P2160416	Acoxl	-3.732911942	0.006287258		A_55_P2116689	1700024P16Rik	2.1483989	0.026565477
A_55_P2097398		2.9226813	0.002398359		A_55_P2033680		2.39729	0.000431653		A_55_P2160371	Slc35e2	-7.702922913	0.001481072		A_55_P2116650		2.0733092	0.000484602
A_55_P2097372	Tctex1d4	-2.763794207	0.00269145		A_55_P2033605		-2.913037386	0.000141537		A_55_P2160296	Olfm1	2.3100922	0.009706946		A_55_P2116536	Kcnf1	-4.637373184	0.017427646
A_55_P2097279	Lilrb3	2.7283728	0.000672692		A_55_P2033381	1810041L15Rik	5.145499	0.007237636		A_55_P2160261	Gm5602	-5.104517549	0.004342027		A_55_P2116272	Cyp2c38	-35.21738849	0.021101661
A_55_P2097111	Ptpn1	2.6552582	0.001418927		A_55_P2033272	Treh	-3.443897955	0.006459276		A_55_P2160253	6720475J19Rik	2.430909	0.032777995		A_55_P2116165	Pfkfb3	3.1782863	0.0008828
A_55_P2096973	Glyctk	-2.160565819	0.014345721		A_55_P2033041	Sirpb1b	5.811359	0.008790155		A_55_P2160128	Pls1	-4.522986405	4.63699E-05		A_55_P2116025	AY074887	-4.967252148	0.000410287
A_55_P2096947	Ereg	8.086432	0.000437347		A_55_P2032916	Slc6a20a	-16.75134471	0.002418675		A_55_P2159949	Polr1e	2.751225	7.95487E-05		A_55_P2115851	9930013L23Rik	2.6592402	0.000488902
A_55_P2096917	Mreg	2.5869217	0.001508641		A_55_P2032548	Slc4a5	-3.197096729	0.000579755		A_55_P2159934	Rnf186	-2.346689045	0.010366223		A_55_P2115401	Bst1	-15.58701396	0.002857613
A_55_P2096737	Elmod3	-3.398093405	0.00103828		A_55_P2032518	Slc5a4a	-102.9541987	0.001024729		A_55_P2159911		-2.702617972	0.029731808		A_55_P2115364		-4.544566909	0.000637826
A_55_P2096422	Inhbb	5.1183662	0.002162718		A_55_P2032302	B230307C23Rik	2.9765737	0.008226244		A_55_P2159895	Zfp52	2.0503373	0.034389794		A_55_P2115225	Fap	2.0065768	0.005573706
A_55_P2096144	Gnao1	-2.123000266	0.00721499		A_55_P2032128	Dnase1l1	-2.798964383	0.002441383		A_55_P2159870	Tead4	9.5156975	0.000628826		A_55_P2115198		-3.522114937	0.020920902
A_55_P2096121		-2.128768799	0.04230221		A_55_P2032014	Olfr699	3.4470534	0.02594658		A_55_P2159850		-2.909982739	0.002787809		A_55_P2115151	Acpl2	-2.169974728	0.001170528
A_55_P2095784	Gemin6	2.4841847	0.00510415		A_55_P2031999	9030617O03Rik	-2.774457677	0.002496464		A_55_P2159585	Pm20d1	-3.474019786	0.003791364		A_55_P2115003	Prpf4	2.5940793	0.002006003
A_55_P2095754	Mrgpra5	4.561405	0.000649143		A_55_P2031939	Aqp4	2.316837	0.019338466		A_55_P2159575	Reep6	-3.662575692	0.018458454		A_55_P2114959	Btnl1	-2.164660157	0.006572064
A_55_P2095578		2.133177	0.000400604		A_55_P2031891		-2.911023405	0.031311672		A_55_P2159573	Reep6	-4.189159661	0.015348958		A_55_P2114779	Greb1	-2.061891211	0.007868443
A_55_P2095311	Ly6g	2.8988788	0.008009983		A_55_P2031692	Gstm6	-5.240137969	0.004184044		A_55_P2159555	Adamts4	28.678127	0.000565971		A_55_P2114776	Greb1	-2.046723547	0.002061283
A_55_P2095251	Ell3	-9.054191054	0.000198554		A_55_P2031676	Gstm6	-6.184410462	0.002569701		A_55_P2159522	Col14a1	-5.788862472	0.029839108		A_55_P2114651	Dynap	5.896453	0.005739867
A_55_P2095227		2.1151354	0.03650146		A_55_P2031671	Gstm6	-5.388559603	0.004021542		A_55_P2159490		-3.693303225	0.030092329		A_55_P2114626		-2.591069418	0.034570444
A_55_P2095133	Synpo2	-2.867808483	0.025514448		A_55_P2031436	Ly6e	2.353062	0.04880302		A_55_P2159485		43.209145	0.000199354		A_55_P2114318		3.1497247	0.000299358
A_55_P2095103	Gucy1a2	-3.438101689	0.031508837		A_55_P2031177	Ccdc6	13.212422	0.002199621		A_55_P2159234	Tatdn2	2.370336	0.039737742		A_55_P2114187		14.082401	0.004112254
A_55_P2095047	Mat2a	2.30789	0.00189478		A_55_P2031068		3.5229928	0.023641411		A_55_P2158873	Ppid	2.2657807	0.001147994		A_55_P2114088	Zfp385c	-2.749960703	0.007098389
A_55_P2095035		-2.940884977	0.002084452		A_55_P2030647	Dusp13	-3.135059623	0.006278862		A_55_P2158741	Nos2	35.26998	0.000426459		A_55_P2113954	Olfr1394	-3.509765748	0.039361026
A_55_P2094991		-2.979305801	0.023195796		A_55_P2030331	Iltifb	3.7333567	0.021241236		A_55_P2158663	Cldn7	2.9921336	0.013828509		A_55_P2113738		-3.22473064	0.010580177
A_55_P2094916	Ocm	-3.812990217	0.005492437		A_55_P2030045	Barx2	-2.179966336	0.010764038		A_55_P2158592	Sirpb1a	13.708619	2.43745E-05		A_55_P2113486	Nupr1l	-3.367228529	0.01581279
A_55_P2094868	Ly75	-4.02674986	0.001103506		A_55_P2029746		3.5537822	0.001459542		A_55_P2158547	Cyp2c54	-200.7964632	2.60849E-05		A_55_P2113286	Zcwpw2	-2.269813297	0.03696401
A_55_P2094520	Fam171a1	-2.602186565	0.002036029		A_55_P2029682	Fry	2.1115103	0.009275055		A_55_P2158404	Cmpk2	-17.95900505	0.001878106		A_55_P2113071	Eif2c4	-2.432731685	0.000837056
A_55_P2094484	Gm14137	6.437303	0.004580857		A_55_P2029603	Muc4	2.6118622	0.005539807		A_55_P2158181	Olfr39	-2.471340055	0.02975207		A_55_P2113026	Foxo4	-2.759916213	9.7716E-06
A_55_P2094445	Ms4a10	-2.903930487	0.003794676		A_55_P2029533	Zfp57	-2.613829463	0.022147216		A_55_P2158176	Clca4	4.247311	0.000518276		A_55_P2112892	Dab1	-2.670837446	0.001762605
A_55_P2094444	Ms4a10	-3.043734662	0.009780275		A_55_P2029498	Osbpl1a	-4.949104645	0.000491522		A_55_P2158107	Ddx31	2.547954	1.91977E-05		A_55_P2112882	Adh6a	-2.246879982	0.000419244
A_55_P2094337	Olfr986	3.2220917	0.001178447		A_55_P2029366	Abhd6	-2.070060708	0.008752381		A_55_P2157922	Ndufaf1	-2.557204407	0.002500373		A_55_P2112717	Rwdd4a	2.1642308	0.000585811
A_55_P2094100	BC085271	2.0359957	6.0766E-05		A_55_P2028852		-2.379264519	0.007748776		A_55_P2157902	Igsf10	-4.239478473	0.002669298		A_55_P2112622	Smad4	2.104918	0.000288041
A_55_P2094060	Gzma	-2.839327779	0.012952006		A_55_P2028382	Gm3134	-2.83209139	0.007606702		A_55_P2157859	Klra17	5.430406	0.013396163		A_55_P2112617	Smad4	2.1146617	0.002319557
A_55_P2094054	Gm15800	-2.174174417	0.015658904		A_55_P2028171	Dppa5a	-4.313678632	0.022071974		A_55_P2157814	Gmds	2.9333172	7.1109E-05		A_55_P2112459	Cldn22	-13.69543704	0.015321491
A_55_P2094034	Nrg2	-2.956307373	0.024419		A_55_P2028046	Cyp3a59	-95.41972896	0.005265908		A_55_P2157799	Myo7b	-2.746472568	0.004823344		A_55_P2112095	Gm20811	-5.043664008	0.004232557
A_55_P2094019	Slc17a4	-10.9088149	0.001296171		A_55_P2027945		-2.259753106	0.011790478		A_55_P2157770	Neu2	-2.369575934	0.009593258		A_55_P2111990	Tekt1	-2.477566748	0.016697828
A_55_P2094016	Slc17a4	-11.82063417	0.006816525		A_55_P2027900	Gabra2	-2.037695616	0.028338678		A_55_P2157586		4.138458	8.37694E-05		A_55_P2111790	Gem	2.3306699	0.006529411
A_55_P2093949	Zfp428	2.104671	0.009594644		A_55_P2027870	Fam108a	-2.713774021	0.002321801		A_55_P2157532		9.04411	0.001666479		A_55_P2111519		2.9468353	0.002439672
A_55_P2093889	Arhgef19	-4.260763317	0.000284881		A_55_P2027496	Adck5	-4.18402339	0.00313465		A_55_P2157517	Fam20c	5.9853916	0.003286678		A_55_P2111478	Polq	2.2783575	0.002162095
A_55_P2093770		-2.050695237	0.048286192		A_55_P2026964		5.9488344	0.001271275		A_55_P2157335	Rspry1	-2.206763598	0.005039949		A_55_P2111444	Trpv6	-56.51322234	0.002932561
A_55_P2093749		-2.563714194	0.0174141		A_55_P2026848	Trim72	2.6916041	0.010036875		A_55_P2157195		-3.922576807	0.007777471		A_55_P2111439	Gpsm1	-2.160125619	0.011967154
A_55_P2093727	Gemin6	2.3011448	7.87253E-05		A_55_P2026818	Slc4a7	-4.914444195	0.002289576		A_55_P2157102		-2.23882485	0.000387122		A_55_P2111302	Cp	6.0817466	0.002852921
A_55_P2093553	Hapln3	-4.001078211	0.001048352		A_55_P2026547	Gal3st2	-2.186526927	0.011044296		A_55_P2157068	Cdhr2	-4.133295302	0.000990121		A_55_P2111264	Lhx9	-8.997651703	0.000269801
A_55_P2093286	Apod	2.2654974	0.016479803		A_55_P2026535	Erc2	-2.543977873	0.033409324		A_55_P2156963	Cyp11b1	3.5805042	0.012867638		A_55_P2111192	Trmt10a	2.700016	0.000266952
A_55_P2093232	Myh7	-2.147283691	0.03244204		A_55_P2026340	Fmo5	-4.803151482	0.002493838		A_55_P2156930	Sytl3	-2.519648852	0.013503009		A_55_P2111163	S100g	-10.77108008	0.03245393
A_55_P2093231	LOC100862557	-5.595602349	0.002370162		A_55_P2026275	Ppp1r1b	2.0942187	0.000177173		A_55_P2156905	Sox5	-2.723489775	0.022896996		A_55_P2110758	B430306N03Rik	4.3630996	0.000292918
A_55_P2092869	Anxa9	2.689481	0.004702953		A_55_P2026270	Cfi	3.202033	0.002572809		A_55_P2156785	Ppfia3	-2.241262243	6.40238E-06		A_55_P2110615	Slc37a2	-28.96868022	0.000351788
A_55_P2092671	Nppc	3.20789	0.011212109		A_55_P2025974	Ruvbl2	2.1382165	0.001031566		A_55_P2156731	H2-Eb1	-2.331132744	0.004852727		A_55_P2110497	Ddc	-7.933814847	0.000261432
A_55_P2092384	Pik3r2	-2.361365975	0.007213235		A_55_P2025765	Adam8	2.0269415	0.002320875		A_55_P2156697	Il17a	52.927845	0.009187152		A_55_P2110316	Hcrt	-2.611021959	0.004519039
A_55_P2092310	Phgdh	4.6769905	0.020067068		A_55_P2025687	Muc4	2.5600119	0.008978172		A_55_P2156304	Kcnj16	-4.160003727	0.003794029		A_55_P2110210		-4.188172058	0.024717402
A_55_P2092156		-2.225734332	0.014809954		A_55_P2025675	Dnahc8	5.04607	0.001186096		A_55_P2156229	Cd3e	-3.459779749	0.004113679		A_55_P2109922	Gm2921	-2.341024535	0.003951336
A_55_P2092085	Tmsb10	2.7800486	0.000519711		A_55_P2025048	Olfr447	6.953432	0.007474639		A_55_P2156186	BC028528	2.4800491	5.76952E-05		A_55_P2109782	Psg17	2.5909986	0.002170126
A_55_P2092030	Cyp4a10	-10.28603023	0.001718253		A_55_P2024841	Gstt1	-3.398541835	0.001839711		A_55_P2156160		2.0057125	0.00540611		A_55_P2109678		5.614491	0.013931399
A_55_P2091858	Hipk2	-3.029066987	0.007321367		A_55_P2024625	Gm1987	2.620112	0.04406333		A_55_P2155931	BC096441	-2.046966291	0.001131789		A_55_P2109628	Zdhhc21	2.4019065	0.002377695
A_55_P2091741	Lamp3	2.474807	9.64009E-05		A_55_P2024555	Ppap2a	-2.707490204	0.001308292		A_55_P2155856	Gm12253	-5.245847151	0.004335098		A_55_P2109569	Sprr2e	2.6290925	0.042434536
A_55_P2091359	Padi2	-2.043072254	0.038490698		A_55_P2024337	Tmem53	-2.122858301	0.000701034		A_55_P2155853		-5.522616828	0.008519776		A_55_P2109559	Trim6	3.1534145	0.013554968
A_55_P2091328		-2.491937337	0.001172306		A_55_P2024033	Cyp4a31	-8.411384958	0.005450639		A_55_P2155843		5.056595	0.006292462		A_55_P2109412		-2.01450009	0.048442896
A_55_P2091230		2.0763776	0.000912239		A_55_P2023912		3.6190107	0.028935649		A_55_P2155644	2010315B03Rik	-2.257454872	0.008462515		A_55_P2109327	Ache	5.221379	0.00075253
A_55_P2091206		2.410266	0.002268663		A_55_P2023797	Ccdc46	-2.078533221	0.030500535		A_55_P2155560		-3.229576931	0.000422386		A_55_P2109326	Ache	11.436651	0.000547279
A_55_P2090996	Ebna1bp2	2.0960503	0.000233849		A_55_P2023772	Fam107b	3.106665	0.000635745		A_55_P2155504	Lck	-3.298459817	0.001381817		A_55_P2109312		-3.062511839	0.020330824
A_55_P2090995	Ebna1bp2	2.191089	0.001754248		A_55_P2023637	Prg4	4.8591046	0.003612083		A_55_P2155479	Eps8	2.311779	2.85439E-05		A_55_P2109057	Vash1	-2.151981082	0.027638335
A_55_P2090777	BC048546	2.4138098	0.028182294		A_55_P2023572	Txn2	2.1433673	0.002457164		A_55_P2155261		30.345114	0.004732226		A_55_P2109032	Olfr545	11.326244	0.006842725
A_55_P2090622	Gm6289	5.359568	1.72978E-05		A_55_P2023419	Gm10687	-2.370126096	0.013605772		A_55_P2155116	Gm5086	-5.258417017	0.001824759		A_55_P2108933	Dao	-2.719412389	0.000693291
A_55_P2090505		3.203012	0.001559928		A_55_P2023191	Polg2	-2.461816003	0.007521874		A_55_P2155016	Ssbp1	-2.373704951	0.004323708		A_55_P2108903		-2.115906076	0.019942133
A_55_P2090414	Nat9	-2.135740717	0.003050357		A_55_P2023188	Lsm2	2.4716663	0.001706634		A_55_P2154994	A030014E15Rik	4.606128	0.02877468		A_55_P2108761	Sdad1	-3.201796695	0.000888679
A_55_P2090406	H13	2.2957897	0.000176365		A_55_P2023114	Hsd3b2	-2.711980755	0.007800711		A_55_P2154982	Cd8b1	-2.167138099	0.038002588		A_55_P2108609	Srgap3	-2.145570846	0.014781768
A_55_P2090345	BC085271	2.1559787	0.000126309		A_55_P2023037	Gm4759	-3.194245554	0.027591871		A_55_P2154933	Cd200r4	-3.939721629	0.007122445		A_55_P2108275		-3.680295118	0.000300735
A_55_P2090254	Sntg2	-2.310576618	0.04625556		A_55_P2023001	Slc47a1	-7.451163399	0.003869459		A_55_P2154659	Pex13	-2.309915121	0.000732382		A_55_P2108221		-3.78131191	0.015987964
A_55_P2089655	Eif2s2	2.3798463	0.003584868		A_55_P2022812	Cyp4f17	-2.251852447	0.000354834		A_55_P2154536	Hagh	-3.751069289	0.001207667		A_55_P2108165	Phf11c	2.4890022	0.009476298
A_55_P2089577	Tmed5	2.44903	0.001651516		A_55_P2022342	Stim1	-2.057869852	0.0043185		A_55_P2154307	C230081A13Rik	-2.238821341	0.003764557		A_55_P2108151	Beta-s	-2.237929203	0.033289615
A_55_P2089398		-3.320519449	0.001253		A_55_P2022282		-3.909499007	0.016470253		A_55_P2154252	Gfpt2	10.779335	0.006387936		A_55_P2107995	Psd	-2.774632424	0.048438154
A_55_P2088995	Plscr1	5.308442	0.003224527		A_55_P2022181	Arvcf	-2.492239788	0.007629188		A_55_P2154242	Gfpt1	2.2752697	0.00040567		A_55_P2107987	Slc22a13b-ps	-2.335106839	0.049015377
A_55_P2088965	Scarb1	-2.462682359	0.024357885		A_55_P2022074	Klf10	2.079524	0.003648378		A_55_P2154107	Gcm1	-3.253135307	0.000104899		A_55_P2107967	Gm1110	-2.582871096	0.00023873
A_55_P2088720		6.4454947	0.000227778		A_55_P2022049	Klf15	-4.258672446	0.017280526		A_55_P2153872	Itgb3bp	2.2140334	0.040758353		A_55_P2107785		2.6504452	0.001806853
A_55_P2088685	Ahcyl2	2.3717253	1.68521E-05		A_55_P2021792	Dyrk1b	-3.076732225	0.000997969		A_55_P2153827	Fgfr1op	2.0289629	0.000422412		A_55_P2107682		-3.771742018	0.000762222
A_55_P2088625	Fbln7	-4.304751249	0.010148473		A_55_P2021572	C87414	-22.61452749	0.000654717		A_55_P2153783	Fmo1	-4.003039268	0.01585036		A_55_P2107528		-4.043820456	0.001921504
A_55_P2088615	Fbln5	-4.303956791	0.000769519		A_55_P2021570	C87414	-2.384640341	0.030830255		A_55_P2153762	A630081J09Rik	7.480319	0.000378351		A_55_P2107447	Rab37	-2.63727894	0.000560567
A_55_P2088601	Fbln1	-3.902292527	0.008230432		A_55_P2021177	Abca2	-3.314392464	0.007528705		A_55_P2153757	H2-M9	6.2842736	0.001466084		A_55_P2107374	Duoxa2	62.891598	0.000940761
A_55_P2088145		5.8239336	0.002759847		A_55_P2021146	Mchr1	2.5195575	0.001097427		A_55_P2153743	Slc26a6	-3.241784265	0.007756626		A_55_P2107292	Ptch1	-4.192677162	0.000415196
A_55_P2087923	Otud3	2.268039	0.00097188		A_55_P2021094	Tmem181b-ps	3.248834	0.009136737		A_55_P2153621	Ahnak	3.563602	0.000430372		A_55_P2107065	Mcm8	2.0136216	0.002403195
A_55_P2087671	Abhd12	-3.077535743	0.008584196		A_55_P2021029	Tigd3	-4.003513003	0.002257255		A_55_P2153600	G630090E17Rik	-16.21114616	0.000959616		A_55_P2106975	Clcn5	-2.778666488	0.001636198
A_55_P2087622	Il4i1	3.526416	0.002182718		A_55_P2020952	Pla2g2f	2.6272955	0.003543659		A_55_P2153517	Enho	5.645407	0.000226211		A_55_P2106801	Bglap3	2.349683	0.037207715
A_55_P2087607	Cp	4.55178	0.025922097		A_55_P2020736	Frs3	-2.656563225	0.045636795		A_55_P2153296	Pycrl	-2.592826158	0.006684563		A_55_P2106768	Slc9a2	-2.887287458	0.001545522
A_55_P2087404	Mapre3	-2.527880947	0.00952587		A_55_P2020378	Ehd4	2.090846	0.002598949		A_55_P2152956	Plekhm3	-2.718329128	0.000375102		A_55_P2106715	Taar5	-3.03281696	0.04054713
A_55_P2087265	Ifitm1	8.174688	1.633E-05		A_55_P2020326	Madcam1	2.6178024	0.018805245		A_55_P2152926	Mybbp1a	2.5727818	0.000133729		A_55_P2106588		-3.157355195	0.01543374
A_55_P2087053	Gm11437	-2.831438252	0.004178317		A_55_P2020203	Sfrp5	-3.314884235	0.04540975		A_55_P2152771	Lhfpl2	2.8629076	0.010362562		A_55_P2106525	Nmnat3	-2.06416626	0.001756122
A_55_P2086835		-2.364848886	0.02837391		A_55_P2020128	Dhrs3	-2.59697494	0.000962504		A_55_P2152681	Adam28	6.8629866	0.011175876		A_55_P2106440		-2.699590877	0.001020594
A_55_P2086628	Gm5590	-4.191282945	0.011941408		A_55_P2019896	D730005E14Rik	5.523693	3.76249E-05		A_55_P2152225	Ihh	-2.749819598	0.008524402		A_55_P2106358		-2.914470662	0.002999907
A_55_P2086511	Ppid	2.179953	0.000236764		A_55_P2019547	Cnga1	3.5481052	0.011277581		A_55_P2152009	Tesc	-5.553521116	0.000165637		A_55_P2106280	Gm10684	-2.024084992	0.027811494
A_55_P2086510	Ppid	2.30646	9.08715E-05		A_55_P2019512	Mocs2	-2.081504948	0.001223606		A_55_P2151956		-3.394185421	0.000844657		A_55_P2106180	Dnahc2	-4.355579776	0.00257431
A_55_P2086334	Krt85	3.1711674	0.000954808		A_55_P2019312	Car12	2.954757	0.002448743		A_55_P2151822	Plxnd1	2.119983	0.018203273		A_55_P2106175	Gch1	2.7523162	0.000652292
A_55_P2086198	Kcnq4	6.3053913	0.000202632		A_55_P2019207	Satl1	-3.771850566	0.025351517		A_55_P2151817	Chdh	-2.335357746	0.01515327		A_55_P2106096	Fam171a1	-2.675178013	0.007039669
A_55_P2086099	Gm2061	-3.322914888	0.004132915		A_55_P2018929	Spns2	-2.426202384	0.006468697		A_55_P2151685	Pira11	8.485782	0.000422154		A_55_P2106058	Gm11110	2.058842	0.000637063
A_55_P2085979	Igf1	2.7697427	0.006623041		A_55_P2018697	Ldhd	3.1372721	0.030802973		A_55_P2151601	Samd9l	-2.634289354	0.01740489		A_55_P2106039	Map3k6	6.1930475	0.000196273
A_55_P2085974	Igf1	-2.174365879	0.040012687		A_55_P2017845	Ehbp1	-2.083274915	0.006105633		A_55_P2151556	C8g	-3.587921091	0.002163654		A_55_P2105970	E330014E10Rik	-6.172730531	0.004736693
A_55_P2085880	Aco1	-2.125556495	0.023642017		A_55_P2017789	Il4ra	4.943347	0.001289498		A_55_P2151437		2.0143144	0.002712382		A_55_P2105878	Ccr10	-2.308780454	0.031490516
A_55_P2085806	BC029214	-2.032722565	0.000367953		A_55_P2017710	Igsf9	-2.125231204	0.030565592		A_55_P2151414		17.332678	0.001668747		A_55_P2105858	Atf5	5.513879	0.00343463
A_55_P2085425	Ophn1	-3.602412406	0.002934415		A_55_P2017681	C5ar1	2.0449665	0.012839742		A_55_P2151413	Gml	39.30874	0.000201764		A_55_P2105843		3.256581	0.000408229
A_55_P2085333	Fbxo44	-2.311923947	0.007673578		A_55_P2017347	Krtap11-1	8.177136	0.03261592		A_55_P2151398	Tmem116	-2.29534545	0.014559343		A_55_P2105820	Wdr67	-2.352658857	0.026121648
A_55_P2085295	Inf2	7.4055424	5.20542E-05		A_55_P2016962		-2.931835126	0.022440398		A_55_P2150976		7.5130653	3.34185E-05		A_55_P2105819	Wdr67	-2.606832153	0.017178021
A_55_P2085060	Vgf	2.3326015	0.017138477		A_55_P2016842	Me1	-3.44197657	0.03995881		A_55_P2150962	Cpne7	3.2594533	0.04667796		A_55_P2105694	2310007L24Rik	2.0077505	0.00017235
A_55_P2084851		2.5051637	0.013537534		A_55_P2016667	Gstm7	-5.232683572	0.004487587		A_55_P2150953	Gm4827	9.951933	0.002705428		A_55_P2105638	Ralgapa2	2.2161064	0.000237205
A_55_P2084763		-2.260710313	0.00719852		A_55_P2016540	Cry2	-2.823306895	0.00124262		A_55_P2150901	Foxo4	-4.630811559	0.002625083		A_55_P2105633	Ralgapa2	2.7457514	0.000983702
A_55_P2084568	Gm9047	2.3279684	0.002928549		A_55_P2016459	Cxcl10	4.767337	6.32753E-05		A_55_P2150876	Als2cr12	-6.380358297	0.000523277		A_55_P2105632	BC024139	-2.063654241	0.014635043
A_55_P2084512	9230110K08Rik	-2.781276469	0.008300112		A_55_P2016252	Ctnnal1	2.4033422	0.001288266		A_55_P2150343	Fam38a	2.4685695	0.000216		A_55_P2105413	Mug1	-3.339648386	0.028332151
A_55_P2084332	Pigp	-3.974178964	0.004656078		A_55_P2016249	Ppid	2.3600538	0.00214758		A_55_P2150179	Gm5077	2.6102185	0.003659885		A_55_P2105406	Nrxn3	2.2039726	0.008125636
A_55_P2084152		2.6737387	0.046955388		A_55_P2016060		2.5224502	0.001515373		A_55_P2149942	Ninj2	2.7446072	0.009406493		A_55_P2105286	Lrrc56	-2.435110811	0.001387058
A_55_P2084122	Dus4l	2.0086246	0.012979025		A_55_P2016049	Gp6	-6.433884024	0.013937054		A_55_P2149921		-16.41298807	2.01455E-05		A_55_P2105181	Bhmt	-2.534069616	0.013698586
A_55_P2084068	Phlpp2	-2.506521342	0.008859564		A_55_P2015941	42797	3.40906	0.001195409		A_55_P2149763	Tapbp	-2.887779224	0.001226173		A_55_P2105180	Bhmt	-3.047825812	0.006535315
A_55_P2083988	Lmo2	2.0558946	5.21283E-05		A_55_P2015832	Stmnd1	-2.632216013	0.023465782		A_55_P2149382	Gm3448	2.233904	0.008556929		A_55_P2104975	Serpina3f	4.0971637	0.000655335
A_55_P2083929	Robo2	-2.879911603	0.019689381		A_55_P2015799		2.2892416	0.001135238		A_55_P2149363	6430548M08Rik	3.7389371	0.000334876		A_55_P2104889		-2.105609054	0.03308231
A_55_P2083919	Robo2	-3.305550184	0.012986284		A_55_P2015650	Slc5a9	2.2271109	0.007724495		A_55_P2149328	Gm16491	-2.400702042	0.045439247		A_55_P2104846	Rsl24d1	2.268959	0.001827672
A_55_P2083894		-8.330845188	0.004014754		A_55_P2015495	Abat	-2.770651815	0.001759897		A_55_P2149288	Cmya5	-5.211131059	0.001291083		A_55_P2104617	Kctd5	2.062509	0.011332719
A_55_P2083834	Gm10781	-8.492088325	0.000230808		A_55_P2015455		9.518837	0.018327609		A_55_P2149189		-5.98702014	0.011804006		A_55_P2104567	Casc1	3.1677566	0.004939578
A_55_P2083629	Tle2	-2.414234209	0.016031988		A_55_P2015363	C1ra	2.2249696	0.000480245		A_55_P2149122	Farp2	-2.077329073	0.006703832		A_55_P2104492		-2.933919335	0.019871183
A_55_P2083619	Rab8b	2.0349073	0.003294403		A_55_P2015182	Glt1d1	-2.4569931	0.02768296		A_55_P2149083	Fpr-rs6	3.067932	0.041746363		A_55_P2104412	Gm10081	-7.916563224	0.002020557
A_55_P2083489	Fam129a	2.6713662	0.008767914		A_55_P2015032	Kazald1	-2.906791267	0.007356623		A_55_P2149011	Hif1a	19.740046	1.07988E-05		A_55_P2104259	Plin5	5.4749312	0.000598793
A_55_P2083351	Hs3st1	2.3727226	0.001806385		A_55_P2014987	Gatsl2	-3.203520695	0.003370047		A_55_P2148935		-2.928746783	8.76243E-05		A_55_P2104119		2.0238194	0.000473645
A_55_P2083304	Capn9	-2.913661055	0.024199322		A_55_P2014932		4.3141847	0.01995043		A_55_P2148912	S100a16	2.3536868	0.000734871		A_55_P2104026		-2.643867225	0.005010485
A_55_P2083233		-6.579752522	0.0250982		A_55_P2014882	Dhrs9	2.051884	0.03270187		A_55_P2148873	Cat	-3.31486984	0.006492223		A_55_P2103963	Bhmt	-3.177135402	1.13378E-05
A_55_P2083098	Tatdn3	-2.088137529	0.001034058		A_55_P2014720		8.308598	0.0140175		A_55_P2148809	Zan	-3.117389381	0.000351027		A_55_P2103831	Gm6653	2.092763	0.048609756
A_55_P2082929	H2-Ob	-3.193557292	0.037309017		A_55_P2014555	Lrp8	3.9788477	0.001266641		A_55_P2148688	Nipal3	-2.407719167	0.001473646		A_55_P2103626	Slc27a4	-3.270356407	0.000295639
A_55_P2082880		5.693309	0.021643428		A_55_P2014460	Bdkrb1	5.255234	0.002227374		A_55_P2148569	A430060F13Rik	6.6224685	9.88144E-05		A_55_P2103561	Prdx6	2.0318346	0.000233107
A_55_P2082826	Fam160b1	-2.267618226	0.003764454		A_55_P2014124	Gjb3	2.3433986	0.007280626		A_55_P2148534	Nr1d2	-3.071160635	0.000525865		A_55_P2103097	Ccr8	-2.936636776	0.006823155
A_55_P2082733	Cybb	2.0827866	0.000169511		A_55_P2013986	Ddx31	2.5144472	0.000656058		A_55_P2148463	Foxred2	-2.750388265	0.022824679		A_55_P2103055	Gsr	3.014816	0.000339917
A_55_P2082708	Pwp2	2.23394	0.000794121		A_55_P2013928	Dhrs13	2.759932	0.000764713		A_55_P2148402	Cplx2	-2.1218608	0.024588866		A_55_P2102881		-4.763209655	0.000272973
A_55_P2082688	Ak1	-3.248044344	0.001607948		A_55_P2013775	D730005E14Rik	8.542577	0.000153849		A_55_P2148400		-2.51128597	0.009474817		A_55_P2102862	Inca1	-2.731905891	0.03261922
A_55_P2082658		-3.892312177	0.002943919		A_55_P2013665	Mybpc2	6.444893	0.000819363		A_55_P2148253	G530011O06Rik	2.238625	0.00638515		A_55_P2102769	Abca8a	-2.622588851	0.04574622
A_55_P2082393	Mdn1	3.4421217	0.000257641		A_55_P2013655	Cd4	-2.193880889	0.001406898		A_55_P2148243	Wdr12	4.0739303	8.99084E-05		A_55_P2102540	Olfml3	-2.424427562	0.00302601
A_55_P2082361	Ppt1	4.4614058	2.97105E-05		A_55_P2013465	L2hgdh	-2.093993198	0.00705771		A_55_P2148204	Ptgdr	-5.710123198	0.0010577		A_55_P2102449	Nxf7	4.2329516	3.41925E-05
A_55_P2082156	Rab11fip3	-4.104067159	0.001802579		A_55_P2013236	S100g	-4.927916167	0.000676351		A_55_P2148171	Ncmap	7.155589	0.002136867		A_55_P2102350	Stambpl1	2.6065285	0.000568441
A_55_P2082115		-3.581672154	0.011837528		A_55_P2012799	Rtkn	-2.055393682	0.004996896		A_55_P2148071	LOC101056526	-273.3031747	9.33221E-05		A_55_P2102095	1810010H24Rik	-4.45952	0.008576511
A_55_P2081966	Slc22a20	2.116954	0.042455062		A_55_P2012780	Rnf167	-3.413763886	0.004274437		A_55_P2148062	Apol7c	-26.13694878	0.002780362		A_55_P2102060	Gstm3	-25.21643518	0.000188738
A_55_P2081865	Slc2a8	-2.02994576	0.00018259		A_55_P2012779	Rnf167	-2.131775261	0.001869391		A_55_P2148046		-6.727624778	0.002154144		A_55_P2102027		-6.530529934	0.001482033
A_55_P2081805	Slc46a1	-4.89935668	0.008294884		A_55_P2012734	B930041F14Rik	-3.084950403	0.000837562		A_55_P2147897	C2cd4a	4.133111	0.002426388		A_55_P2101910	Rpl13a	2.1006987	0.000112404
A_55_P2081630	Gpa33	2.294819	0.001895927		A_55_P2012592	Ildr1	2.0201123	0.039308168		A_55_P2147896	C2cd4a	29.590214	0.00161263		A_55_P2101792	Kpna7	32.80616	1.39333E-06
A_55_P2081585	Dennd5b	-2.655968637	0.002643541		A_55_P2012430		2.3120515	0.000142457		A_55_P2147876	Fam108a	-2.343990992	0.008438401		A_55_P2101791	Kpna7	22.91213	6.5231E-07
A_55_P2081488	Pglyrp1	3.9275792	0.000358254		A_55_P2012101	Bmp8b	-3.639615202	0.00455251		A_55_P2147803	Madcam1	7.911345	0.007614452		A_55_P2101580	Zhx3	-2.719207558	0.001014645
A_55_P2081183	Slc28a1	-24.20966695	1.88929E-05		A_55_P2012096	Bmp8a	-3.505709416	0.002920786		A_55_P2147712	Ctla4	12.946692	0.003970162		A_55_P2101570	Zhx3	-2.725578409	0.000583601
A_55_P2081164	Cd300lf	2.1974406	0.017661396		A_55_P2011802	Pdk2	-4.777317754	0.003732574		A_55_P2147696	Nptx2	4.746838	0.003971737		A_55_P2101367	Ppfia3	-3.1745936	0.012816016
A_55_P2081040	Gpr27	3.6163497	0.002242075		A_55_P2011712	Dlg1	2.5926118	0.015936289		A_55_P2147686	Sectm1a	-11.97557175	0.003595763		A_55_P2101355		-4.674008038	0.04477037
A_55_P2080562	Arhgap26	-2.000810969	0.01390165		A_55_P2011425	Atp10b	3.3778145	0.000355698		A_55_P2147566	Tac2	-8.097098461	0.001852335		A_55_P2101266	6430573P05Rik	-2.285414126	0.032767896
A_55_P2080378	Ttc30a2	-3.102911825	0.00063651		A_55_P2011410	Pdzk1	-10.23977561	0.005029345		A_55_P2147547		-4.005565814	0.03536145		A_55_P2101246	Aldh6a1	-2.148718155	0.001204615
A_55_P2080243		2.2003486	0.000221696		A_55_P2011387	Tifa	24.519701	3.13546E-06		A_55_P2147250	Caprin2	-4.657014383	0.001119699		A_55_P2101088	Slc5a11	-76.16079524	0.002562455
A_55_P2080095	5730403I07Rik	-2.580351301	0.004555399		A_55_P2011385		24.397972	4.58404E-06		A_55_P2147121	Ercc5	2.2603447	0.043724727		A_55_P2101055	Alpk1	8.088835	0.000185915
A_55_P2079619	Rnf43	-3.167683847	0.0025735		A_55_P2011341		-2.124109329	0.006040579		A_55_P2147001	Wdr55	2.0307286	9.54431E-05		A_55_P2100997	Wibg	-2.220906952	0.046759438
A_55_P2079579	Pira7	3.9956236	0.002988249		A_55_P2011286	Hopx	-2.983901553	0.005757516		A_55_P2146848	Olfr681	-2.011326908	0.000265792		A_55_P2100973	Irf6	2.900235	6.83013E-05
A_55_P2079561	Lilra6	3.7917857	0.001144763		A_55_P2011111	Cyp4a10	-12.83915593	0.00194927		A_55_P2146789		-2.343197225	0.000855036		A_55_P2100949	Ccdc158	-7.58373371	0.036219507
A_55_P2079560	Lilra6	3.9583154	0.002402661		A_55_P2010497	Slc5a9	2.248103	0.007405296		A_55_P2146783	Ropn1l	2.1668327	0.021757761		A_55_P2100928	Ptgds	-3.529088334	0.041664228
A_55_P2078955	Aqp8	-92.90838648	0.000303718		A_55_P2010152	Sell	9.16575	0.000857342		A_55_P2146728	Zfp354a	-3.727181079	0.004514552		A_55_P2100505	Duox2	4.271543	0.027280526
A_55_P2078830	Gm5589	-6.204600935	0.009298054		A_55_P2010121	Rab27b	-2.020706666	0.002814681		A_55_P2146655		-2.420367079	0.007153636		A_55_P2100485	Epha8	-2.210759777	0.002753894
A_55_P2078695	Fbxl13	-9.251354491	0.006931658		A_55_P2010097	Mup2	20.762213	0.001932969		A_55_P2146640		2.3588052	0.004902275		A_55_P2100460		-2.147671394	0.02826189
A_55_P2078516		2.2928348	1.19439E-05		A_55_P2010038	Tnfsf9	4.7506523	3.82693E-05		A_55_P2146590	1810011O10Rik	-2.045539352	0.026828237		A_55_P2100222	Gm4425	2.1339939	0.01269495
A_55_P2077741	Slc38a11	-2.14121529	0.007151227		A_55_P2009952	Me1	-3.835609755	0.023011059		A_55_P2146560	H2-Ab1	-2.63957157	0.006718625		A_55_P2100149	Mapt	2.7580974	0.005577677
A_55_P2077628	Dcxr	-3.43691319	0.000730781		A_55_P2009861		2.7983127	0.001333288		A_55_P2146500	Ccdc107	-3.664410367	0.003781049		A_55_P2100103	Htr7	3.6040103	0.000607903
A_55_P2077613	Fam102a	-2.559319524	0.020931942		A_55_P2009708		2.563146	0.000780405		A_55_P2146389		5.3365827	0.01653118		A_55_P2100088	E130309D14Rik	-3.267233497	0.002029404
A_55_P2077497		-2.210216474	0.006067516		A_55_P2009561	Pex5l	-2.071512506	0.026937013		A_55_P2146314	Lmx1a	-2.407754124	0.002809959		A_55_P2099526	H2afv	-2.717630279	0.001115015
A_55_P2077313	Ddr1	-2.207168743	0.001156038		A_55_P2009285	Fbxo25	-2.63993643	0.00133797		A_55_P2146254	Ifitm1	18.97508	2.05083E-05		A_55_P2099520	H2afv	-4.038567186	0.003864311
A_55_P2077158	Mro	-3.657132157	0.001018948		A_55_P2009146	Gtpbp3	16.738848	0.003555466		A_55_P2146219	Gm11691	-4.313049779	0.048921715		A_55_P2099358	Cars	3.0420525	6.99113E-05
A_55_P2077153	Slc27a2	-10.03339274	0.001328968		A_55_P2008987	Ch25h	2.4279943	0.028424282		A_55_P2145913	Gm9975	2.4869323	0.014255945		A_55_P2099329		-4.304967515	0.000865425
A_55_P2076989	Pkd1l2	9.112379	0.001655147		A_55_P2008936	Slc2a9	-3.119208702	0.002325238		A_55_P2145849		-3.145978268	0.01282758		A_55_P2099274		-4.670513925	0.030430088
A_55_P2076916	A230065H16Rik	-3.937851877	0.045558352		A_55_P2008933	Slc17a3	2.9884048	0.025411727		A_55_P2145838	Dmpk	-5.580049804	0.002661114		A_55_P2099039	Cd200r2	-4.067123315	0.007449137
A_55_P2076871	Lef1	-2.137311583	0.011720097		A_55_P2008407	Ppp1r14c	4.3529572	0.005443454		A_55_P2145833	Dmpk	-4.522010388	0.000708621		A_55_P2098640	Ugt2a1	-2.858821394	0.008180933
A_55_P2076861	Sema6d	4.662733	0.002295385		A_55_P2008244		2.1471562	0.003734563		A_55_P2145804	Aen	4.2904334	0.000143946		A_55_P2098398	Trim30c	3.2059178	0.03536623
A_55_P2076777	Mdfi	2.814437	0.017691908		A_55_P2008066	Itpr1	-2.633511806	0.005761813		A_55_P2145656		2.6611247	0.006804633		A_55_P2098275		-7.163797434	0.000324504
A_55_P2076772	Hspa5	2.1060264	0.000196423		A_55_P2007919	Akr1c19	-2.761858502	0.034460373		A_55_P2145637	Ap1s3	-7.862976006	0.000210188		A_55_P2097989	Zc3h4	-2.497553896	0.001824033
A_55_P2076580	Acaa1a	-2.924984359	0.002499737		A_55_P2007831	Ccdc172	-2.279321038	0.007484252		A_55_P2145601	Krt84	15.218225	0.008316329		A_55_P2097964		-2.431355303	0.012673353
A_55_P2075048	Atic	2.5414104	0.000467302		A_55_P2007713	Tspan4	2.328739	5.40421E-05		A_55_P2145531	Mpst	-3.029262066	0.00025043		A_55_P2097808	P4ha1	2.880341	0.002723486
A_55_P2074982	Lyar	3.619318	0.018840488		A_55_P2007560	Scgb1b3	2.1728513	0.025224842		A_55_P2145521	Stk38l	3.3409615	0.000211291		A_55_P2097789	H2-T18	-2.997611443	0.001961856
A_55_P2074908	Ube4b	-2.487288711	0.005781813		A_55_P2007496		3.769561	0.003376152		A_55_P2145470		2.8693883	0.001081399		A_55_P2097398		2.107004	0.008298256
A_55_P2074811	Zfp609	4.357664	0.001591017		A_55_P2007495		2.6486163	0.004140846		A_55_P2145465	D5Ertd577e	-9.379951002	0.003166479		A_55_P2097372	Tctex1d4	-2.488462864	0.010805341
A_55_P2074762	Lect2	-9.492421251	0.003026693		A_55_P2007467		-2.418748201	0.00210306		A_55_P2145257		2.6893764	0.002518204		A_55_P2097284	LOC101055927	-3.428461248	0.014766504
A_55_P2074488	Crim1	-2.111962927	0.011657035		A_55_P2007413	Agps	2.2245312	0.007389695		A_55_P2145224		-3.312968296	0.001062868		A_55_P2097048		2.7235196	0.004961477
A_55_P2074453	Slc16a9	-4.014458474	0.013259966		A_55_P2007155	Akr1c14	-13.23923766	0.003072736		A_55_P2145149	Cpn2	-5.837688444	0.048620023		A_55_P2096973	Glyctk	-4.410058143	0.000546569
A_55_P2074381		3.3204677	0.000206875		A_55_P2006708	Bmp1	-2.145141243	0.004028649		A_55_P2145029	Gm826	-2.454950794	0.014554137		A_55_P2096947	Ereg	8.966766	0.000123207
A_55_P2074371	Lin28a	4.0993085	0.009738714		A_55_P2006703	Bmp1	-3.756393099	0.006264324		A_55_P2144975	Ccdc90b	-2.066700058	0.01769309		A_55_P2096737	Elmod3	-3.027019448	0.001567609
A_55_P2074366	Yars	4.236558	0.001676361		A_55_P2006644	Duoxa2	53.993862	0.001819093		A_55_P2144973	C130074G19Rik	-2.629879007	0.002606634		A_55_P2096722		-4.239699195	0.006661013
A_55_P2074353	Synm	-2.559254156	0.01616773		A_55_P2006594	Sapcd2	2.1876929	0.030142792		A_55_P2144766	Pigc	-2.606746259	0.016989497		A_55_P2096652	Ccbl1	-2.263369013	0.00055498
A_55_P2073945	Eif2b3	2.6754096	6.93592E-05		A_55_P2006236	Ugdh	-2.625819765	0.007521483		A_55_P2144666	Prpsap1	-2.117133636	0.022228368		A_55_P2096545	R3hdml	-2.186838782	0.006142356
A_55_P2073895	Mina	2.927024	4.35412E-05		A_55_P2006148	Aldh3b2	2.7723665	0.035862982		A_55_P2144597	9030025P20Rik	-2.046662514	0.012450032		A_55_P2096422	Inhbb	4.472386	0.003173135
A_55_P2073825	Ocm	-3.285555875	0.006228931		A_55_P2005984	Wfdc15b	-4.929194827	0.004141304		A_55_P2144476	Suv420h1	2.7391531	0.00223576		A_55_P2096231	Cga	-2.843041776	0.001235391
A_55_P2073642	1600014C10Rik	-2.727375277	0.006052796		A_55_P2005859	Fn3k	-2.410150784	0.0368557		A_55_P2144364	Gm4354	-2.263344424	0.036577344		A_55_P2096144	Gnao1	-2.160789675	0.011188161
A_55_P2073557	Slc27a5	-2.564217888	0.000443027		A_55_P2005552	Arhgef10l	2.753407	0.00948472		A_55_P2144305		28.517338	0.002539225		A_55_P2096067		-3.530723117	0.014201818
A_55_P2073345		-2.047201925	0.01483403		A_55_P2005213	Ces2c	-2.518663549	0.006096998		A_55_P2144126		3.347661	2.31252E-05		A_55_P2095864		-5.197900173	0.003296994
A_55_P2072925		-3.819202469	0.000829368		A_55_P2005055	Pepd	-2.811843575	0.0039097		A_55_P2144090		-5.083225878	0.003705046		A_55_P2095859	Rdh18-ps	2.4915214	0.027427766
A_55_P2072908		2.612859	0.00015966		A_55_P2004995	C87977	-6.477225105	0.010427062		A_55_P2143856		-3.441547992	0.027743315		A_55_P2095311	Ly6g	5.3998585	0.000143717
A_55_P2072906		2.5625064	0.001572577		A_55_P2004807	Hexim2	-2.13421584	0.017532304		A_55_P2143837	Col4a4	-2.829381611	0.026853522		A_55_P2095251	Ell3	-3.523097214	0.009908231
A_55_P2072872	Lpin2	-5.305387382	0.000751271		A_55_P2004732	Ttc39a	2.3091185	0.002035816		A_55_P2143765	Ugt1a6b	-3.043938028	0.012969813		A_55_P2095227		2.3719587	0.013727132
A_55_P2072776	Fpgs	2.6074216	0.001265009		A_55_P2004721	Gm766	3.239475	0.006410325		A_55_P2143693	Sytl1	-3.146289268	0.003275542		A_55_P2095035		-2.360505346	0.005577451
A_55_P2072771	Cd3g	-2.459931407	0.03483963		A_55_P2004205		-2.868919032	0.002475572		A_55_P2143657	Gm5784	4.3073206	0.000790855		A_55_P2094916	Ocm	-4.863876394	0.010338328
A_55_P2072611	42795	-2.483764871	0.004183853		A_55_P2004126		2.2806964	0.018448785		A_55_P2143517	Fstl1	3.029679	0.012727249		A_55_P2094868	Ly75	-2.936283931	0.004235883
A_55_P2072453	42795	-6.33590457	0.000326765		A_55_P2004037	3110040M04Rik	5.1249924	0.001182179		A_55_P2143516		-4.066499796	0.000139379		A_55_P2094524	Gm14005	2.3531394	0.03721355
A_55_P2072095	Dpcr1	-14.50359348	0.036800586		A_55_P2003688	Tmem143	-2.016725023	0.000912385		A_55_P2143499	Pgbd5	-6.473621127	0.001545269		A_55_P2094520	Fam171a1	-2.776836739	0.003099702
A_55_P2071952	Wdr92	5.27217	2.81574E-05		A_55_P2003603	Slc2a7	-2.074423081	0.01799682		A_55_P2143441		7.746472	0.002248392		A_55_P2094484	Gm14137	9.61027	0.000163739
A_55_P2071906		-210.235823	0.000334079		A_55_P2003513	Hsph1	3.7638474	0.007775687		A_55_P2143282	Nkd2	-2.432981813	0.005493198		A_55_P2094445	Ms4a10	-3.380848568	0.002487055
A_55_P2071779	1700020N01Rik	-2.442126487	0.048481356		A_55_P2003053	Dct	-7.329377229	0.012962961		A_55_P2143139	Myadml2	-6.454789493	0.009488909		A_55_P2094444	Ms4a10	-3.665840997	0.005508576
A_55_P2071731	Olfr75-ps1	2.938843	0.001574833		A_55_P2002876	Scgb2b15	-4.082158502	0.017260535		A_55_P2143070	Ass1	5.634902	0.000639895		A_55_P2094060	Gzma	-2.707026629	0.003887044
A_55_P2071513		2.0144346	0.005594658		A_55_P2002768	Tmem74b	5.433481	0.017251434		A_55_P2143050	Ear7	3.8197927	0.032676015		A_55_P2094034	Nrg2	-3.135207747	0.017584777
A_55_P2071477	Prl6a1	7.5490446	0.003617574		A_55_P2002757	Blnk	3.027564	0.000790663		A_55_P2143042	Gm8096	3.4731467	0.03671488		A_55_P2094019	Slc17a4	-6.763343705	0.001216651
A_55_P2071426	Fam86	2.0944567	2.84708E-05		A_55_P2002702	Ddx18	2.103444	0.000328619		A_55_P2143041	Phgdh	3.4341254	0.038609818		A_55_P2094016	Slc17a4	-8.692860632	0.004689411
A_55_P2071354	Fam179a	2.7347615	0.010960375		A_55_P2002642	Ccdc67	4.9055567	0.02542055		A_55_P2142873	Mink1	2.1221735	0.003983854		A_55_P2093889	Arhgef19	-4.428298082	0.000898896
A_55_P2071291		-3.631938746	0.004069571		A_55_P2002578	Ephx1	-9.163480524	0.011764052		A_55_P2142863	Parp9	-2.369248182	0.008622437		A_55_P2093862		2.4690835	0.001266028
A_55_P2071176	Il1f9	13.209581	0.00064416		A_55_P2002577	Ephx1	-3.926207403	0.01829291		A_55_P2142789	AI463229	3.4570947	0.006395278		A_55_P2093624	Dmd	2.8019567	0.015289443
A_55_P2071064	Fer1l4	-6.878162837	0.000419008		A_55_P2002572	Ephx2	-3.677216577	0.001713032		A_55_P2142676		2.861617	0.032838374		A_55_P2093350		2.3462405	0.009631491
A_55_P2071059	Nab2	-2.721070073	0.006556412		A_55_P2002376	Srm	3.4808135	0.000498278		A_55_P2142488	Spry3	-16.27700229	0.000159154		A_55_P2093053		-3.775471217	0.002784192
A_55_P2070992	Aldoc	-6.6924818	0.000479776		A_55_P2002150	Pgs1	3.5711255	0.000586291		A_55_P2142321	Synpo	-26.00539185	0.005539646		A_55_P2092993	D330045A20Rik	-2.18050005	0.0160226
A_55_P2070869	Lcn2	141.81958	0.000105784		A_55_P2001998	Zfp503	-2.914006446	0.02658078		A_55_P2142251	Hist2h3c2	-3.093839238	0.001370628		A_55_P2092869	Anxa9	2.4926305	0.000332756
A_55_P2070799	Tyw1	-2.3194442	0.005260324		A_55_P2001780	Cyp3a41b	-269.8130174	0.002924146		A_55_P2142232	Serpina3i	48.798138	0.001348826		A_55_P2092384	Pik3r2	-2.130683785	0.010573457
A_55_P2070331	5830416P10Rik	-2.326885858	0.004957774		A_55_P2001608	Klhl4	-2.388881191	0.03836252		A_55_P2142226	Serpina3f	8.965896	0.002270528		A_55_P2092310	Phgdh	5.4327517	0.015514078
A_55_P2070199	Speer2	-2.011700047	0.023805924		A_55_P2001336	Gpr31b	3.0905344	0.003878945		A_55_P2142222	Serpina3h	2.9750125	0.007103251		A_55_P2092085	Tmsb10	3.5780098	8.33281E-05
A_55_P2070174		18.38176	0.000604026		A_55_P2000943	Nrip3	2.213642	0.007598372		A_55_P2142146	Glul	2.4328153	0.000600055		A_55_P2092030	Cyp4a10	-16.23744338	0.000646134
A_55_P2070045	Golga7b	-2.683966585	0.03255583		A_55_P2000888		13.822182	0.000372874		A_55_P2142072	Synj2	2.242345	0.001888981		A_55_P2091963		-3.277658158	0.022353128
A_55_P2069969	Gm10639	-10.78775417	0.00215001		A_55_P2000658	Gm15645	2.0053303	0.001322833		A_55_P2142064	Synj2	2.822512	0.019555295		A_55_P2091931		-3.549617188	0.003981317
A_55_P2069935	Fxyd2	-2.321638012	0.002650081		A_55_P2000595		6.5697594	0.012327682		A_55_P2141978	Nr3c2	-3.341135107	0.000393213		A_55_P2091858	Hipk2	-3.465836659	0.004944892
A_55_P2069891	1700007E05Rik	3.39461	0.019575708		A_55_P2000409	Rab44	3.6509998	0.013466343		A_55_P2141943	Ube2l6	-8.428948516	0.000684299		A_55_P2091741	Lamp3	2.11583	0.003896389
A_55_P2069579		-3.057577549	0.028375626		A_55_P2000280	Mthfd1l	2.717307	0.003361537		A_55_P2141860	Aen	4.368758	0.00020403		A_55_P2091561	Olfr139	-3.844021449	0.046401586
A_55_P2069350	Psph	3.7330678	0.001808689		A_55_P2000182	Slc5a6	-2.398226751	0.016882634		A_55_P2141699	Rnf149	2.752357	0.000813293		A_55_P2091473	Bnip3	2.4378273	0.005520636
A_55_P2068988		-5.06987993	0.000734005		A_55_P1999962	Podn	-7.491615945	0.000464821		A_55_P2141306	Synj2bp	-4.090799885	0.004633824		A_55_P2091472	Bnip3	2.696965	0.006151006
A_55_P2068907	Atp7b	-2.211395231	0.002496074		A_55_P1999923	Nyap1	-4.111137025	0.003933567		A_55_P2141301	Synj2bp	-5.362900505	0.000294628		A_55_P2091393		-4.01610345	0.003663824
A_55_P2068882	Ccng2	-5.296058684	0.000190595		A_55_P1999888	Chst4	5.6701045	0.000820473		A_55_P2141287	Erlin1	-2.87274036	0.006082475		A_55_P2091328		-3.800152272	0.010687313
A_55_P2068877		2.1487114	0.000512892		A_55_P1999760	Lrrc51	-2.104480867	0.001609733		A_55_P2141152	Ido1	-37.7977175	8.78654E-05		A_55_P2091120	Kbtbd12	-2.998859534	0.01257217
A_55_P2068265	Mif	2.6152275	0.001180308		A_55_P1999653	Enpp7	-2.951004008	0.004446388		A_55_P2141038	Gnpnat1	2.3610384	2.62243E-07		A_55_P2091116	Kbtbd12	-2.295715208	0.006625388
A_55_P2068199		2.3932955	0.009219321		A_55_P1999389	1500009C09Rik	18.232702	0.002834267		A_55_P2140941	Tinagl1	3.648844	0.000625662		A_55_P2090929		-2.523216493	0.049868874
A_55_P2067960	Cplx2	-2.154140469	0.019687623		A_55_P1999331		-2.07934316	0.032808863		A_55_P2140835		-2.630288237	0.02521818		A_55_P2090833	Macrod2	-6.275893158	0.001191488
A_55_P2067947		-5.301681587	0.030433452		A_55_P1999172	Nat10	2.0493822	0.000174096		A_55_P2140751		3.1546457	0.002698124		A_55_P2090633	Ptp4a1	2.0007796	0.005082337
A_55_P2067895	Krba1	-2.433200732	0.003308588		A_55_P1999157	Prmt3	2.103252	0.001129621		A_55_P2140651	Creg2	2.7405515	0.02990353		A_55_P2090622	Gm6289	7.5339932	0.000553432
A_55_P2067727	Mxra7	-2.642833943	0.004313283		A_55_P1998892	Smox	2.09263	0.016066987		A_55_P2140478		-3.947739041	0.013324971		A_55_P2090577	Abat	-2.180915204	0.04996133
A_55_P2067707	Mep1a	-3.477651222	0.009192807		A_55_P1998811		3.8039396	0.002352561		A_55_P2140398		-2.986625176	0.026379641		A_55_P2090505		2.1087654	0.013676073
A_55_P2067413		2.0013769	0.006375448		A_55_P1998656	Entpd5	-4.157008896	0.002559784		A_55_P2140212		18.385046	0.000489611		A_55_P2090414	Nat9	-2.226328562	0.002315869
A_55_P2067342	Lce3d	2.8485415	0.014078171		A_55_P1998651	Entpd5	-4.594282581	0.001516408		A_55_P2140118	Qpct	-3.25960328	0.000712883		A_55_P2090214	Cyb5r2	4.520486	0.031910628
A_55_P2067308		2.1417656	5.11649E-06		A_55_P1998471	S100a9	89.65341	0.005137505		A_55_P2140042	Krt31	-7.724909186	0.000466555		A_55_P2089655	Eif2s2	2.7161472	0.000135996
A_55_P2067200		2.2171817	0.003712093		A_55_P1998194	Snrpn	-2.475781656	0.006108555		A_55_P2140036	Krt36	55.09275	0.008317749		A_55_P2089577	Tmed5	2.184544	0.000513155
A_55_P2066778	AB124611	3.7407153	0.015593828		A_55_P1998115	Klkb1	-2.369653647	0.006306344		A_55_P2140031	Fam129b	2.782874	0.000404514		A_55_P2089398		-3.318882036	0.005387307
A_55_P2066707	Trim27	2.2226017	0.000520664		A_55_P1997756	Il6	68.62844	0.000511675		A_55_P2140002	Tnfaip8	2.4940581	0.004471056		A_55_P2089223	Ak4	21.827461	6.80166E-05
A_55_P2066578	Ifi204	2.1069825	0.000723951		A_55_P1997595	Slc6a19	-4.642765647	0.00431707		A_55_P2139942	Calca	43.50676	0.00260614		A_55_P2088995	Plscr1	4.795317	0.004747443
A_55_P2066468	Noa1	2.1728723	0.00117714		A_55_P1997310	Fam57a	2.6142633	0.036742255		A_55_P2139937	Lrrc56	-4.367948847	0.000350777		A_55_P2088965	Scarb1	-2.826349217	0.014702919
A_55_P2066384	Akt1	2.0207145	0.00175233		A_55_P1997145	Nlrx1	3.7943416	0.04967593		A_55_P2139901	Tsr3	2.1762803	0.001088716		A_55_P2088905	Hpca	-2.011330306	0.002016319
A_55_P2066309	Slc39a8	3.259953	0.001521192		A_55_P1997141	Mybl2	2.2503748	0.002691067		A_55_P2139763	Trim56	-2.44845782	0.003536425		A_55_P2088720		4.3655157	0.000921888
A_55_P2066116	Bcl3	2.59405	0.00016342		A_55_P1997126	Ctse	-10.10351761	0.005687136		A_55_P2139615	Ldoc1l	2.4045904	0.001058727		A_55_P2088685	Ahcyl2	2.2970312	9.57308E-05
A_55_P2065991	S100a11	3.1157923	0.009511905		A_55_P1996746	Gm3142	4.0696993	0.00194253		A_55_P2139611	Acbd4	-2.949312235	0.000496021		A_55_P2088625	Fbln7	-3.533385618	0.000637877
A_55_P2065953	Btbd19	2.4143355	0.001126659		A_55_P1996674	Itih3	7.7267375	0.000111254		A_55_P2139546	B3gnt3	-2.31793598	0.003271158		A_55_P2088615	Fbln5	-2.133397233	0.003698779
A_55_P2065824	Smtn	-2.134369123	0.004467469		A_55_P1996623	Dnajb12	-2.470769194	0.003378072		A_55_P2139431	Ces2h	-4.202749371	0.000442449		A_55_P2088601	Fbln1	-5.006041792	0.003136632
A_55_P2065799	Naa50	2.1202831	0.000483345		A_55_P1996578	Fgfr3	-2.482234339	0.001383651		A_55_P2139430		-2.392932884	0.000105331		A_55_P2088497	LOC641235	-2.438026346	0.029338345
A_55_P2065726	Snx29	-2.959734178	0.039164484		A_55_P1996344		-4.048219476	0.000762364		A_55_P2139326	Baiap3	-3.202981899	0.040839206		A_55_P2088145		4.9781375	0.000376366
A_55_P2065537		-2.231344355	0.011562636		A_55_P1995647	Rsph4a	-3.098398506	0.02430095		A_55_P2139261		3.2660923	0.04202163		A_55_P2087923	Otud3	2.9413598	0.000473297
A_55_P2065527	Stk30	2.7178397	0.004876448		A_55_P1995507	Aqp11	-2.04959159	0.014965423		A_55_P2139221	4930594M22Rik	2.172412	0.034323905		A_55_P2087671	Abhd12	-3.483853818	0.00492619
A_55_P2065465	Mettl1	2.9288318	0.00047607		A_55_P1995283	Olfr1263	2.474831	0.000935564		A_55_P2139019	Hivep3	2.4682763	0.024222946		A_55_P2087628	LOC640793	2.6280751	0.005227597
A_55_P2065442		-3.321098738	0.023317775		A_55_P1994947	Mif	2.0971951	0.002539488		A_55_P2138878	Lrfn4	3.5030937	0.000377132		A_55_P2087414	Sema3e	-6.846029912	0.011854741
A_55_P2065434		-2.894177329	8.9582E-05		A_55_P1994812	2010001E11Rik	-2.399580553	0.025510373		A_55_P2138856	Gm1698	-4.033450697	0.001642718		A_55_P2087404	Mapre3	-2.077069584	0.021846991
A_55_P2065298	Olfr1500	-4.391234779	0.006794855		A_55_P1994807	Saa2	35.089302	0.013167311		A_55_P2138739		-4.767615003	0.000670119		A_55_P2087391		-2.751768066	0.023366634
A_55_P2065231	Gstm3	-32.44791623	0.000106741		A_55_P1994654	Tma16	3.0005784	0.000675519		A_55_P2138718	Gm14483	-2.069358182	0.012500207		A_55_P2087265	Ifitm1	6.658123	2.80949E-05
A_55_P2065144	Gm5849	-2.634075566	0.025972402		A_55_P1994290	Gm10791	3.262904	0.016844738		A_55_P2138627		-4.263765214	0.018560281		A_55_P2087066	Slc25a10	-2.200198867	0.0148781
A_55_P2064965	Gm10624	-9.567989945	0.002548148		A_55_P1994289	Gm10791	3.460074	0.013228823		A_55_P2138366	Xpo4	3.244384	0.000545843		A_55_P2086933	Ankrd66	-3.750430315	0.001303314
A_55_P2064928	Nebl	-2.843719041	0.005675288		A_55_P1994275	Gar1	2.030564	0.000103061		A_55_P2138306		2.7087402	0.0116811		A_55_P2086835		-2.107355562	0.04449839
A_55_P2064862	Ica1	2.4598358	0.000314638		A_55_P1993708	Lrp12	-2.005409995	0.007589622		A_55_P2138217	Efcab5	5.117751	0.001162126		A_55_P2086628	Gm5590	-7.587522259	0.000339486
A_55_P2064771	Ly6c1	2.6443536	0.006439239		A_55_P1993503	Adora2b	-7.719277065	0.003128699		A_55_P2138104		4.592041	0.000181785		A_55_P2086510	Ppid	2.0240786	0.002064394
A_55_P2064702	Lrrc31	-2.093682756	0.001046504		A_55_P1993483		-2.52818816	0.005670945		A_55_P2138100		4.059165	0.000159734		A_55_P2086507	Bglap3	3.1997511	0.014665258
A_55_P2064686	Lrrc61	-2.351596617	0.004785877		A_55_P1992986	LOC101056017	-4.518405317	0.000634725		A_55_P2137941	Fxyd2	-4.328975469	0.00028721		A_55_P2086358		-3.010511744	0.04199309
A_55_P2064506	Defb36	-2.268360164	0.005169329		A_55_P1992749	Epb4.1l1	-2.704663803	0.027459856		A_55_P2137853		-4.179102282	0.000136861		A_55_P2086334	Krt85	2.1503897	0.006626837
A_55_P2064492	Pcmtd2	-2.778818831	0.0015274		A_55_P1992725		3.406617	0.045023218		A_55_P2137828	Gprc5b	22.772392	0.001639508		A_55_P2086198	Kcnq4	7.531708	6.38034E-06
A_55_P2064272		2.350671	0.001501747		A_55_P1992247	Rergl	-3.712732795	0.019441918		A_55_P2137616	Treml4	2.1280494	0.001371798		A_55_P2086099	Gm2061	-2.774097475	0.006225946
A_55_P2064203	Acvr1c	-3.826674894	0.000963072		A_55_P1991955		5.06086	0.027986115		A_55_P2137611	Irgm2	-8.514075811	0.006752551		A_55_P2085979	Igf1	3.120778	0.000803558
A_55_P2064074	Vps37d	-2.18002864	0.002977282		A_55_P1991475	Sesn1	-4.895356852	0.000865167		A_55_P2137527	Fam183b	-3.748808816	0.00011405		A_55_P2085425	Ophn1	-3.710567154	0.002245918
A_55_P2064043	Cd44	2.0598853	0.002655878		A_55_P1991416		-2.613533872	0.006670536		A_55_P2137466	Kcnu1	-4.665309963	0.010097756		A_55_P2085295	Inf2	8.412882	2.53637E-05
A_55_P2063736	Gp49a	5.2076325	5.21806E-05		A_55_P1990909		-3.294140202	0.000143735		A_55_P2137421	Trpv4	2.2863407	0.002919432		A_55_P2085288	Acoxl	-2.75158801	0.001841351
A_55_P2063381	Tmem74b	5.6926455	0.001866644		A_55_P1990870	Mylk3	-8.025046491	0.03517614		A_55_P2137406	Bax	4.4034905	0.005868422		A_55_P2084980	Dcaf12l2	-2.660953281	0.00074507
A_55_P2063376	Add2	-23.10720133	9.53154E-05		A_55_P1990678		3.4115708	0.014581744		A_55_P2137314	Kctd21	-5.323887479	0.04076918		A_55_P2084910	Zfp385b	-2.562093489	0.010818025
A_55_P2062981	Abca9	-3.446528353	0.003682966		A_55_P1990633	Iigp1	3.8205957	0.006873242		A_55_P2136935	Rgs7bp	-2.399027108	0.007739469		A_55_P2084797	Aff3	2.4643116	0.01201325
A_55_P2062793	Mfap2	-2.47249516	0.007045949		A_55_P1990520		2.208694	0.006041195		A_55_P2136890		-2.028882028	0.009684693		A_55_P2084617	Fam78a	-2.220780492	0.004586452
A_55_P2062777	Mfap5	-5.265725074	0.022734776		A_55_P1990299	Ophn1	-3.239297814	0.004471315		A_55_P2136880	Ppp1r15a	4.0152264	0.015498119		A_55_P2084438		2.0193384	0.022410657
A_55_P2062722		-3.25372054	0.00217108		A_55_P1990116	Snrpn	-3.386718516	0.001517114		A_55_P2136827	Wfdc16	-16.34791155	0.001964378		A_55_P2084332	Pigp	-2.523726436	0.011207228
A_55_P2062568	Caprin2	-4.792176255	0.000675115		A_55_P1990032	Cxcl5	24.958866	0.001471711		A_55_P2136776	Sult1b1	-13.75946014	0.000574174		A_55_P2084248	Adc	-2.306427587	0.003385267
A_55_P2062469	Col12a1	-2.906798618	0.008102008		A_55_P1989996	Tcte1	3.2218466	0.02463273		A_55_P2136752	Ermn	-3.618694538	0.000107747		A_55_P2083988	Lmo2	3.4256153	9.6387E-05
A_55_P2062190	Gstm1	-22.32784384	0.000156257		A_55_P1989698	Mmp11	-2.081938738	0.03196941		A_55_P2136743	Slc36a4	2.6095517	0.006315806		A_55_P2083894		-6.795075935	0.007212982
A_55_P2062070	Pdzd2	-3.635493233	0.041754037		A_55_P1988804	Stom	5.3378634	0.001978183		A_55_P2136732	Cd99	2.147634	0.000212969		A_55_P2083834	Gm10781	-8.295092267	0.000306431
A_55_P2061724		2.0134478	0.000904013		A_55_P1988658	4930558N11Rik	-2.246988631	0.000836625		A_55_P2136334		2.359085	3.93954E-05		A_55_P2083619	Rab8b	2.4928148	0.00026969
A_55_P2061495	Cks1b	2.361567	0.000176429		A_55_P1988488	Npc1l1	-2.419777597	0.0178827		A_55_P2136318	Slc1a5	5.797245	0.00011606		A_55_P2083489	Fam129a	3.911937	0.002444804
A_55_P2061492	Pnldc1	-2.305057804	0.004541573		A_55_P1988481		2.5980122	0.000609923		A_55_P2136121	9030617O03Rik	-2.736050125	0.005932801		A_55_P2083351	Hs3st1	2.4808297	0.003467147
A_55_P2061432	Scgb2b2	-3.197473024	0.00706245		A_55_P1988343	Dennd4c	-3.127064644	0.041833032		A_55_P2136040		7.3312826	0.006857751		A_55_P2083233		-7.303149805	0.001321983
A_55_P2061428	Fads6	-2.48231518	0.000746639		A_55_P1987847		-2.516537426	0.004722096		A_55_P2136020	Uba2	2.59778	6.66439E-05		A_55_P2083186	Gm10024	-5.098031319	0.000177875
A_55_P2061391	Rhobtb3	-4.138159061	0.001137017		A_55_P1987805	Rps6ka5	-3.255806397	0.000475717		A_55_P2135750		-2.349226966	0.035292372		A_55_P2083098	Tatdn3	-2.314540927	0.000710722
A_55_P2061338	Slc16a11	-2.058045655	0.01718749		A_55_P1987709	Ptprd	-5.611403359	0.001907549		A_55_P2135725	C8g	-2.131659838	0.000907681		A_55_P2082688	Ak1	-2.403701296	0.010413975
A_55_P2061219	Ces3a	-5.401015402	0.011483883		A_55_P1987620	Cyp4a32	-14.30915677	0.003327734		A_55_P2135526	Gzmc	6.058616	1.19323E-05		A_55_P2082658		-5.122292427	0.001885112
A_55_P2061170	Tbc1d2	2.4097042	0.001817115		A_55_P1986680		-3.381306864	0.00141116		A_55_P2135516	Sh2d7	-2.024294366	0.002285143		A_55_P2082464	Kidins220	-2.946204949	0.03715909
A_55_P2061061	Set	2.1969106	1.8928E-05		A_55_P1986053	Pcnx	-2.164325645	0.012271948		A_55_P2135271	Zfp358	-2.072776553	0.00044911		A_55_P2082393	Mdn1	2.350343	0.001741019
A_55_P2060991	BC005764	-2.433206652	0.012203333		A_55_P1985950	Xpnpep2	-2.808374866	0.000829164		A_55_P2135200	Slfn10-ps	3.5960376	0.000846768		A_55_P2082361	Ppt1	4.679096	5.5672E-05
A_55_P2060966	Mov10	-2.689667628	2.69603E-06		A_55_P1985850	Timp1	5.391854	0.016500542		A_55_P2135153	Obp2a	5.2407002	0.00891059		A_55_P2082156	Rab11fip3	-4.032486355	0.002470916
A_55_P2060567	Ddx39	2.3196533	0.000234468		A_55_P1985835	Dnase1	-3.524384583	0.03542051		A_55_P2135064	H2-M2	5.0836864	0.005274959		A_55_P2082028		-3.155092682	0.047420856
A_55_P2060487	Zfp593	2.1722105	0.003201762		A_55_P1985698	Mcoln1	-2.932448641	0.012206019		A_55_P2135031		2.4581897	0.003493911		A_55_P2081805	Slc46a1	-4.548954346	0.002480178
A_55_P2060402	Grwd1	2.136595	0.002809055		A_55_P1985433	Nrg1	3.2498493	0.000102327		A_55_P2134882	Slc7a15	-136.1849184	0.001660947		A_55_P2081690	Tex38	-2.198855957	0.009846002
A_55_P2060188	Hira	2.1040602	0.000987256		A_55_P1985410	Reps2	-4.4350097	0.000125136		A_55_P2134804	Cinp	2.158531	6.63322E-05		A_55_P2081630	Gpa33	2.5817833	0.00025342
A_55_P2059931	Prom1	3.167967	0.001039344		A_55_P1985005	Ghrh	9.54787	0.028640516		A_55_P2134800	Cinp	2.2331865	0.000535383		A_55_P2081585	Dennd5b	-2.620138732	0.002807171
A_55_P2059820	Aadat	-4.165137714	0.011520295		A_55_P1984745	Pappa2	-2.065620423	0.030776229		A_55_P2134790	Qsox1	3.6193135	8.85986E-05		A_55_P2081488	Pglyrp1	2.884575	0.00010903
A_55_P2059730	Dppa2	2.6440394	0.049333837		A_55_P1984675	Abhd6	-2.09722685	0.006674901		A_55_P2134785	Zscan22	-3.989228286	0.04557677		A_55_P2081183	Slc28a1	-28.55552722	1.36529E-05
A_55_P2059686	Rcc1	2.2503822	0.000198964		A_55_P1984596	Stxbp5	-2.102375733	0.022143483		A_55_P2134715		3.2104924	0.028214222		A_55_P2081164	Cd300lf	2.6589446	0.0001664
A_55_P2059110	Skap1	-2.051068109	0.030165657		A_55_P1984556	Ccl12	7.00755	0.000279715		A_55_P2134277	Igh-VJ558	-3.202118419	0.003884837		A_55_P2081123	Srcin1	-2.871866012	0.00700791
A_55_P2058947	Gpr113	9.752037	0.000157782		A_55_P1984487	Adra2c	-4.516360561	0.003334723		A_55_P2134172	Whrn	-2.63779512	0.046138793		A_55_P2081105	AI607873	2.2060974	0.000714963
A_55_P2058903	Sgpp1	3.8466556	0.000621462		A_55_P1984416		3.6453207	0.025738547		A_55_P2134022	Cftr	-2.564432258	0.000457969		A_55_P2081040	Gpr27	3.7776744	0.000967184
A_55_P2058601		-3.523891278	0.011624198		A_55_P1984401	Shank2	-2.097747217	0.003835511		A_55_P2134004	Gstm2	-2.533376603	0.002528062		A_55_P2080880	Clcnkb	-3.436384786	0.004059847
A_55_P2058433	Cyp2c68	-14.00878659	0.003316809		A_55_P1984362		-2.431963274	0.030974664		A_55_P2133978	Slc38a8	-5.939064721	0.011818657		A_55_P2080592	Spata31d1b	-2.068716344	0.015650319
A_55_P2058403	Mast3	-2.068341948	0.006249938		A_55_P1984178	Pde4dip	2.134637	0.004983639		A_55_P2133929		-4.209049338	0.023165368		A_55_P2080562	Arhgap26	-2.138774375	0.016337454
A_55_P2058245	4930412E21Rik	8.429932	0.000741823		A_55_P1984035	Litaf	2.1599176	0.005822274		A_55_P2133910	Ttll10	2.0607965	0.001789187		A_55_P2080385		-2.313204246	0.008845514
A_55_P2058240	Ipo5	2.096014	0.002070276		A_55_P1983848	Tc2n	3.5784664	0.009517337		A_55_P2133835	1700023F06Rik	-3.284004952	0.005208289		A_55_P2080378	Ttc30a2	-2.0061216	0.002265831
A_55_P2058189	Slc35e3	-2.188887029	0.03592629		A_55_P1983708	Insrr	-2.146934939	0.00623045		A_55_P2133806	Tnrc6c	-2.607454096	0.002527744		A_55_P2079890		-2.023795504	0.045135785
A_55_P2058137	Pde4dip	2.9721644	0.011583001		A_55_P1983544	Tmed5	2.0395474	0.00313424		A_55_P2133568	Snhg5	2.7749798	0.000121163		A_55_P2079619	Rnf43	-3.162655365	0.001940604
A_55_P2058127	Pde4dip	4.9018946	0.001390149		A_55_P1983448	S100a4	3.192894	0.018025754		A_55_P2133524	Nbr1	-2.097926246	0.009683252		A_55_P2079579	Pira7	2.42592	0.007034912
A_55_P2058117	Slc35d1	-2.511570176	0.025459971		A_55_P1983368	Sh3d21	-4.837805554	0.000534957		A_55_P2133452	Prss48	2.5164526	0.014406026		A_55_P2079561	Lilra6	2.6043735	0.002226696
A_55_P2057686	Cdc42ep5	-2.070428225	0.003729739		A_55_P1983314	Crat	-2.133335154	0.023968512		A_55_P2133410		-2.306145735	0.032341808		A_55_P2079560	Lilra6	2.48359	0.002339102
A_55_P2057577	Ugt1a6a	-3.103710486	0.000621218		A_55_P1983006	Hdac5	-3.220167834	0.001239718		A_55_P2133315	Steap2	6.6821575	0.000297607		A_55_P2079064	Ppnr	2.51722	0.001212602
A_55_P2057528	Arl4d	-2.593136719	0.011751382		A_55_P1982628	Tma16	2.2659075	0.001191586		A_55_P2133310	Steap2	7.889927	0.006223756		A_55_P2078955	Aqp8	-53.00715135	0.000599183
A_55_P2057296	Upk3bl	-2.423275464	0.025048072		A_55_P1982404	Gpm6b	2.285994	0.010114508		A_55_P2133205	Nmt2	2.0552351	0.000470424		A_55_P2078830	Gm5589	-4.8993574	0.015112044
A_55_P2057142	Gm6531	2.1991503	0.001528565		A_55_P1982291	Clca1	2.3742902	0.003103283		A_55_P2132888	Sdcbp	2.372091	0.044408046		A_55_P2078810	Olfr95	-2.635269573	0.031309526
A_55_P2057118	Mid1	3.2948558	0.005498006		A_55_P1982284	Clca6	2.4187312	0.0357066		A_55_P2132651	Wisp1	3.4385526	0.026486259		A_55_P2078638	Gm10469	-4.891361157	0.016813608
A_55_P2057051		-2.907804454	0.01018717		A_55_P1981789	Rrp8	2.073789	0.000322131		A_55_P2132533		-13.04703954	0.000155841		A_55_P2078633	C4b	2.2331152	0.010533875
A_55_P2057050		-2.080977363	0.017972771		A_55_P1981519	Gm13580	-3.569142408	0.00261793		A_55_P2132532		-12.51154972	0.000235155		A_55_P2078611		-2.46226317	0.038541153
A_55_P2057040	Ppp1r16b	2.1156874	0.009329045		A_55_P1981455		3.7828915	0.0002423		A_55_P2132512	Ngef	-2.293012092	0.017760158		A_55_P2078365	Rgs12	-2.163506109	0.032769043
A_55_P2056973	Treml2	3.775984	0.006561945		A_55_P1981425	Dnahc12	-5.240821239	0.000835498		A_55_P2132358	Pbdc1	2.0436473	0.001725296		A_55_P2078138	Otop1	-4.619596977	0.025988922
A_55_P2056926	Mtss1l	-2.417365795	0.008092257		A_55_P1981210	Pex26	2.9625673	0.01076805		A_55_P2132154	BC061194	-4.681760162	0.001155883		A_55_P2077958	Klra5	-5.648377221	0.008692537
A_55_P2056619		-2.017219673	0.001344474		A_55_P1980796	Il2ra	2.1997924	0.007094871		A_55_P2132024	Tekt1	3.1963594	0.015660666		A_55_P2077831		-2.737602923	0.005593341
A_55_P2056344	Gm9992	-2.356403537	0.016481264		A_55_P1980486		-2.893486704	0.047973596		A_55_P2131920	Prrx1	-7.130986597	0.010302272		A_55_P2077741	Slc38a11	-2.882789636	0.002362638
A_55_P2056342	Mgst3	-2.290196527	0.001232236		A_55_P1980242	Hnf4g	-2.026588353	0.024992343		A_55_P2131915	Prrx1	-13.65614922	0.013493589		A_55_P2077628	Dcxr	-3.322014786	0.001128831
A_55_P2055844	Fbxo25	-4.958132537	1.42281E-05		A_55_P1980237	Acad11	-3.760928883	0.001414984		A_55_P2131899	Sox4	2.7303102	0.001888506		A_55_P2077515		-3.209206984	0.0378739
A_55_P2055742	Adtrp	-2.310689005	0.009044497		A_55_P1979486		-2.307263547	0.012019278		A_55_P2131766	D4Wsu53e	-2.666186042	0.018815588		A_55_P2077158	Mro	-5.159855949	0.00031646
A_55_P2055423		-2.886193633	0.00115914		A_55_P1979377	Slc16a7	-2.477166348	0.004807182		A_55_P2131747	Ppp1r12b	3.748026	0.002458031		A_55_P2077153	Slc27a2	-10.93998124	0.000429558
A_55_P2055316		-4.907132036	0.008614511		A_55_P1979217	Abtb1	-2.54695801	0.000161717		A_55_P2131725	LOC100045026	-6.105820214	0.005359684		A_55_P2077048	Itih5	-3.088133763	0.00012271
A_55_P2055257	Maoa	-4.151291321	0.002252555		A_55_P1978937	Slc7a15	-2.638247256	0.021866228		A_55_P2131672	Mical2	-2.177099323	0.036771752		A_55_P2077003	Csn1s2b	-2.616189214	0.03981089
A_55_P2055123	Frrs1	2.457133	0.00157557		A_55_P1978932	Slc7a15	-2.962645192	0.011879248		A_55_P2131642	Trim50	-7.632088751	0.013167521		A_55_P2076989	Pkd1l2	10.336193	0.000846681
A_55_P2055031	Fam19a1	-4.233102207	0.012784665		A_55_P1978866		2.6917503	0.003089419		A_55_P2131637	Trim40	2.2959106	0.010386691		A_55_P2076861	Sema6d	6.5649104	0.000837287
A_55_P2054897	Rnd1	7.5352244	0.006945392		A_55_P1978636		2.983957	0.001473571		A_55_P2131627	Wdr83	-2.353013705	0.032412913		A_55_P2076580	Acaa1a	-3.296024533	0.000828703
A_55_P2054854	Art4	-2.149385564	0.047032356		A_55_P1978424	Bcl2a1d	2.191636	0.00532333		A_55_P2131520	Vash1	-2.198448977	0.006274747		A_55_P2076555	Hsd17b13	-2.257151287	3.89748E-05
A_55_P2054743	Sh3bgrl2	2.4239123	0.004966153		A_55_P1978371	Chd5	-2.197995042	0.034102295		A_55_P2131393	Mettl10	-3.285074494	0.000561001		A_55_P2076550	Mpzl3	2.2156796	0.002099106
A_55_P2054708		-2.407646126	0.011693839		A_55_P1978351	Apobec2	3.7962973	0.035404515		A_55_P2131238	Ttc39a	2.7738612	0.005968667		A_55_P2075814	Tnni3k	-3.254257586	0.048538093
A_55_P2054456	Adprm	-3.230641993	0.002781867		A_55_P1978258		-2.424722255	0.008319737		A_55_P2131228	Ttc39a	3.15594	0.028305244		A_55_P2075661	C130036L24Rik	2.3417366	0.004004272
A_55_P2054455	Adprm	-3.381291772	0.000557332		A_55_P1978186	BC089597	-18.71491632	0.001015926		A_55_P2131173	Sphk2	-2.889819783	0.004918522		A_55_P2075449	Ttll3	2.2497854	0.027344774
A_55_P2054437	Ttpal	2.7052276	0.004337572		A_55_P1978146	C530043A13Rik	-2.500835091	0.008407104		A_55_P2131168	Sv2c	5.1980104	0.000725148		A_55_P2075200	Tor3a	2.5889623	0.00854337
A_55_P2054435	Ttpal	2.3743155	0.001876919		A_55_P1978136	Tnip2	2.368909	4.23796E-05		A_55_P2131138	Gm5878	-2.21092391	0.003739859		A_55_P2075065	Gm10471	-2.261315851	0.018404432
A_55_P2054409	Pira2	2.9162042	0.000947866		A_55_P1977920		-3.348772066	0.003267739		A_55_P2131088	Vwa5a	-2.961313928	0.005837918		A_55_P2074942	Slc6a4	-2.552843477	0.004398688
A_55_P2054350	Fbxo44	-2.108476921	3.82437E-06		A_55_P1977418	Ugt2b34	-5.398914451	0.000429272		A_55_P2131016	Nkx1-2	-2.746387333	0.042547785		A_55_P2074924	Ppp1r13l	2.1520803	0.001591937
A_55_P2054300	Alg8	2.3387418	7.91395E-05		A_55_P1977303	Pde11a	4.823346	0.014451265		A_55_P2130970	Parp10	-2.60760905	0.004211694		A_55_P2074908	Ube4b	-3.43881911	0.001166639
A_55_P2054261	C2cd4b	28.997953	7.07719E-05		A_55_P1977144	Cyp2c67	-9.821393057	0.001981624		A_55_P2130930	Nhp2	2.1712432	0.000382944		A_55_P2074811	Zfp609	4.350691	0.000771238
A_55_P2054200	Tnip3	6.4495363	0.007930339		A_55_P1976958		2.040224	0.001804028		A_55_P2130627	2210404O07Rik	-7.688110575	0.001602408		A_55_P2074762	Lect2	-20.64167964	0.000740612
A_55_P2054167	Gm3285	-2.014676434	0.012631768		A_55_P1976953	Tmprss9	-5.169216365	0.003313095		A_55_P2130525	Arl14ep	7.796896	0.018215768		A_55_P2074656	Padi2	-2.068806262	0.028873125
A_55_P2053838	Tnfaip3	4.0039177	5.53068E-05		A_55_P1976859	Fbxl20	-3.975150539	0.010000936		A_55_P2130497		-2.875225148	0.030478388		A_55_P2074505		-3.2348557	0.039944723
A_55_P2053718	Pink1	-2.847632578	0.000248118		A_55_P1976351	Gpcpd1	-2.876431136	7.48346E-06		A_55_P2130399	Rilp	-2.687647879	0.002891671		A_55_P2074453	Slc16a9	-3.469306198	0.011037974
A_55_P2053320	Zfr2	-2.680844186	0.005841462		A_55_P1976200	Lmtk3	-2.740479997	0.015389283		A_55_P2130388	Mical1	-3.170549099	0.00965899		A_55_P2074425	Ralyl	-3.333303111	0.037570115
A_55_P2053057	Ppp2r1b	2.6925342	0.001145705		A_55_P1975989	Wdr63	-2.227058106	0.000154965		A_55_P2130373	Dcaf11	-2.05293813	0.001687443		A_55_P2074371	Lin28a	5.0389867	0.000217
A_55_P2052929	Dyrk4	-2.129072645	0.007721202		A_55_P1975927		11.990005	0.01891308		A_55_P2130249	Sh3gl2	-4.890676268	0.013628162		A_55_P2074366	Yars	3.8748012	0.002062624
A_55_P2052924	Sepw1	-2.233708647	0.004230128		A_55_P1975877	Bcl2l15	22.49972	0.000247088		A_55_P2130238	Sh3gl2	-3.668266349	0.036811266		A_55_P2073940	Abcc5	-2.048982735	0.02573408
A_55_P2052848	Mif	2.4356751	0.001295106		A_55_P1975874	Bcl2l15	14.867954	0.000453005		A_55_P2129999	G630018N14Rik	-111.031933	0.000365767		A_55_P2073895	Mina	2.711756	3.06758E-05
A_55_P2052824	Lrrc14b	-3.590975663	0.020546457		A_55_P1975873	Bcl2l15	15.057822	0.000713288		A_55_P2129972		4.0636287	4.2761E-06		A_55_P2073825	Ocm	-3.740477026	0.010848424
A_55_P2052719	Nadkd1	-2.599875856	0.014510594		A_55_P1975580	Pdia6	3.579806	0.018279461		A_55_P2129944	LOC100861614	3.2613394	0.02063532		A_55_P2073642	1600014C10Rik	-2.419495813	0.006514438
A_55_P2052699	Synm	-3.314279211	0.002627932		A_55_P1975510	H6pd	2.19867	0.011500901		A_55_P2129925	Mybl2	3.0907793	0.00426723		A_55_P2073557	Slc27a5	-3.351904898	0.000172295
A_55_P2052696	Synm	-3.059923741	0.012789261		A_55_P1975295	Crygn	-2.581505885	0.00038135		A_55_P2129886	Btnl5	-4.462952806	0.003458006		A_55_P2073345		-3.259302301	0.001964946
A_55_P2052690	Synm	-2.66793269	0.018254358		A_55_P1975140	Acvr1c	-3.3102778	0.001326557		A_55_P2129867	Sh3pxd2a	3.3574834	0.012236706		A_55_P2072925		-3.141279682	0.000276722
A_55_P2052613	Rpl13a	2.0602849	0.000648643		A_55_P1975110	Pnpt1	2.0589764	0.003155521		A_55_P2129826	Inpp5f	4.6505075	0.001163101		A_55_P2072908		2.7411215	0.000384632
A_55_P2052490	Ushbp1	-2.310442623	0.008038987		A_55_P1975080	Ugt2b5	-54.11785755	0.000399603		A_55_P2129771	Prrt1	-3.217087108	0.000724924		A_55_P2072906		2.5060706	0.001114851
A_55_P2052325	Hyal6	-2.434119935	0.049213044		A_55_P1974760	Duox2	39.63501	0.004577299		A_55_P2129696	Smad9	-3.457491029	0.006212972		A_55_P2072872	Lpin2	-4.228731763	0.000125082
A_55_P2052290	Psat1	9.64007	0.001343977		A_55_P1974432	Gm5067	2.5851254	0.03230028		A_55_P2129658	Smad6	-3.179984718	0.001068059		A_55_P2072771	Cd3g	-2.087198303	0.016633568
A_55_P2052281	Rnf208	-2.525791807	0.001198763		A_55_P1974347	Fam126b	-2.906774199	0.000721223		A_55_P2129621	Akp3	-601.7461952	9.15373E-05		A_55_P2072453	42795	-2.954003536	0.00906514
A_55_P2052172		2.028182	0.001003227		A_55_P1973995	Gm6756	3.5204215	0.03416804		A_55_P2129614	Itprip	2.4465427	0.006277249		A_55_P2072339	Scn8a	-4.225149425	0.030775234
A_55_P2052048	Pih1d2	2.9269736	0.000385585		A_55_P1973941	Slc7a5	4.8503675	0.020787166		A_55_P2129523	Gm9519	10.854533	0.000708798		A_55_P2072150	Vpreb2	-2.689021398	0.03112451
A_55_P2051949	Elmod3	-3.440674937	0.001401364		A_55_P1973854	Sema6b	3.3828928	0.004609778		A_55_P2129488	Wfdc10	-4.247285093	0.004962484		A_55_P2071952	Wdr92	3.5675862	0.001015619
A_55_P2051885	Bco2	-4.052762592	0.005102872		A_55_P1973813		-18.61122413	0.001046657		A_55_P2129469	LOC101056661	-6.369858036	0.007159152		A_55_P2071906		-356.9315409	8.99606E-05
A_55_P2051596		8.100352	4.79782E-05		A_55_P1973789	Gm5849	-8.007922077	0.02164172		A_55_P2129407		-3.931637629	9.52877E-05		A_55_P2071513		2.324662	0.002088742
A_55_P2051199	Gm13710	-7.050210329	0.004239293		A_55_P1973451	Stra6	4.1248198	0.023279577		A_55_P2129354	Pilra	2.0789492	0.000212982		A_55_P2071477	Prl6a1	8.265181	5.95429E-06
A_55_P2051120	4430402I18Rik	-11.89379413	9.44855E-05		A_55_P1973427	Tex14	-2.533695618	0.001608454		A_55_P2129348	Pilra	2.1385067	0.000593042		A_55_P2071426	Fam86	2.128765	2.81531E-06
A_55_P2051094	Rorc	-2.088921198	0.004461343		A_55_P1973347		2.7921424	0.000397066		A_55_P2129334		-2.662002271	0.010141266		A_55_P2071291		-2.98491362	0.002709456
A_55_P2051052	Ankrd61	19.16737	0.001486192		A_55_P1973267	Ddhd2	-2.268941029	0.003641312		A_55_P2129330		-4.989465741	8.67291E-05		A_55_P2071176	Il1f9	5.6464944	0.003251464
A_55_P2051044		2.7735088	0.004493486		A_55_P1973213	Trmt61a	2.6073713	0.000362896		A_55_P2129316		7.907081	1.09707E-05		A_55_P2071137	Asap1	-2.502012869	0.006430053
A_55_P2050988		-2.842096393	0.000879017		A_55_P1972948	Celf5	-2.229956504	0.03633985		A_55_P2129172	Rab40b	-3.373467931	0.014904425		A_55_P2071064	Fer1l4	-6.07956694	0.003281308
A_55_P2050828	Olfr469	-4.914254128	0.003750007		A_55_P1972720	Pmm1	-2.618874511	0.002693768		A_55_P2129047	Tlr7	3.566588	0.000239342		A_55_P2071059	Nab2	-3.094710521	0.002768327
A_55_P2050799	Nup35	2.0671716	0.000386823		A_55_P1972719	Pmm1	-2.783301084	0.013215059		A_55_P2129000	Cyyr1	4.666046	8.76459E-05		A_55_P2070992	Aldoc	-2.529426974	0.003933347
A_55_P2050754	Cd209c	-3.00001227	0.004020914		A_55_P1972555	Zfp92	-3.08583335	0.006107357		A_55_P2128929	Cc2d2a	-2.498834106	0.010852234		A_55_P2070977		-4.101062987	0.03699916
A_55_P2050732	Fcrl5	9.964534	0.011876204		A_55_P1972517	Gm11544	9.925791	3.67316E-05		A_55_P2128792	LOC101056555	2.473257	0.003379589		A_55_P2070869	Lcn2	50.69544	2.59876E-05
A_55_P2050628	Cyp4a31	-2.763874567	0.011663388		A_55_P1972449	Sh3bp1	2.5078807	0.04739079		A_55_P2128714	Nmnat3	-3.288384191	0.006333712		A_55_P2070676		-4.136719061	0.027875412
A_55_P2050453	Hemt1	15.758883	0.003279602		A_55_P1972297	Plk5	-8.73188799	3.87215E-05		A_55_P2128686	Cep85	2.05677	0.004123078		A_55_P2070510	Gas1	-3.196281778	0.033193666
A_55_P2050360		-3.425829942	0.000378386		A_55_P1972263	Nop56	2.0076087	0.00448874		A_55_P2128611		-2.225332743	0.035469137		A_55_P2070494	Vmn2r60	-3.818391496	0.014858195
A_55_P2050354	Prpmp5	2.150705	0.001436357		A_55_P1972104	Acsm3	-2.330097667	0.005224111		A_55_P2128597	Nr1h3	-2.588769555	0.007561109		A_55_P2070366	Nlrp1a	-2.439293724	0.03145258
A_55_P2050088	Agps	2.518362	0.003469845		A_55_P1971630	Zfp819	-2.348088534	0.041641552		A_55_P2128577	Rnf217	5.9475594	0.000254916		A_55_P2070303	BC051628	-2.418098695	0.000496384
A_55_P2049976		3.055949	0.013636352		A_55_P1971552		-32.81036886	0.000504396		A_55_P2128511	Ociad2	-2.095775077	0.030816622		A_55_P2070174		22.6941	0.000279503
A_55_P2049602	Kat2a	2.303439	0.000817979		A_55_P1971229	Slc25a36	-2.885057603	0.000904526		A_55_P2128229		3.5321717	0.026052156		A_55_P2070045	Golga7b	-2.24995112	0.005540843
A_55_P2048953	4930515G16Rik	2.3882139	0.001395449		A_55_P1971120	2010106E10Rik	-4.157377699	0.002895434		A_55_P2128144	Il19	14.901992	0.008775476		A_55_P2069969	Gm10639	-3.744176869	0.014023095
A_55_P2048767	Efemp1	-2.953009178	0.002479025		A_55_P1970806	Mif	2.0597246	0.00089329		A_55_P2127952	Arhgef19	-2.126228306	0.02417544		A_55_P2069935	Fxyd2	-4.35148455	0.000348107
A_55_P2048607	Hp	71.83239	0.000446705		A_55_P1970670	Scp2	-2.056518475	0.006931315		A_55_P2127699	Pira2	5.201854	3.50515E-05		A_55_P2069891	1700007E05Rik	2.525454	0.016715067
A_55_P2048560	Smn1	2.0468419	0.004147138		A_55_P1970414	Mccc1	-2.04602827	0.002382863		A_55_P2127303	Spsb2	-3.679563045	0.001736832		A_55_P2069760	Sprr2b	4.807756	0.001603636
A_55_P2048478	Olfml1	-4.194650227	0.012103652		A_55_P1970385		2.3424644	0.04292111		A_55_P2127100	Olfr432	2.6611376	0.012847194		A_55_P2069721	Hspa8	2.0013978	0.003402794
A_55_P2048423	Ggact	-8.038681492	0.000157083		A_55_P1970062	Igsf9b	3.858128	0.019039163		A_55_P2126951	Zfp467	-2.893604506	0.000104233		A_55_P2069579		-3.724942221	0.00265039
A_55_P2048358	Wfdc16	-6.164134379	0.03576102		A_55_P1970017	Zer1	-2.328627565	0.001831703		A_55_P2126945	1700066B19Rik	3.933792	0.000987139		A_55_P2069425	Ttll3	2.590833	0.005759266
A_55_P2047867	Elmod3	-3.419585773	0.000839213		A_55_P1969904	Abcc6	-4.751925492	0.009002138		A_55_P2126925	Msantd3	3.0946019	0.004387301		A_55_P2069355		-3.271398133	0.04465037
A_55_P2047673	Srr	-2.121121106	0.006060094		A_55_P1969780	4921539E11Rik	-5.503787844	0.024933353		A_55_P2126870	Nsf	2.4898105	0.002553431		A_55_P2069350	Psph	6.037554	6.67595E-05
A_55_P2047639	Cubn	-181.2060349	0.010192351		A_55_P1969477	Abcb1a	-2.978071536	0.013556476		A_55_P2126850	Nudt11	-3.130095404	0.022687277		A_55_P2069251	Prr18	2.4618323	0.033807583
A_55_P2047564	Pdzd2	-6.555167635	0.009689395		A_55_P1969414	Eqtn	-2.45092837	0.02672513		A_55_P2126827	Gm9892	5.6057615	0.000120869		A_55_P2069022	Vstm4	-2.086414533	0.047432184
A_55_P2047345	Sat2	-5.445160967	8.17533E-05		A_55_P1969276	Hhip	-2.217191661	0.008292492		A_55_P2126780	Pgam5	2.301396	8.66911E-05		A_55_P2068988		-4.589613512	0.000933888
A_55_P2046938	Adpgk	2.0570762	0.015404976		A_55_P1969251	Socs6	2.0606077	0.02118902		A_55_P2126775	Gfpt1	2.6134615	0.000467977		A_55_P2068907	Atp7b	-3.204306588	0.007390975
A_55_P2046877	Foxq1	-4.040898418	0.0460417		A_55_P1969002	Tbx3	-2.298649139	0.006035312		A_55_P2126695	Gm5792	2.4003415	0.004832956		A_55_P2068882	Ccng2	-3.142295588	0.000970457
A_55_P2046822	Cd47	2.1966004	0.014615036		A_55_P1968993	Mrto4	2.189196	0.001991174		A_55_P2126572	Tmem25	-11.47742591	0.000171588		A_55_P2068877		2.0469036	0.000138777
A_55_P2046657	Dio1	-17.70302538	1.49993E-05		A_55_P1968664		2.097769	0.001031629		A_55_P2126333	Cyp2a12	-2.587153572	0.004589487		A_55_P2068708	Gm6280	-3.618030091	0.002514222
A_55_P2046563	Cym	-18.04189281	0.016688015		A_55_P1968633		-3.709356213	0.002231799		A_55_P2126259	Slc35e2	-2.293337234	0.010893046		A_55_P2068560	Lyzl4	-2.696495661	0.003618572
A_55_P2046443	Duoxa1	25.85318	0.000189917		A_55_P1968443	Naaladl1	-4.237875153	0.019709801		A_55_P2126192	Lgr5	-3.868493653	0.024122229		A_55_P2068506		-3.507150027	0.016803673
A_55_P2046262	Phgdh	4.8501654	0.01405922		A_55_P1968399	Rdh7	-18.15526198	0.003538674		A_55_P2126033	Pik3cg	2.0560167	0.003303767		A_55_P2068471	Spaca4	2.164913	0.034988623
A_55_P2046145	Gm10693	2.98171	0.000524428		A_55_P1968195	Cyp2d13	-3.931534682	0.000480224		A_55_P2125811	Esam	3.34174	0.000216147		A_55_P2068459	Hspa1a	19.819143	0.006157946
A_55_P2046084	Dcun1d4	-4.106018717	0.000908905		A_55_P1968170	Vmn1r139	2.5112429	0.023808869		A_55_P2125766	Ola1	3.9324946	0.00082478		A_55_P2068344		-2.429389196	0.003927623
A_55_P2045812	Sigmar1	2.2692666	6.06989E-05		A_55_P1968168	Vmn1r132	3.2466443	0.004383965		A_55_P2125684	Camkk2	2.6425436	0.003902313		A_55_P2068265	Mif	2.6208415	9.54026E-05
A_55_P2045528	Atxn1	-2.561692603	0.03689286		A_55_P1968078	Dpp10	-3.085732892	0.02182019		A_55_P2125613	Fam71f2	3.8096817	0.031520087		A_55_P2068199		2.3646574	0.007230643
A_55_P2045446	Fam83b	-2.084020973	0.011532241		A_55_P1967776	Slc4a4	-3.643076435	0.00877034		A_55_P2125564	Lrrc58	2.0709777	3.75439E-05		A_55_P2068027		-2.033973583	0.011685764
A_55_P2045136	I830127L07Rik	6.137933	0.000949506		A_55_P1967697		-2.177025148	0.008620826		A_55_P2125491	Tnfrsf4	3.1441953	0.001225873		A_55_P2067895	Krba1	-3.190199198	0.00300472
A_55_P2045007	Hrh1	2.206981	0.000783547		A_55_P1967622	Sf3b3	2.0878677	0.004733484		A_55_P2125208	Arid5a	6.499477	0.003544856		A_55_P2067804	Vmn1r181	9.239714	0.012319713
A_55_P2044992	Gm14025	-2.207704163	0.018101543		A_55_P1967443		3.647228	0.025622658		A_55_P2125049	Gm11127	-3.683001688	0.001086265		A_55_P2067727	Mxra7	-2.486243305	0.003690314
A_55_P2044932	Gpr84	72.25168	0.000142217		A_55_P1967350	Ugt2b35	-8.149262545	0.001051466		A_55_P2124891	Mpzl3	5.2242956	0.00518364		A_55_P2067707	Mep1a	-4.938366714	0.002077354
A_55_P2044659	Gm10532	-2.655094702	0.045705304		A_55_P1967201	Ryr3	-2.840966152	0.007879526		A_55_P2124736	Col14a1	-8.826689367	1.19755E-05		A_55_P2067505	Slc16a3	2.7470033	0.001825899
A_55_P2044653	Cyp2b10	-1299.03235	9.63767E-05		A_55_P1967196	Lamb3	-3.76672435	0.000840234		A_55_P2124712	Ces2c	-6.350903956	0.002164692		A_55_P2067451		-3.223294881	0.048565943
A_55_P2044385	Fgfbp3	5.226259	0.002970326		A_55_P1966982	Gsr	2.5167027	0.003713427		A_55_P2124523		-5.246739191	0.002317715		A_55_P2067342	Lce3d	2.4448986	0.002515139
A_55_P2044232	Slc10a5	-3.029150117	0.001483833		A_55_P1966862	Prss32	2.0005372	0.00993437		A_55_P2124498	Il17rb	-3.188550807	0.006749069		A_55_P2067066	8430429K09Rik	-2.064499506	0.032738212
A_55_P2043798	Mrto4	3.0941958	3.37196E-05		A_55_P1966774	Serpina3i	4.903584	0.000791594		A_55_P2124461		10.732233	0.001280496		A_55_P2066894		-2.756142063	0.04498831
A_55_P2043782	Trpm1	-2.253501829	0.003009384		A_55_P1966749	Cyp2s1	-4.315795007	0.000760712		A_55_P2124385	Ak4	22.416288	0.003056545		A_55_P2066827	Hexim2	-2.095942392	0.001299781
A_55_P2043734	Cdkl5	10.659915	0.000116532		A_55_P1966438	Gstm2	-2.889843501	0.004277734		A_55_P2124228	Uaca	-2.095702036	0.022515615		A_55_P2066778	AB124611	2.6601615	0.019264225
A_55_P2043352	Dnahc12	-3.192739965	0.020350689		A_55_P1966432	Gstm1	-14.23059431	0.001399681		A_55_P2124115	Invs	-2.909639064	0.004613775		A_55_P2066707	Trim27	2.3229887	0.001127883
A_55_P2043171	Lilra6	4.603426	0.002502216		A_55_P1966383		-2.135305786	0.019251887		A_55_P2124026	Synj2	2.5205805	0.000818722		A_55_P2066578	Ifi204	2.2960067	0.000721334
A_55_P2043147	Akr1e1	-2.001958636	0.004328705		A_55_P1966189	Il4ra	2.217767	0.003990528		A_55_P2123683	Chrdl1	-2.292582811	0.0342476		A_55_P2066553	Oacyl	2.099781	0.017425345
A_55_P2043122	Arsg	-2.124772732	0.01218058		A_55_P1965649	AA792892	-5.441623972	0.00737128		A_55_P2123673	Trnp1	-2.915713119	0.001255813		A_55_P2066429		2.1382208	0.000768662
A_55_P2043062	Hs3st6	-3.547732254	0.001356386		A_55_P1965338	Anxa8	4.9004393	0.04375457		A_55_P2123502	Jam2	3.7538502	0.001994837		A_55_P2066309	Slc39a8	3.1154718	0.00249576
A_55_P2043033	Pla2g3	-2.946606026	0.018085087		A_55_P1965101	Xlr3b	2.233566	0.008716674		A_55_P2123491	B3gnt5	6.495986	6.51066E-05		A_55_P2065991	S100a11	2.1732829	0.003111904
A_55_P2042923	Sgk2	-2.851901876	0.002797871		A_55_P1965079		-3.718316274	0.014340032		A_55_P2123484	Gm11627	-13.76398531	7.00678E-05		A_55_P2065953	Btbd19	2.2821298	0.004665732
A_55_P2042823	Sh3bp2	4.108696	0.000593386		A_55_P1964960	Il33	16.834911	0.00154093		A_55_P2123466	Kpna3	2.23268	0.000723125		A_55_P2065726	Snx29	-2.152497842	0.038247023
A_55_P2042606	Pls1	-4.545460744	0.000215973		A_55_P1964787	Slc35e4	-2.055083429	0.002485699		A_55_P2123291	2310034G01Rik	5.16064	0.000929558		A_55_P2065572		-3.016289168	0.03957559
A_55_P2042381	Clrn3	-2.187902061	0.00012434		A_55_P1964613	Dnttip1	10.752137	0.002117078		A_55_P2123062	Cbfa2t3	3.2145882	0.000477968		A_55_P2065537		-2.565758268	0.011712477
A_55_P2042297		-5.702555395	0.008851546		A_55_P1964483	Cyp2c37	-10.82535775	0.002252993		A_55_P2123045	Olfr453	3.4859073	0.014460149		A_55_P2065465	Mettl1	2.1839924	0.001120568
A_55_P2042184		-4.044348383	0.012291206		A_55_P1964348	Gdpd2	-2.431711581	0.012893467		A_55_P2122997	Tet1	-7.844272367	0.0180647		A_55_P2065442		-2.908655393	0.001346984
A_55_P2042177	Kif6	-3.849787009	0.008830301		A_55_P1964332		-3.114094053	0.007630806		A_55_P2122841		7.522852	4.73261E-05		A_55_P2065434		-3.181290753	2.66377E-05
A_55_P2042076	Dkk4	-11.01574293	0.002881675		A_55_P1964174	Nme1	2.4554195	0.00069275		A_55_P2122464		-17.33918727	6.54442E-05		A_55_P2065298	Olfr1500	-2.293645002	0.04225104
A_55_P2041961	Bmp2	-2.788865844	0.00047315		A_55_P1964093	Rangrf	2.0503316	0.002228906		A_55_P2122429	Cym	-4.856715244	0.003383629		A_55_P2065231	Gstm3	-25.88349827	0.000282583
A_55_P2041708	Gas2	-2.16659748	0.009816275		A_55_P1963930	1810058I24Rik	-2.152732588	0.040846366		A_55_P2122425	Arl1	2.1323323	0.000165775		A_55_P2065144	Gm5849	-3.2448688	0.015950656
A_55_P2041653	1500009C09Rik	11.536372	0.002555853		A_55_P1963920	Scimp	2.017091	0.006607778		A_55_P2122419	Arl1	2.4214895	0.001227462		A_55_P2064965	Gm10624	-10.13361526	0.001876102
A_55_P2041626	Ceacam12	3.4794984	0.030303469		A_55_P1963489		2.9451551	0.021496758		A_55_P2122300	Cir1	4.684538	0.013780066		A_55_P2064862	Ica1	2.0356479	0.00059132
A_55_P2040888	Dhx15	2.0392096	0.011551535		A_55_P1963300	Vsig10	-2.05894924	0.0112214		A_55_P2122130	4922501L14Rik	23.115183	0.000973106		A_55_P2064856	Mpp4	-2.854835742	0.018435434
A_55_P2040860	Sun3	-4.845526787	0.001885397		A_55_P1963144	Mtmr14	-2.015253738	0.002253649		A_55_P2122020	Klf4	-2.269385602	0.008830454		A_55_P2064771	Ly6c1	4.9216576	8.24296E-05
A_55_P2040838	Gm14548	4.770092	0.001497465		A_55_P1962918	Mnda	3.3570073	0.002962099		A_55_P2121913	Adi1	2.1798558	0.001116699		A_55_P2064686	Lrrc61	-2.137579627	0.007713385
A_55_P2040793		-2.168184794	0.001144592		A_55_P1962906	Als2cl	-2.186158382	0.016630778		A_55_P2121877	Gpr137b	2.339078	0.006122611		A_55_P2064507	Msra	-2.116129998	0.008345783
A_55_P2040775	Cplx2	-2.617909122	0.046374507		A_55_P1962791	Map3k13	-3.491028441	0.004606417		A_55_P2121871	Fgfr4	6.6143813	0.008925577		A_55_P2064492	Pcmtd2	-2.202598635	0.001187707
A_55_P2040774		-2.314710653	0.02937358		A_55_P1962693	Pla2g5	7.236927	0.000377594		A_55_P2121856	Ier5l	2.5790064	0.008988114		A_55_P2064203	Acvr1c	-2.975916267	0.001243996
A_55_P2040653	Gm10824	-3.062783196	0.017900225		A_55_P1962661	Cyp2c67	-8.623565912	0.001702929		A_55_P2121772	Ano8	-2.039075622	0.03121641		A_55_P2064171		-2.299444466	0.000798218
A_55_P2040497	Gm11517	-2.887013216	0.049383365		A_55_P1962603	Cplx2	-3.258027821	0.000827232		A_55_P2121760		-5.960294663	0.001691012		A_55_P2064074	Vps37d	-2.269183324	0.009236214
A_55_P2040455	Ano10	-2.26720498	0.004691232		A_55_P1962602		-4.252095879	0.001637237		A_55_P2121682	Alox12b	3.3318062	0.013069734		A_55_P2063736	Gp49a	4.3040547	7.29547E-05
A_55_P2040270	Gm9763	-7.416470334	0.004068106		A_55_P1962509	a	-2.348248768	0.005941859		A_55_P2121613	Sox4	2.6166658	0.001886923		A_55_P2063654	Mup20	-2.626817357	0.009999363
A_55_P2040170	Pmp22	-2.233782144	0.001460143		A_55_P1962429	Maf	-3.6575214	0.002707634		A_55_P2121608	Sox4	2.1967769	0.002304345		A_55_P2063568	Aldoart2	2.5092494	6.17777E-05
A_55_P2039761	Gm4858	-3.509765132	0.015472459		A_55_P1962404	Ugt1a6b	-2.303819729	0.000772214		A_55_P2121558	Ankfy1	-2.302274454	0.002194316		A_55_P2063426		2.1206183	0.033551026
A_55_P2039699	Camp	3.0018902	0.000599752		A_55_P1962400	Il1rn	4.0652857	0.041805692		A_55_P2121466	Ncor1	-2.555014443	0.011291527		A_55_P2063381	Tmem74b	3.089624	0.00542076
A_55_P2039684	Gpr34	-3.156946124	0.006423302		A_55_P1962299	Hba-a2	-2.137468006	0.049076207		A_55_P2121456	Fam43a	3.692006	0.000331119		A_55_P2063376	Add2	-10.01534401	0.003281952
A_55_P2039429	Dio1	-3.59666431	0.001227157		A_55_P1962284	Klhl24	-2.174940939	0.006183753		A_55_P2121446	Gm10751	2.0586696	0.03869777		A_55_P2063266	Piga	2.0283477	0.025505451
A_55_P2039320	Zfp365	-3.635489797	0.021308206		A_55_P1962149	Dnahc10	6.861974	0.019765379		A_55_P2121408	Tpm2	-3.776645699	0.004196101		A_55_P2063193		-3.115117776	0.047024958
A_55_P2039125	Fam219a	2.056974	0.012096559		A_55_P1962049	Gm4925	4.158202	0.025423337		A_55_P2121352	Cdk5	-2.637787257	0.010844195		A_55_P2063082		-5.728504189	0.043127313
A_55_P2039044	Cyp3a59	-9.048741953	5.4815E-05		A_55_P1961993	Cryl1	-2.032104405	0.018411089		A_55_P2121252	Amd2	2.7452247	0.000306107		A_55_P2063047		-2.212925476	0.007702048
A_55_P2038525	C3	15.2376175	0.007721589		A_55_P1961938	Otop3	-7.198136259	0.000272705		A_55_P2121225	Cyp3a11	-3974.509562	1.00204E-05		A_55_P2062981	Abca9	-3.47836879	8.84259E-05
A_55_P2038504	42800	-2.343895834	0.011296987		A_55_P1961616		5.7910347	0.002298858		A_55_P2121215	Clcc1	-5.835152053	0.02390211		A_55_P2062903	Gm9125	-3.668227461	0.036402363
A_55_P2038372	Acot6	2.1100678	0.041511606		A_55_P1961567	Ypel3	-2.018548564	0.001923431		A_55_P2121185	Omp	5.401561	5.60484E-05		A_55_P2062568	Caprin2	-5.047091891	0.000412166
A_55_P2038362	Acot5	2.1998942	0.034014765		A_55_P1961466	Dct	-6.660448028	0.000317747		A_55_P2121165	Tmeff1	2.6981645	0.04773955		A_55_P2062538	1700027A15Rik	-2.546406151	0.007127369
A_55_P2038358	Acot1	3.0142534	0.028849391		A_55_P1961429	Gm4172	3.1971784	0.03835068		A_55_P2121142	Tbc1d22b	9.044371	4.08864E-05		A_55_P2062513	Pdzrn3	2.0413468	0.007492868
A_55_P2038303		2.8142896	0.000812747		A_55_P1961423	Gsta3	-5.346364205	0.008946815		A_55_P2121042	Pla2g2a	9.018779	0.000147306		A_55_P2062246	Tgtp2	2.0660903	0.010842629
A_55_P2038126	Tpmt	-2.342759598	0.003848285		A_55_P1961395	Pdpn	2.0585964	0.002804876		A_55_P2120993	Zfp282	-2.38053182	0.004609975		A_55_P2062190	Gstm1	-18.04533378	0.000308214
A_55_P2037962	Trpm6	6.843624	0.000283437		A_55_P1961265	LOC101056590	-3.574530498	0.00305909		A_55_P2120961		-2.563447965	0.042275365		A_55_P2062070	Pdzd2	-4.20468278	0.001029029
A_55_P2037912	Cyp2d10	-13.3873504	0.005262216		A_55_P1961127	H19	4.144949	0.029408775		A_55_P2120946	Mefv	2.4255826	0.000303488		A_55_P2061495	Cks1b	2.1505668	0.000216396
A_55_P2037787		-9.891937507	0.003957625		A_55_P1961014	Selenbp1	-2.18802964	0.00202416		A_55_P2120919		-7.530504946	0.00829046		A_55_P2061492	Pnldc1	-2.265409639	0.004774629
A_55_P2037702	Gm10638	-3.683828087	0.000666919		A_55_P1960936		2.5265834	0.00115417		A_55_P2120906	Gm4701	2.063584	0.00214096		A_55_P2061432	Scgb2b2	-4.191596009	0.007864802
A_55_P2037697	Gm9733	11.844207	0.00738253		A_55_P1960743	Styxl1	-2.410492856	0.022775855		A_55_P2120662	Mob3b	-2.302299419	0.029651273		A_55_P2061428	Fads6	-2.859370225	0.035863813
A_55_P2037588		4.7380085	0.037240025		A_55_P1960698	Pih1d2	2.0915537	0.000272536		A_55_P2120615	Ssh3	2.204278	0.004489037		A_55_P2061391	Rhobtb3	-6.520671441	0.000429973
A_55_P2037428	Mogat1	-3.496884486	0.041249894		A_55_P1960311	Dnase1l1	-2.354477404	0.001349951		A_55_P2120607		-3.041295378	0.003879451		A_55_P2061338	Slc16a11	-2.401600657	0.010513834
A_55_P2037408	Lrrc57	-2.301992397	0.007018685		A_55_P1960286	Spns3	-2.946408599	0.003925691		A_55_P2120545	Wdtc1	-3.513666776	0.004279721		A_55_P2061219	Ces3a	-7.317474026	0.038796827
A_55_P2037338	Plcd3	2.3346803	0.017926658		A_55_P1960238	Slc2a6	-2.013300913	0.013278835		A_55_P2120469	Armc2	-34.95198907	5.28328E-05		A_55_P2061170	Tbc1d2	2.5823944	0.000680135
A_55_P2037111	Ran	2.1834042	0.000331953		A_55_P1960049	2810408A11Rik	-2.033433469	0.000566926		A_55_P2120433	Wdr12	2.2571368	0.000266956		A_55_P2061164		-2.605955343	0.035950195
A_55_P2036907	Mycbpap	-6.235765307	0.000573894		A_55_P1959994	Unc5cl	2.448231	0.000741805		A_55_P2120254	Avpi1	5.156582	3.5976E-05		A_55_P2061036	Fam83e	2.9878273	0.004835737
A_55_P2036764	Prr15l	-2.003102325	0.010406368		A_55_P1959784	Mef2b	-2.61741145	0.032764584		A_55_P2120155	Ccdc88b	2.5347278	0.00801979		A_55_P2060567	Ddx39	2.0527902	0.000286336
A_55_P2036693	Cd40	3.7318633	1.21341E-05		A_55_P1959748	Asns	4.3522296	0.008651896		A_55_P2120141		-2.171375367	0.000279299		A_55_P2059967	Soga1	-4.124760986	0.014349984
A_55_P2036547	Hsd3b2	-4.52984429	0.013563725		A_55_P1959728	Dlgap1	-3.93497021	0.003155252		A_55_P2120060	Dab1	-61.28247803	0.000101803		A_55_P2059947		-3.387991346	1.96949E-05
A_55_P2036514	Dis3	2.3865998	0.000254722		A_55_P1959683	Xlr3b	3.7527077	0.021788368		A_55_P2120055	Fgfr4	26.335596	0.000693279		A_55_P2059936	Zfp383	-2.264892803	0.004190784
A_55_P2036475	Ifna11	-2.890551187	0.008920907		A_55_P1959595	Fmo5	-6.170332142	0.001126843		A_55_P2119962	1110034G24Rik	-2.47417628	0.00115957		A_55_P2059931	Prom1	3.6511345	0.000491653
A_55_P2036472	T2	-2.606821008	0.03767026		A_55_P1959496	Sbno2	3.4222074	0.00238097		A_55_P2119957	Mlxipl	-5.237626396	0.009286776		A_55_P2059820	Aadat	-3.170025256	0.015449268
A_55_P2036417	Lrrc10b	-3.594572871	0.0035373		A_55_P1959228	Slc4a4	-3.909837581	0.008591743		A_55_P2119927		-5.751409253	0.001579049		A_55_P2059606	Stat2	2.2587183	0.012457619
A_55_P2036387	Zfp92	-4.136828413	0.01444241		A_55_P1959081	Cdkl5	4.335312	0.036656056		A_55_P2119907	Dnahc11	-2.901219342	0.005693127		A_55_P2059586	Fmo3	-4.566992273	0.01050935
A_55_P2036240		9.815845	6.14092E-06		A_55_P1958961		-2.067506143	0.012963506		A_55_P2119897	Erbb3	-2.036684476	0.002116314		A_55_P2059332	Pnkd	-2.514050399	0.017541178
A_55_P2035963	Hipk3	2.2067204	0.000634454		A_55_P1958804	Hsd3b3	-2.692499295	0.00721624		A_55_P2119633	Gnal	2.7758262	0.011189641		A_55_P2058947	Gpr113	5.1350555	0.000543263
A_55_P2035932	Fgf7	-2.029890132	0.000522424		A_55_P1958487	Tgm5	4.319705	0.048431918		A_55_P2119440	Vma21	-2.650542182	0.003892894		A_55_P2058903	Sgpp1	2.835194	0.005372707
A_55_P2035843		-2.613048446	0.007896703		A_55_P1958464		4.0028467	0.015964303		A_55_P2119332	Pfkfb4	-2.098158132	0.031216146		A_55_P2058671	Zfyve28	-2.280569997	0.019542238
A_55_P2035812	Rnf208	-3.13831095	0.000743336		A_55_P1958371	Zdhhc17	2.9757586	0.003197044		A_55_P2119257	Serpine1	33.866673	0.001957134		A_55_P2058613		-2.763125079	0.031997684
A_55_P2035757	Gm8884	-12.37021786	0.000506916		A_55_P1958320	Vmn2r113	3.1242912	0.000542311		A_55_P2119145		-2.228084858	0.002586194		A_55_P2058602		-4.21361636	0.002880588
A_55_P2035495	Zbtb20	-2.090015636	0.016263131		A_55_P1958210	Ephb1	-2.065516532	0.009239713		A_55_P2118916	Mgat4c	8.648235	0.00557826		A_55_P2058601		-3.048214524	0.010795157
A_55_P2035424	Hpgd	-4.644931022	0.00460546		A_55_P1957867	Gm3161	6.874549	0.011316232		A_55_P2118891	Zfp882	-3.195253336	0.006036672		A_55_P2058528		-3.658452307	0.000906087
A_55_P2035320	Nfil3	2.0961719	0.001500119		A_55_P1957835	Cpeb3	-2.104346239	0.009993439		A_55_P2118866	Cmah	-2.437858559	0.00407472		A_55_P2058433	Cyp2c68	-21.87483813	0.000107025
A_55_P2035315	Rasgef1b	-8.584087402	4.01168E-05		A_55_P1957762	Tsr1	2.1962128	0.001156897		A_55_P2118794	Otop2	-5.064652056	0.000393512		A_55_P2058245	4930412E21Rik	3.0605323	0.00373966
A_55_P2034903	Socs6	2.1709251	0.002654244		A_55_P1957555	Cypt9	-8.837249189	0.002349987		A_55_P2118734	Rnmt	2.0094728	0.00362847		A_55_P2058201	Scgb2b20	-2.379566906	0.007027973
A_55_P2034864	Tubb2b	-2.783027108	0.001863419		A_55_P1957474	Pus7	2.0976105	0.001177676		A_55_P2118694	Nkd1	-2.435217255	0.01250412		A_55_P2058189	Slc35e3	-2.117665096	0.029822992
A_55_P2034663	Csf2rb2	2.594163	0.001422652		A_55_P1957459	Lilrb4	3.281668	0.010151098		A_55_P2118570	Cd37	2.0480251	0.011111332		A_55_P2058137	Pde4dip	4.806631	0.000800583
A_55_P2034625	Sema6a	-5.728114036	0.008565084		A_55_P1957363		-3.209446763	0.002956705		A_55_P2118552	Sycp2l	4.889327	0.045211036		A_55_P2058127	Pde4dip	6.204397	0.000819574
A_55_P2034420		2.121908	0.019918658		A_55_P1957213	3930401B19Rik	4.1509314	0.000749902		A_55_P2118436	H2-T18	-43.16880436	0.000340658		A_55_P2058117	Slc35d1	-2.47785381	0.027310414
A_55_P2034245	Meox1	2.3434317	5.57079E-05		A_55_P1957125	Vmn2r46	-3.426869038	0.011254338		A_55_P2118312	C230012O17Rik	-4.254763314	0.028285274		A_55_P2057877	Pou2f2	2.807302	0.000779811
A_55_P2034175	Usp28	-2.127585652	0.001954718		A_55_P1957088	Fam53b	-2.202060353	0.011735693		A_55_P2118268	Chpf	2.9857404	0.003506906		A_55_P2057851	Olfr843	-4.059762134	0.026763069
A_55_P2034110	Tgm2	11.594049	6.94121E-05		A_55_P1956918	Adamts5	-2.320778894	0.011085039		A_55_P2118183	Tnks2	3.1450005	0.011856108		A_55_P2057726		-2.509722666	0.03986441
A_55_P2034081	Hrh1	-2.005688333	0.005833153		A_55_P1956847	Nolc1	2.3002992	0.000523729		A_55_P2118067	4930404H24Rik	3.1238377	0.0012328		A_55_P2057577	Ugt1a6a	-2.849605488	0.000671737
A_55_P2033864	Plekha8	-2.297319029	0.012341809		A_55_P1956659	Fhad1	2.5415955	0.031805128		A_55_P2118062	Leng8	-2.191798212	0.008549959		A_55_P2057528	Arl4d	-2.744323484	0.005672413
A_55_P2033795	Fabp6	3.046217	0.008769841		A_55_P1956472	Cybrd1	-18.73475225	0.000701719		A_55_P2118037	Sirpa	3.8011117	0.000103467		A_55_P2057380		2.8818579	0.005235788
A_55_P2033690	LOC101055644	2.5624778	0.00630161		A_55_P1956418	Efr3b	-5.000487297	0.009467267		A_55_P2117959	Cyp4b1	-23.88417037	0.000169411		A_55_P2057321	Myh7b	-4.096127259	0.000341506
A_55_P2033680		2.8427947	3.93595E-05		A_55_P1956160	Gm8909	-3.533201352	0.007811269		A_55_P2117681	Rnf115	-2.173069798	0.001252559		A_55_P2057283		-2.340277796	0.001540243
A_55_P2033605		-3.798646945	0.000139648		A_55_P1956087	Ctcfl	-5.710405575	0.002009872		A_55_P2117594	Gm4035	2.3274992	0.002160395		A_55_P2057247	Etohi1	2.5447962	0.000507544
A_55_P2033381	1810041L15Rik	4.4435997	0.008611011		A_55_P1956048	H2-T3	-2.10892176	0.004391133		A_55_P2117579	Ppih	2.8902037	0.005226071		A_55_P2057142	Gm6531	2.000433	0.001639795
A_55_P2033376	1810041L15Rik	-4.822061355	0.001881218		A_55_P1955931	Slc25a42	-2.340437184	0.006127423		A_55_P2117525	Rbm3	3.009507	0.005897832		A_55_P2057118	Mid1	2.298408	0.047033086
A_55_P2033362	Egr2	2.9314833	0.006407039		A_55_P1955896	Aqp7	-2.773459655	0.000350129		A_55_P2117155	Apoc3	-71.11243601	0.000111983		A_55_P2057070	Magix	-3.930541978	0.000415122
A_55_P2033272	Treh	-5.051403333	0.01096828		A_55_P1955861	Cux2	-3.262132188	0.006584878		A_55_P2117130	Zfp937	-2.261220231	0.036340732		A_55_P2057051		-3.793825034	0.028673273
A_55_P2033135	Sh3bgr	-2.739534035	0.014225046		A_55_P1955778	Adamts4	4.2227907	0.000378724		A_55_P2117082		-9.490890055	0.00117794		A_55_P2057050		-2.119056835	0.023846455
A_55_P2033041	Sirpb1b	6.7104473	0.000756635		A_55_P1955637	Trp53i11	2.3374567	0.007406525		A_55_P2117081		-8.010399421	0.001383646		A_55_P2056973	Treml2	8.8927145	0.002126988
A_55_P2032955	Pabpn1l	-2.840036748	0.007824278		A_55_P1955632	Trp53i11	2.4987712	0.001739523		A_55_P2116978	Neb	3.0802224	0.023232631		A_55_P2056876	Akap13	2.5702	0.001551004
A_55_P2032946	Gm3776	-4.666741241	0.002948479		A_55_P1955308	Sirpb1a	3.6582422	0.024684373		A_55_P2116880	Vax1	-4.313233579	0.004310919		A_55_P2056619		-2.000108246	0.009076258
A_55_P2032916	Slc6a20a	-18.55909695	0.000833143		A_55_P1955305	Sirpb1a	4.905106	0.013324336		A_55_P2116833	9430038I01Rik	-3.109404394	0.000483438		A_55_P2056450	Vmn1r148	11.349315	0.008548974
A_55_P2032548	Slc4a5	-4.763674807	0.000116133		A_55_P1955159	4933415F23Rik	2.2021601	0.030245513		A_55_P2116689	1700024P16Rik	7.6750174	0.000610175		A_55_P2056383		-2.284090832	0.008468433
A_55_P2032518	Slc5a4a	-107.7162306	0.000987631		A_55_P1955103		2.6721592	0.042837538		A_55_P2116650		6.716527	0.00412198		A_55_P2056344	Gm9992	-3.356500121	0.006946529
A_55_P2032302	B230307C23Rik	2.7507286	0.00564154		A_55_P1954724	Gm20186	4.13564	0.000792215		A_55_P2116647	Myo1c	2.5089614	0.000927818		A_55_P2056106		-2.91131562	0.001030724
A_55_P2032128	Dnase1l1	-3.256152745	0.000884681		A_55_P1954693	Tac1	2.2476175	0.002754137		A_55_P2116391	Tesk2	-4.292741074	0.00370001		A_55_P2055888		-3.823869073	0.030432712
A_55_P2032081	Dbp	-4.300511856	0.010250444		A_55_P1954604		2.5843647	0.001445421		A_55_P2116365	Myof	2.594398	0.02768812		A_55_P2055854	Ppara	-2.065083587	0.048102323
A_55_P2032079	Dbp	-3.930239506	0.008797625		A_55_P1954448	Myh14	-2.145121779	5.54983E-05		A_55_P2116272	Cyp2c38	-21.0344525	0.03561879		A_55_P2055844	Fbxo25	-3.356463619	0.000129734
A_55_P2032014	Olfr699	3.2844486	0.015201613		A_55_P1954092		2.6429443	0.000878302		A_55_P2116165	Pfkfb3	3.0070827	0.004037099		A_55_P2055742	Adtrp	-2.467237309	0.005769582
A_55_P2031999	9030617O03Rik	-4.524936222	0.001217232		A_55_P1954021	Scarb1	-5.071382498	0.000980579		A_55_P2116149		-2.96620839	0.002858708		A_55_P2055379	Park2	-2.033631258	0.046461105
A_55_P2031979	Sspn	-2.123847043	0.028077947		A_55_P1953861	Vstm2l	2.324817	0.000132877		A_55_P2116025	AY074887	-2.483604053	0.012982432		A_55_P2055316		-3.166051318	0.02489194
A_55_P2031939	Aqp4	4.3125668	0.002816107		A_55_P1953588	Etv2	-2.68399576	0.0154635		A_55_P2115995	Sms	3.1071808	0.000184779		A_55_P2055257	Maoa	-3.564236451	0.001565155
A_55_P2031891		-3.33854313	0.041819848		A_55_P1953583	Ace2	-2.557697957	0.002230071		A_55_P2115875	1700012D14Rik	-3.787740334	0.012064568		A_55_P2055189	Kcng1	-3.477675169	0.001021868
A_55_P2031836	Gpr85	-2.32868678	0.0230206		A_55_P1953533	Spon1	2.7893791	0.000798181		A_55_P2115871	Inpp5j	-2.03422585	0.025950512		A_55_P2055147	Mast1	-2.922152826	0.00068772
A_55_P2031781	Col22a1	2.3887978	0.000250823		A_55_P1953489	Lrrc8b	-3.284490766	0.001030761		A_55_P2115851	9930013L23Rik	19.135544	0.000516247		A_55_P2055123	Frrs1	2.4453137	0.000535376
A_55_P2031692	Gstm6	-8.125308508	0.001896784		A_55_P1953454	Osbpl6	-2.655376572	0.007849668		A_55_P2115836	Acnat1	-3.551151496	0.003462087		A_55_P2055031	Fam19a1	-3.504568538	0.008664908
A_55_P2031676	Gstm6	-9.047662089	0.001501608		A_55_P1953322	Wfdc9	-4.386902132	0.008014925		A_55_P2115713	Nid1	2.479678	0.008485692		A_55_P2054897	Rnd1	3.4402115	0.03206271
A_55_P2031671	Gstm6	-8.158054806	0.002097533		A_55_P1953169	Saa3	123.17167	0.001510616		A_55_P2115582	Slc20a1	2.108337	0.015575185		A_55_P2054784	Gm11686	-2.865534288	0.03180584
A_55_P2031668	Gstp1	-2.203901434	0.017596273		A_55_P1952399	Cyp4a31	-10.59722124	0.004225899		A_55_P2115442	Clec2d	-3.796437742	0.002935878		A_55_P2054743	Sh3bgrl2	2.1464922	0.004611023
A_55_P2031403	2210404O07Rik	-2.027892033	0.001870159		A_55_P1952379	Fkbp5	2.7304313	0.001646857		A_55_P2115406	Siglec5	-2.755861939	0.001678215		A_55_P2054708		-2.752971592	0.015409311
A_55_P2031177	Ccdc6	13.989354	0.000611451		A_55_P1952334	D630023F18Rik	-2.793332293	0.045171633		A_55_P2115401	Bst1	-4.750666043	0.000918		A_55_P2054643	Nrxn3	-2.436095906	0.012620416
A_55_P2031133	Tmem220	-2.432339491	0.000484956		A_55_P1952182	Vmn2r111	2.2313998	0.007723175		A_55_P2115392	Mst1	2.264617	0.01900619		A_55_P2054456	Adprm	-2.441364766	0.002797109
A_55_P2031125	Ube2l6	-2.456819856	0.015782794		A_52_P987201	Pdzrn4	-2.075221379	0.037691314		A_55_P2115364		-7.407768468	4.72882E-05		A_55_P2054455	Adprm	-2.860143556	0.000936878
A_55_P2030736	Scmh1	2.3440144	7.10509E-05		A_52_P97889	B4galnt4	2.121025	0.002767494		A_55_P2115220	Gm11437	-10.19330689	0.000402936		A_55_P2054437	Ttpal	2.6847217	0.002861945
A_55_P2030717		2.0468638	0.000165428		A_52_P96748	Ttc30b	-2.519470341	0.002399578		A_55_P2115151	Acpl2	-2.39922695	0.011626043		A_55_P2054435	Ttpal	2.5434697	0.001425416
A_55_P2030647	Dusp13	-2.526977059	0.003392238		A_52_P95161	AI747448	2.897705	0.006102548		A_55_P2115127	Mphosph10	2.2054658	0.000588011		A_55_P2054410		-2.17086972	0.036571726
A_55_P2030373	Atp1a2	-3.60830337	0.005222817		A_52_P94401	Rtn4rl1	-2.654468006	0.020804536		A_55_P2115003	Prpf4	4.256902	0.000396194		A_55_P2054362	Cx3cr1	-4.439219976	0.001152033
A_55_P2030045	Barx2	-2.155656972	0.019253083		A_52_P93837	Mme	-7.280100559	0.006095388		A_55_P2114959	Btnl1	-19.24605504	0.006064128		A_55_P2054331	9030624G23Rik	-2.105341787	0.0071306
A_55_P2029746		6.2258377	0.000155047		A_52_P92472		-4.772704483	0.001796884		A_55_P2114953	Usp18	-18.90139498	0.007169249		A_55_P2054300	Alg8	2.1785593	0.00087834
A_55_P2029682	Fry	2.4042659	0.003624953		A_52_P90805	Lrrc15	-3.084928895	0.012899351		A_55_P2114908	Nek3	-3.196481518	0.001359067		A_55_P2054261	C2cd4b	33.758823	9.06384E-05
A_55_P2029603	Muc4	2.5784795	0.00291502		A_52_P90507	Mfsd9	-2.356174846	0.001103658		A_55_P2114789	Gtf2a2	2.6298604	0.000363888		A_55_P2054167	Gm3285	-2.513437591	0.00051682
A_55_P2029533	Zfp57	-3.231081453	0.009331666		A_52_P89567	Rhob	2.154808	0.000886208		A_55_P2114724	Mospd4	4.3134675	0.000902345		A_55_P2053838	Tnfaip3	2.7850363	0.000183567
A_55_P2029498	Osbpl1a	-6.408500235	0.000113971		A_52_P89335	Tmie	-5.317669323	0.005188929		A_55_P2114697	Gcm1	-2.139337627	0.011080595		A_55_P2053718	Pink1	-2.66366986	0.000334628
A_55_P2029366	Abhd6	-3.053386074	0.001413057		A_52_P89267	Gatsl2	-2.847649769	0.0077875		A_55_P2114651	Dynap	3.536364	0.014485613		A_55_P2053413	Olfr5	-2.717422318	0.040067293
A_55_P2028986		6.5676003	0.01768872		A_52_P89099	Nolc1	2.0995471	0.000116496		A_55_P2114611	Zfp111	-4.096687562	0.006494005		A_55_P2053057	Ppp2r1b	2.3140001	0.002820656
A_55_P2028942	Ncam1	-2.812021719	0.009161954		A_52_P883557	Slc30a10	-4.287870104	0.004268134		A_55_P2114562		3.0750704	0.006396203		A_55_P2052929	Dyrk4	-4.054669104	0.002866146
A_55_P2028852		-2.269714124	0.009672512		A_52_P880457	Ampd1	-8.533340615	0.002248559		A_55_P2114354	Wdr67	-2.490150707	0.02450086		A_55_P2052913		-2.424782401	0.019216755
A_55_P2028568		-2.312271423	0.020197282		A_52_P87804	Mfsd4	2.5534914	0.013931303		A_55_P2114342	Gm10872	7.4306793	0.004608309		A_55_P2052848	Mif	2.699568	0.000185259
A_55_P2028474	Adam22	-2.075702101	0.0039007		A_52_P84901	Slc44a1	-2.096688233	0.001158465		A_55_P2114318		20.80028	0.000618548		A_55_P2052824	Lrrc14b	-3.838157193	0.001080965
A_55_P2028370		-3.127195487	0.007924579		A_52_P8324	Tmem178	-4.082354647	0.006268735		A_55_P2114288	Mrpl24	-2.354852486	0.029371625		A_55_P2052719	Nadkd1	-2.101391554	0.03847073
A_55_P2028171	Dppa5a	-6.825767573	0.019497462		A_52_P82765		-2.015510969	0.028731136		A_55_P2114187		230.50523	0.000328867		A_55_P2052613	Rpl13a	2.1063008	2.43807E-05
A_55_P2028046	Cyp3a59	-143.6084262	0.002886026		A_52_P82701	Slc9a3	2.5379157	0.00432373		A_55_P2114088	Zfp385c	-3.235690966	0.010026641		A_55_P2052290	Psat1	12.611206	0.00052942
A_55_P2027900	Gabra2	-2.383925477	0.016411006		A_52_P820196	Cxcl15	-2.053139985	0.003469084		A_55_P2114074	Acrbp	-2.043150522	0.049697425		A_55_P2052281	Rnf208	-3.190270441	0.006898253
A_55_P2027870	Fam108a	-2.780878148	0.001957695		A_52_P81231	Acpp	2.422017	0.037566256		A_55_P2113633	Bzw1	2.019042	0.001722672		A_55_P2051949	Elmod3	-2.909473309	0.002638232
A_55_P2027836	Tnfrsf10b	2.0079248	0.015508		A_52_P78333	Lrrc29	-2.21798946	0.000422737		A_55_P2113498	Klrd1	-3.300382316	0.025297312		A_55_P2051885	Bco2	-2.501898128	0.00651785
A_55_P2027496	Adck5	-4.857763707	0.001332915		A_52_P763938	Gm4285	-2.291276195	0.013319653		A_55_P2113210	Cyth4	2.13772	0.000951161		A_55_P2051596		4.8849497	0.000708508
A_55_P2027152	Ssh1	2.0821168	0.003221193		A_52_P73475	Fam78a	-2.121342577	0.037262492		A_55_P2113160	Mal	4.6190596	0.002156068		A_55_P2051313	Gstk1	-2.66581119	0.049406715
A_55_P2027057	Prdm9	-2.216061718	0.032064512		A_52_P72434	Khk	-2.303259755	0.003836581		A_55_P2113066	Zkscan5	-2.113496584	0.001624401		A_55_P2051199	Gm13710	-3.361034645	0.020215733
A_55_P2026982	2610019F03Rik	-2.030897753	0.000964853		A_52_P70027	Cox16	-2.663442694	0.000488833		A_55_P2113061		2.1770034	0.001046983		A_55_P2051120	4430402I18Rik	-20.39428974	0.000396604
A_55_P2026964		6.513175	0.000841805		A_52_P69789	Exosc1	2.0043507	0.004384121		A_55_P2113026	Foxo4	-6.107772874	0.000825667		A_55_P2051052	Ankrd61	22.496359	0.000911396
A_55_P2026848	Trim72	2.606848	0.007616589		A_52_P69194	Rimkla	-3.828854786	0.022996794		A_55_P2112997	Ddx18	2.0593543	5.77414E-05		A_55_P2050988		-4.613307704	0.000557191
A_55_P2026818	Slc4a7	-5.066759111	0.00201266		A_52_P68893	Ifng	6.532111	0.018467044		A_55_P2112892	Dab1	-4.205082195	0.000390162		A_55_P2050754	Cd209c	-2.192422811	0.000335747
A_55_P2026705		2.974166	0.008061771		A_52_P685999	Mettl7b	-2.640563674	0.008894842		A_55_P2112882	Adh6a	-6.251988914	3.45291E-05		A_55_P2050732	Fcrl5	8.631958	0.015567867
A_55_P2026547	Gal3st2	-3.771378294	0.002341859		A_52_P684087		-8.662915393	0.000540631		A_55_P2112717	Rwdd4a	2.9492483	0.000828698		A_55_P2050628	Cyp4a31	-3.316711633	0.004540131
A_55_P2026535	Erc2	-2.48133638	0.03601643		A_52_P681310	Plaur	2.8395987	0.031214226		A_55_P2112500		5.5354714	0.03253018		A_55_P2050453	Hemt1	23.560474	0.00115298
A_55_P2026492	Stab2	-3.21715728	0.037829176		A_52_P677147	Prmt5	2.0685556	8.86252E-05		A_55_P2112459	Cldn22	-17.86989303	0.000683752		A_55_P2050360		-4.286227776	0.000164535
A_55_P2026340	Fmo5	-7.119050529	0.001005167		A_52_P674309	Mocs2	-2.10642413	0.00122104		A_55_P2112445	Tbx4	4.0743513	0.00411829		A_55_P2050088	Agps	3.1631336	0.000742269
A_55_P2026270	Cfi	3.4191577	7.4635E-05		A_52_P671769	Arhgap18	-2.043936959	0.003159008		A_55_P2112345	F8a	3.8727949	0.009475535		A_55_P2049944	Tubal3	-2.407570248	0.000695624
A_55_P2026238		2.9466279	0.027199237		A_52_P671661	Mak16	2.038436	0.001161314		A_55_P2112302		-5.314904363	0.0011483		A_55_P2049652	Stox1	-2.240807078	0.012155579
A_55_P2026079	Usp31	2.6099653	0.030948536		A_52_P670978	Nkain1	3.5439682	0.012090271		A_55_P2112295	Hmg20b	-2.423475725	0.008456371		A_55_P2048953	4930515G16Rik	2.1634948	0.000260761
A_55_P2025974	Ruvbl2	2.3345377	7.01179E-05		A_52_P669005	Lrat	-2.401218955	0.003386126		A_55_P2112270		-2.134847287	0.004110273		A_55_P2048853	Sprr2a2	2.299598	0.000607308
A_55_P2025969	Gm9992	-3.544242083	0.026446182		A_52_P668984	Tmem243	-2.213285124	0.002848378		A_55_P2112125	Tnk2	2.905609	0.003382291		A_55_P2048775	Zfp454	-2.462328831	0.048918985
A_55_P2025937		2.0076606	0.0002771		A_52_P659312	Spsb4	-12.02362257	0.001282481		A_55_P2112120	Tnk2	3.1420767	0.004435717		A_55_P2048607	Hp	29.617083	0.000606825
A_55_P2025911	Sms	2.1545846	0.001555758		A_52_P657360	Tnni1	-19.49557918	0.002152714		A_55_P2112095	Gm20811	-3.938358855	0.038830906		A_55_P2048423	Ggact	-2.183424849	0.013902191
A_55_P2025765	Adam8	3.550399	0.000179055		A_52_P649561	Heg1	2.2767925	0.003245027		A_55_P2112085	Vwa8	-2.379277483	0.007612256		A_55_P2048358	Wfdc16	-8.390379524	0.000849121
A_55_P2025687	Muc4	2.5578845	0.002036754		A_52_P649224	Sash1	-2.286404231	0.004975172		A_55_P2111907	Noxo1	2.931472	9.17443E-05		A_55_P2047867	Elmod3	-3.006284819	0.0011838
A_55_P2025675	Dnahc8	4.7208714	7.95522E-05		A_52_P645410	Apobec3	3.9105291	0.000117894		A_55_P2111790	Gem	4.0823574	0.005948425		A_55_P2047639	Cubn	-158.7036074	0.010316274
A_55_P2025368	Nkain1	2.3468854	0.026171196		A_52_P642488	Kcnk1	2.3453937	0.001252566		A_55_P2111770	Klhl13	-2.126884529	0.00573805		A_55_P2047564	Pdzd2	-15.41806072	3.76429E-06
A_55_P2025330	Tacr2	-3.026911055	0.01090954		A_52_P641849	Khnyn	-2.126673024	0.02000181		A_55_P2111533	Itga10	-2.539340543	0.009609313		A_55_P2047480		-4.381198821	0.009382643
A_55_P2025233	Llph	2.1898794	0.000233896		A_52_P639774	Gart	2.0941947	0.003286233		A_55_P2111519		2.8773074	0.00217236		A_55_P2047345	Sat2	-4.901394241	0.004897079
A_55_P2025048	Olfr447	6.3632584	0.003148644		A_52_P63905	Ddc	-5.977001931	0.001238841		A_55_P2111513	Ttyh1	2.8195903	0.01980346		A_55_P2047330	AB099516	-2.912194143	0.01374119
A_55_P2025033	Cep55	2.0204737	0.009737404		A_52_P637812	Prrg4	2.111807	0.02761426		A_55_P2111508	Ttyh1	2.0782676	0.026909169		A_55_P2047200		2.3246205	0.04304334
A_55_P2024868	Psg18	2.1520774	0.003247536		A_52_P63680	Acer1	-8.821368177	0.00047564		A_55_P2111478	Polq	-2.458422785	0.025030168		A_55_P2046744	Cspg5	-2.059661388	0.019108988
A_55_P2024841	Gstt1	-4.57533146	0.001806346		A_52_P636050	Gpatch4	2.1681826	0.003555462		A_55_P2111444	Trpv6	-63.94766728	0.003335188		A_55_P2046657	Dio1	-26.53234015	2.52663E-06
A_55_P2024803	Mmp12	-2.853554146	0.014887707		A_52_P63343	Gm129	3.332015	0.012276949		A_55_P2111355	Egfl7	2.025548	0.005238832		A_55_P2046563	Cym	-26.2954451	0.001058057
A_55_P2024555	Ppap2a	-3.576496467	0.000500977		A_52_P633300	Morc1	-2.802968366	0.00224201		A_55_P2111302	Cp	22.17814	0.000392218		A_55_P2046550	Adamts8	-3.039411594	0.003255773
A_55_P2024366	Raver2	-2.374979139	0.001701677		A_52_P632601	Zfp811	-2.570601704	0.03320753		A_55_P2111264	Lhx9	-18.88750695	6.96917E-05		A_55_P2046448	Tmem235	-2.452242696	0.000750145
A_55_P2024337	Tmem53	-3.138153768	0.00033292		A_52_P629895	Adh1	-4.060580614	0.001017072		A_55_P2111192	Trmt10a	3.4519465	0.004272202		A_55_P2046443	Duoxa1	17.122871	0.000714219
A_55_P2024327	Suv420h2	-2.020521712	0.002070023		A_52_P629748		-4.001738836	0.03247557		A_55_P2111163	S100g	-3583.471596	2.75262E-05		A_55_P2046262	Phgdh	5.166841	0.012117144
A_55_P2024282	Gm16441	-3.519315924	0.015569914		A_52_P628411	Far2	-2.142951127	0.027640978		A_55_P2110915	Flrt1	-3.303979131	0.01651516		A_55_P2046149	Kremen1	-2.522375488	0.038736098
A_55_P2024155	Zbtb16	3.0405548	0.024582483		A_52_P628171	Nfatc2	2.7112842	0.021245949		A_55_P2110758	B430306N03Rik	6.422139	0.000153298		A_55_P2046118		-2.427585371	0.035732307
A_55_P2024070	Nus1	2.0150692	0.000194337		A_52_P628117	Abcc5	-2.329949346	0.008841956		A_55_P2110615	Slc37a2	-20.57492683	0.000582934		A_55_P2046084	Dcun1d4	-3.842896548	0.0007184
A_55_P2024046	Slc16a5	-2.104058042	0.004528567		A_52_P627816	Tgm1	2.3349447	0.01667261		A_55_P2110567	Proca1	-2.088102036	0.015915247		A_55_P2046074	Tmem44	-2.114213045	0.029873913
A_55_P2024033	Cyp4a31	-12.71923671	0.005312509		A_52_P627269	Ces2b	-2.693217627	0.009371472		A_55_P2110497	Ddc	-30.62893611	0.000115367		A_55_P2045324		-3.025243906	0.042982176
A_55_P2023912		4.6949644	0.017313791		A_52_P625683	Pxmp4	-3.074436378	0.000686252		A_55_P2110355	Zfp637	-2.075058174	0.018498758		A_55_P2045213	Defa-rs12	-2.359021902	0.04409912
A_55_P2023772	Fam107b	2.4875555	0.006093608		A_52_P62444	Syn2	-3.475833589	0.005762835		A_55_P2110351	Eppk1	-2.107052378	0.00343012		A_55_P2045136	I830127L07Rik	6.6098094	0.00057386
A_55_P2023762	Epha4	2.6324024	0.002676162		A_52_P624149	Hsp90b1	2.0239449	0.023381377		A_55_P2110076	C1qtnf6	4.728908	0.001604167		A_55_P2044992	Gm14025	-2.278759148	0.016536526
A_55_P2023637	Prg4	4.5174847	0.017945632		A_52_P623226	Fut2	99.75241	0.007827937		A_55_P2110062		-10.94307772	0.047559246		A_55_P2044932	Gpr84	7.0273366	0.002755128
A_55_P2023572	Txn2	2.1973245	0.000172641		A_52_P622434	Nop16	2.193623	0.001349293		A_55_P2110037	Akap7	-2.405194045	0.011359395		A_55_P2044653	Cyp2b10	-922.4830994	1.96814E-05
A_55_P2023557	Pgap1	2.647639	0.002673315		A_52_P616392	Sbno2	2.251358	0.005909875		A_55_P2110032	Akap7	-2.09150458	0.014903402		A_55_P2044385	Fgfbp3	5.1549516	0.00059327
A_55_P2023542	Ccr7	2.8144104	0.017066678		A_52_P615312	Mrps27	2.0192173	1.19101E-05		A_55_P2109983	Mpg	2.0219293	0.00052017		A_55_P2044232	Slc10a5	-3.0511185	0.001818483
A_55_P2023419	Gm10687	-2.387012095	0.02966316		A_52_P613241	Icam1	2.658027	0.000255592		A_55_P2109782	Psg17	4.2229176	0.001312894		A_55_P2044015		-6.354219122	0.002156949
A_55_P2023191	Polg2	-2.496798854	0.005030099		A_52_P612928	Gabbr2	-2.102308154	0.015985405		A_55_P2109702	Shb	3.2721279	0.04117524		A_55_P2043798	Mrto4	2.3531804	0.00050916
A_55_P2023188	Lsm2	3.012365	0.000738908		A_52_P610987	Slc28a3	3.0067537	0.002192702		A_55_P2109678		7.4419155	0.008614868		A_55_P2043782	Trpm1	-3.142724771	0.000878715
A_55_P2023114	Hsd3b2	-2.201217859	0.023276525		A_52_P607128	Msr1	2.2648106	0.001369217		A_55_P2109628	Zdhhc21	3.863603	0.00381944		A_55_P2043734	Cdkl5	15.727436	9.00135E-05
A_55_P2023037	Gm4759	-3.92776834	0.0088176		A_52_P60693		-3.399883445	0.00657739		A_55_P2109559	Trim6	3.1950066	0.015679011		A_55_P2043352	Dnahc12	-2.362456931	0.004451886
A_55_P2023001	Slc47a1	-8.133937316	0.000945267		A_52_P602996	Cdip1	-2.269803765	0.0051167		A_55_P2109479	Zfp941	3.835631	0.013225009		A_55_P2043171	Lilra6	2.8079648	0.006426673
A_55_P2022812	Cyp4f17	-2.760568318	4.53874E-05		A_52_P60194	C4bp	-2.420745987	0.000509066		A_55_P2109445	Irf4	-2.032295492	0.002377131		A_55_P2043062	Hs3st6	-3.303690202	0.009220228
A_55_P2022805	1700021K19Rik	-2.122692384	0.004780076		A_52_P601782	Mb21d1	2.2783568	0.024096252		A_55_P2109407	Rnase12	-2.072934415	0.026621275		A_55_P2043033	Pla2g3	-3.955438974	0.004076461
A_55_P2022631	Oxct2b	-3.297638268	0.041709874		A_52_P601021	C1qtnf2	-2.537099112	0.007262808		A_55_P2109382	Adora2a	3.3245683	0.020015603		A_55_P2042923	Sgk2	-2.298308121	0.015356215
A_55_P2022604	Exoc3l4	-2.140008883	0.002492817		A_52_P598835	Ccdc71l	2.6013772	0.000218298		A_55_P2109327	Ache	2.2483697	0.00724039		A_55_P2042855	Disc1	-4.417188429	0.008337388
A_55_P2022585	Pira6	2.2805898	0.004894799		A_52_P593212		-2.652520738	0.03813807		A_55_P2109326	Ache	4.268873	0.001665202		A_55_P2042823	Sh3bp2	2.1940095	0.00617946
A_55_P2022369	Lbh	-2.396727413	0.001903346		A_52_P591473	Armc2	-5.001577998	0.000766108		A_55_P2109257	Nipal3	-2.292566991	0.001906432		A_55_P2042675	Ttc28	-3.427133991	0.017601319
A_55_P2022287		2.4539814	0.048035916		A_52_P590154	Hsd17b6	-4.242627734	0.013168998		A_55_P2109122	Hist1h2bc	-3.795119128	3.29592E-05		A_55_P2042615		2.266694	0.016247036
A_55_P2022282		-4.444536101	0.00181328		A_52_P588483	Fbln1	-3.241817159	0.013270997		A_55_P2109033	Hmgcs2	3.578463	0.026808705		A_55_P2042606	Pls1	-4.041084739	0.00061095
A_55_P2022231	Gm826	-2.320987298	0.00370642		A_52_P587738	P2ry2	4.1265044	0.003106255		A_55_P2109032	Olfr545	11.48031	0.006449188		A_55_P2042368		-2.917424857	0.047770344
A_55_P2022181	Arvcf	-3.155531144	0.002959908		A_52_P586004	Hk3	2.03423	0.003580257		A_55_P2108943	Ccr6	2.972235	0.010383442		A_55_P2042319	Cyp2d40	-2.576406822	0.006739436
A_55_P2022074	Klf10	2.3340285	0.00348785		A_52_P584188	Frat1	-2.199684257	0.014952564		A_55_P2108938	Hps5	-2.088288014	0.014431654		A_55_P2042297		-3.228762644	0.030696517
A_55_P2022049	Klf15	-4.178924846	9.30615E-05		A_52_P58257	Mrps6	2.3164527	0.002072208		A_55_P2108933	Dao	-5.925898535	0.000569738		A_55_P2042212	Fam161a	-2.747637945	0.009608775
A_55_P2021821	Prmt1	2.07959	0.004166722		A_52_P579640	Rrs1	2.2750974	6.49375E-05		A_55_P2108883	AV356131	2.8154774	0.004026392		A_55_P2042184		-2.985666056	0.034182668
A_55_P2021792	Dyrk1b	-3.495354918	0.001269199		A_52_P578521	Cdip1	-2.361595005	0.016682		A_55_P2108868	Nufip1	-3.259049599	0.000538819		A_55_P2042177	Kif6	-4.497598462	0.005163851
A_55_P2021689	Chrdl2	10.474207	0.032752495		A_52_P577384	Il18bp	3.821701	0.001783938		A_55_P2108845	Gm7160	-2.441144018	0.00142716		A_55_P2042126		-2.641995571	0.02879447
A_55_P2021572	C87414	-23.15445506	0.000520959		A_52_P574668	Nt5e	-2.750958379	0.02061881		A_55_P2108763	Sp100	-2.537681268	0.0460133		A_55_P2042076	Dkk4	-12.71599064	0.031572565
A_55_P2021570	C87414	-2.842130561	0.017623896		A_52_P574214	Rrp1b	2.4393113	0.000731605		A_55_P2108761	Sdad1	-3.823398011	0.000541737		A_55_P2041961	Bmp2	-3.45977125	0.001554619
A_55_P2021565	Ntf3	-2.451255978	0.001409084		A_52_P573290	Crebrf	-3.245046437	0.000118847		A_55_P2108708	Kcne3	2.3913145	0.00044746		A_55_P2041803	Gm10002	-3.513231515	0.023503415
A_55_P2021177	Abca2	-4.082987538	0.005414845		A_52_P570240	Kbtbd11	-2.331877138	0.008995097		A_55_P2108655	Mtch2	-2.616118855	0.001389826		A_55_P2041708	Gas2	-2.05124839	0.013291081
A_55_P2021146	Mchr1	2.1719162	0.037307933		A_52_P567200	Ppef1	56.006348	0.004205741		A_55_P2108483		-2.680220722	0.026034027		A_55_P2041653	1500009C09Rik	18.78726	0.00126065
A_55_P2021109	Ier5	2.024306	0.003592638		A_52_P561936	Sptssa	-2.361301852	0.000701026		A_55_P2108476	Mavs	-4.443477939	0.005224261		A_55_P2041626	Ceacam12	4.0457716	0.013712193
A_55_P2021094	Tmem181b-ps	5.513373	0.000851402		A_52_P561650	Vwa1	-2.893298842	0.002985607		A_55_P2108334	Med10	2.5034566	0.001499026		A_55_P2041457		-2.058258767	3.45081E-05
A_55_P2021029	Tigd3	-5.052977181	0.000243962		A_52_P561377	Fam160b1	-2.100064548	0.006316546		A_55_P2108275		-5.594242853	6.76523E-05		A_55_P2041070	Tle3	-2.163763019	0.000309806
A_55_P2020952	Pla2g2f	3.6694865	0.000714185		A_52_P561161	Dennd5b	-2.253115185	0.011129737		A_55_P2108255	Lgmn	3.1010435	0.000475647		A_55_P2040838	Gm14548	2.932138	0.001639557
A_55_P2020736	Frs3	-4.93892769	0.002095044		A_52_P559748	Hist1h2bq	-2.224024522	0.02124021		A_55_P2108248	Art4	-2.008319262	0.0344454		A_55_P2040793		-2.829084002	0.000988773
A_55_P2020706	Sgca	-2.386897005	0.02297553		A_52_P558988	Gpr155	-5.144740059	0.002325881		A_55_P2108165	Phf11c	-4.734397238	0.001463538		A_55_P2040773		2.2051892	0.044824537
A_55_P2020497	Dcaf12l1	-2.231823876	0.008108945		A_52_P556390	Ralgapa2	2.264627	0.006501692		A_55_P2108032	Tmem255b	-2.071742796	0.01821317		A_55_P2040743	Zwilch	2.016119	0.001109514
A_55_P2020326	Madcam1	2.282692	0.017473664		A_52_P554703	Gprin3	-2.375328339	0.001457794		A_55_P2107995	Psd	-3.539498503	0.001279112		A_55_P2040653	Gm10824	-4.090640243	0.014246755
A_55_P2020203	Sfrp5	-6.420577489	1.52132E-05		A_52_P550173	Slamf1	3.3700898	0.001852065		A_55_P2107987	Slc22a13b-ps	-6.627528899	0.001922384		A_55_P2040567		-2.005613914	0.023283124
A_55_P2020128	Dhrs3	-2.269272666	0.000802697		A_52_P550049	Nfya	2.0681722	0.015384526		A_55_P2107785		11.510105	0.00043893		A_55_P2040490		2.5603726	0.035629727
A_55_P2019896	D730005E14Rik	7.7426643	0.000134741		A_52_P543869	Shpk	-2.32695993	0.01059425		A_55_P2107775	Apol9a	-85.07710197	0.000474528		A_55_P2040455	Ano10	-2.31225918	0.00457295
A_55_P2019699	Samhd1	-2.035613465	0.024639158		A_52_P54280	Adck3	-4.702289804	0.000207555		A_55_P2107696	Mrgpra6	8.369562	0.001201603		A_55_P2040295	Ptp4a1	2.0309525	0.006559533
A_55_P2019557	Mrgpra2b	5.709262	0.001768532		A_52_P539434	Lbh	-2.034546105	0.007317802		A_55_P2107682		-3.743227332	0.004090975		A_55_P2040270	Gm9763	-9.2081964	0.00433579
A_55_P2019547	Cnga1	2.8810601	0.000638482		A_52_P539310	Serp2	-2.00087198	0.02667836		A_55_P2107542	Pde4b	9.6024065	0.007430372		A_55_P2040081	Gm6880	-2.01584466	0.009218217
A_55_P2019512	Mocs2	-2.463987164	0.000446765		A_52_P538390	Olfr165	-17.78853059	0.002886895		A_55_P2107528		-5.834515406	0.002057968		A_55_P2040044		2.5577292	0.000601009
A_55_P2019447	Ano2	-2.643466058	0.005993805		A_52_P538145	Cdc14a	-2.328072324	0.005262976		A_55_P2107499	Galntl4	2.2707777	0.004665009		A_55_P2039876	Gp1bb	2.0528781	0.016924659
A_55_P2019312	Car12	3.399462	0.000427614		A_52_P538084		2.3610094	0.034548458		A_55_P2107468	Rab5b	-2.246791638	0.016162314		A_55_P2039842	Frmpd1	-2.063796064	0.006156335
A_55_P2019207	Satl1	-4.18790335	0.02015421		A_52_P537381	Dimt1	2.0871072	0.001566356		A_55_P2107447	Rab37	-2.621218924	0.002657834		A_55_P2039761	Gm4858	-3.629602018	0.001253389
A_55_P2019009	Ncoa7	-2.07108558	0.001825993		A_52_P535484	Gvin1	-3.251923383	0.00089142		A_55_P2107432	Slc18a1	-2.293372315	0.004225613		A_55_P2039684	Gpr34	-3.018601103	0.000269083
A_55_P2018929	Spns2	-3.073634761	0.002991103		A_52_P534583	Ahsp	-3.095727766	0.04162159		A_55_P2107374	Duoxa2	96.21189	0.000805891		A_55_P2039551		-2.658314385	0.01516834
A_55_P2018697	Ldhd	7.42385	0.005054355		A_52_P529486	Wdr77	2.4302847	7.74073E-06		A_55_P2107334	Trim14	-2.231868357	0.037109826		A_55_P2039523	Phf10	2.0178225	0.003863799
A_55_P2018666	Thrsp	-2.038604565	0.02393788		A_52_P527917	Slc16a10	-2.527623768	0.01690751		A_55_P2107288	Tgfbr2	3.0442538	0.002839651		A_55_P2039429	Dio1	-5.084641484	0.001630053
A_55_P2018417	Osbpl3	-2.033446039	0.021483466		A_52_P527874	Rrp12	2.4886959	0.000945514		A_55_P2107207	Gpr137b-ps	3.5747287	3.63061E-05		A_55_P2039359	Tnfsf11	3.076806	0.009475818
A_55_P2018116	Pabpc4l	-5.296720424	0.018664503		A_52_P527800	Emilin2	2.9163213	0.025988469		A_55_P2107203	Gpr137b	4.0229	6.91161E-05		A_55_P2039320	Zfp365	-3.216667174	0.037768934
A_55_P2018061	Cd209a	-7.614277166	0.01755583		A_52_P52618	Csf2rb	2.0185885	0.012765796		A_55_P2107192		-4.690057767	0.000748884		A_55_P2039302	Zfp395	-2.208461349	0.045327745
A_55_P2017977	Gm525	-2.517200028	0.003290102		A_52_P522372	Aard	-3.066635694	0.004399882		A_55_P2106975	Clcn5	-3.401703954	0.00148155		A_55_P2039284	Hspb1	2.195034	0.000518199
A_55_P2017845	Ehbp1	-2.339851989	0.00434429		A_52_P520607	Ankrd22	4.237007	0.011464408		A_55_P2106931	Kcna2	-3.198466271	0.04225079		A_55_P2039125	Fam219a	3.5275319	0.003132806
A_55_P2017789	Il4ra	5.2944818	0.00070179		A_52_P518270	Tmem255a	2.0999331	0.011489252		A_55_P2106926	Kcna3	-2.254603489	0.043394577		A_55_P2039044	Cyp3a59	-6.103379282	0.000116794
A_55_P2017769	B020031M17Rik	-2.186039384	0.002517573		A_52_P51786	Sec1	6.3336716	0.023021087		A_55_P2106916	Kcna1	-6.274789733	0.002528025		A_55_P2038587		-2.349170344	0.004020898
A_55_P2017710	Igsf9	-2.355012646	0.018607955		A_52_P517762	Slc44a4	2.162863	0.004013043		A_55_P2106820		-3.425619758	0.001800275		A_55_P2038525	C3	6.851681	0.02382277
A_55_P2017681	C5ar1	2.8682764	0.000382868		A_52_P517224	Trim63	-3.468874999	0.02258125		A_55_P2106815		-3.171254531	0.001971202		A_55_P2038504	42800	-2.133214237	0.011346293
A_55_P2017636	Thbs1	2.1414435	7.82945E-05		A_52_P516097	Leng9	-2.373270782	0.003018643		A_55_P2106803	Bglap2	11.557511	0.000463081		A_55_P2038422	Adamts17	-3.143289426	0.008235181
A_55_P2017347	Krtap11-1	12.196059	0.017534867		A_52_P512575	Hopx	-2.804428731	0.009369965		A_55_P2106801	Bglap3	13.229119	0.000399698		A_55_P2038303		2.3214602	0.00059652
A_55_P2017160	Cdc14a	-2.297278708	0.008806932		A_52_P509744	Nup160	2.1759884	0.000429908		A_55_P2106800	Bglap	4.602302	0.010520023		A_55_P2038262	Phf11b	3.785353	0.005554627
A_55_P2017116		-9.152329542	0.00310847		A_52_P508991	Fmo1	-5.966715276	0.001794821		A_55_P2106768	Slc9a2	-5.263705874	0.000893619		A_55_P2038252	Tyro3	-2.145236133	0.023056267
A_55_P2016962		-5.324195594	0.006956016		A_52_P508221	Rmi2	4.1665807	0.013196706		A_55_P2106690	Tal1	2.6101649	0.002073357		A_55_P2038247	Tyro3	-2.369350069	0.006969878
A_55_P2016862	Ncoa4	-2.314174239	0.01958407		A_52_P503663	Ffar4	2.115559	0.022781845		A_55_P2106666	Adcy9	-2.659491005	0.005447164		A_55_P2038217	Atp13a4	2.449283	0.010782816
A_55_P2016842	Me1	-3.672131533	0.028333785		A_52_P502754	Ampd3	3.6945786	0.00176943		A_55_P2106645	Adcy5	-2.322700275	0.011888403		A_55_P2038152	Sowaha	-2.787746294	0.004434773
A_55_P2016667	Gstm7	-7.105821601	0.00295986		A_52_P500077	Zfp551	-2.119132097	0.000221036		A_55_P2106608		13.573627	0.006149147		A_55_P2038097	Frmd3	-2.50072521	0.025138522
A_55_P2016623	Gm5068	3.0785918	0.011872791		A_52_P496726	Rasd1	56.01346	3.41139E-05		A_55_P2106434	Zfp114	-2.396995701	0.008544746		A_55_P2037962	Trpm6	2.7127743	0.001085578
A_55_P2016540	Cry2	-3.475069849	0.001087127		A_52_P496457	Ttll10	-2.123887099	0.004368244		A_55_P2106358		-4.759774196	0.000721022		A_55_P2037912	Cyp2d10	-7.662621518	0.012391784
A_55_P2016478	Ddx39b	2.140226	0.000865528		A_52_P494514	Insr	-2.104777198	0.004900902		A_55_P2106220	Zfp410	-2.119882987	0.006250795		A_55_P2037873		-2.199970256	0.041397154
A_55_P2016462	Cxcl10	2.0450804	0.04538854		A_52_P49250	Erbb2	-2.033990007	0.004042062		A_55_P2106180	Dnahc2	-2.265796664	0.002564555		A_55_P2037787		-7.794234091	0.007267119
A_55_P2016459	Cxcl10	5.5773726	0.000405339		A_52_P492081	Dusp16	-2.408259173	0.005948186		A_55_P2106175	Gch1	3.8775349	0.001743611		A_55_P2037702	Gm10638	-3.949126874	0.004765979
A_55_P2016356	Eif3b	2.0605378	0.000440139		A_52_P491544	Nedd9	-2.363087161	0.006245562		A_55_P2106096	Fam171a1	-2.105873861	0.03431779		A_55_P2037697	Gm9733	26.370663	0.001714384
A_55_P2016252	Ctnnal1	3.179284	0.017220285		A_52_P489295	Adamts1	2.2277806	0.003173445		A_55_P2106058	Gm11110	3.7736168	0.000587782		A_55_P2037689		2.0695527	0.018644303
A_55_P2016249	Ppid	2.6933079	0.000707542		A_52_P488437	Plek2	2.296568	0.008637997		A_55_P2106039	Map3k6	13.925175	0.00023466		A_55_P2037588		3.6905289	0.04389719
A_55_P2016069	Adamtsl1	-2.944923279	0.020562056		A_52_P488427	Sec14l2	-4.159864249	0.000951831		A_55_P2106033	Myo18b	2.7391946	0.003856384		A_55_P2037408	Lrrc57	-2.068884588	0.010808465
A_55_P2016060		2.8322723	0.00420462		A_52_P487599	Thnsl2	-2.136257785	0.006850976		A_55_P2105970	E330014E10Rik	-5.370241067	0.009360892		A_55_P2037338	Plcd3	2.775644	0.012521936
A_55_P2016049	Gp6	-4.315633711	0.003268119		A_52_P485766	Zdhhc17	3.5748441	0.000646761		A_55_P2105878	Ccr10	-10.31855761	0.000133242		A_55_P2036907	Mycbpap	-6.303504938	0.000598372
A_55_P2015941	42797	3.2158065	0.000165497		A_52_P485007	Abca2	-2.9945718	0.006430465		A_55_P2105858	Atf5	3.934464	0.010703122		A_55_P2036693	Cd40	2.0804944	0.007653155
A_55_P2015832	Stmnd1	-4.442850152	0.009945829		A_52_P483409	Tmprss15	-3.438686669	0.000302741		A_55_P2105843		19.482388	0.00037898		A_55_P2036547	Hsd3b2	-5.386293961	0.003633858
A_55_P2015799		2.2400227	0.000752572		A_52_P481686	Wtip	6.266134	0.00445538		A_55_P2105820	Wdr67	-9.594622406	0.003609235		A_55_P2036475	Ifna11	-2.050388418	0.018128462
A_55_P2015782	Bcas1	-2.284653841	0.009558054		A_52_P478729	Atg2a	-2.034258955	0.006669019		A_55_P2105819	Wdr67	-7.220035193	0.001577272		A_55_P2036472	T2	-2.441226853	0.005814869
A_55_P2015753	Enho	-2.217573449	0.007198906		A_52_P475854	Nol10	2.0877736	0.012155257		A_55_P2105638	Ralgapa2	2.5007675	0.001062689		A_55_P2036460	Synb	-2.436954524	0.006005296
A_55_P2015650	Slc5a9	2.2092297	0.004395823		A_52_P473966	Kdelr3	2.7737885	0.001240929		A_55_P2105532	Frem3	-3.484395466	0.004445285		A_55_P2036417	Lrrc10b	-4.463910268	0.00075975
A_55_P2015495	Abat	-4.263061594	0.001582962		A_52_P471535	Ccdc116	2.3990824	0.014168772		A_55_P2105436	Foxp1	2.0278213	0.029567039		A_55_P2036387	Zfp92	-5.027639448	3.16117E-05
A_55_P2015455		13.3759775	0.008295463		A_52_P471282	Fmo4	-2.474444984	0.009793314		A_55_P2105413	Mug1	-2.979453687	0.03655677		A_55_P2036337	Ifnar1	2.111377	0.000308474
A_55_P2015363	C1ra	2.3328843	0.000400727		A_52_P471143	Pusl1	2.1691523	0.002279554		A_55_P2105406	Nrxn3	4.0971136	0.001297916		A_55_P2036240		6.293428	0.000414455
A_55_P2015074	Slc10a6	3.9182093	0.022318171		A_52_P469956	Zc3h6	-2.98244171	0.001480468		A_55_P2105362	Tmed5	2.7961617	0.000626464		A_55_P2035986	E330020D12Rik	2.2500358	0.0146695
A_55_P2015032	Kazald1	-3.877535938	0.000206657		A_52_P469502	Cda	-2.188485981	0.007484254		A_55_P2105346	Tmed5	-2.145183303	0.039388135		A_55_P2035963	Hipk3	2.2685456	0.004112997
A_55_P2014987	Gatsl2	-3.846993526	0.00202769		A_52_P469277		-6.270843107	0.000251854		A_55_P2105286	Lrrc56	-4.496572914	0.000534476		A_55_P2035932	Fgf7	-2.371908745	0.000117934
A_55_P2014932		5.1918983	0.030448025		A_52_P462657	Gm11545	8.838034	0.000200737		A_55_P2105271	Pdlim7	2.8244553	0.002623192		A_55_P2035812	Rnf208	-3.539084875	0.00156674
A_55_P2014882	Dhrs9	3.2087657	0.013331581		A_52_P460929	BC048507	2.330897	0.000915007		A_55_P2105262		-3.058012048	0.049854368		A_55_P2035804	Fzd8	-2.422923179	0.002075763
A_55_P2014854	Gm4354	-2.293053735	0.015238453		A_52_P460537	Lpar2	-2.800966199	0.030473812		A_55_P2105220	Hscb	-2.338034583	0.002543489		A_55_P2035757	Gm8884	-8.477144559	0.000644376
A_55_P2014853		-2.449445106	0.023080679		A_52_P45797	Trmt10a	3.0860534	0.000182752		A_55_P2105181	Bhmt	-6.077368179	0.000827641		A_55_P2035504	Nt5c3	2.1630545	0.005243478
A_55_P2014755	Pclo	-2.192284531	0.003205951		A_52_P457567	Slc4a4	-3.943846566	0.004676565		A_55_P2105180	Bhmt	-20.72971929	8.50924E-05		A_55_P2035424	Hpgd	-5.059211238	0.001880182
A_55_P2014720		7.76586	0.004869875		A_52_P456243	2900079G21Rik	6.9056854	0.032608233		A_55_P2104988	Asic1	-4.637317271	0.023068443		A_55_P2035330		-4.706100273	0.049717594
A_55_P2014555	Lrp8	7.2816777	0.000146102		A_52_P455089	Eif3c	2.0466669	0.001313336		A_55_P2104975	Serpina3f	15.0669	3.94237E-05		A_55_P2035320	Nfil3	2.502359	0.001291888
A_55_P2014516		2.6823456	0.004082209		A_52_P454921		2.0208526	0.012722425		A_55_P2104909	Pisd-ps2	-2.422145169	0.0369353		A_55_P2035315	Rasgef1b	-7.847375453	0.00030918
A_55_P2014506	Amd2	2.1286867	0.000102806		A_52_P452019	Usp31	2.0599597	0.024400169		A_55_P2104846	Rsl24d1	2.317473	0.002979977		A_55_P2035159	Pcdh1	-2.006905239	0.019936949
A_55_P2014460	Bdkrb1	6.769382	0.000181914		A_52_P450188	Mtmr4	-2.183860528	0.017150294		A_55_P2104790		2.3421052	4.82396E-05		A_55_P2034903	Socs6	2.3402405	0.002498671
A_55_P2014124	Gjb3	2.189328	0.00318591		A_52_P439995	Rab43	-2.144520157	0.010428481		A_55_P2104761		2.291033	0.002117761		A_55_P2034864	Tubb2b	-2.429605816	0.000389664
A_55_P2013986	Ddx31	2.7667131	0.000861465		A_52_P437084		2.109714	0.000816087		A_55_P2104716	D830030K20Rik	-2.51201522	0.039050788		A_55_P2034625	Sema6a	-3.140289283	0.007529373
A_55_P2013983	LOC101056200	2.969407	0.011022953		A_52_P436643	Asah2	-10.91507991	0.002826938		A_55_P2104612		-2.092635447	0.009293924		A_55_P2034110	Tgm2	10.698535	0.000136241
A_55_P2013928	Dhrs13	3.384908	6.0956E-05		A_52_P434820	Gnpda2	-2.029322904	0.000238145		A_55_P2104583	C87436	-2.075961249	0.03658811		A_55_P2033849	Sphkap	-2.760934696	0.001053938
A_55_P2013823	Gal3st1	-2.178617579	0.008392069		A_52_P431615	Gm1966	-2.910561812	0.004339572		A_55_P2104572	6330416G13Rik	2.2148864	0.000257942		A_55_P2033795	Fabp6	3.4451556	0.003365154
A_55_P2013775	D730005E14Rik	11.092571	0.000136585		A_52_P42704	Zdhhc19	-2.610440084	0.019700352		A_55_P2104567	Casc1	8.294812	0.000889757		A_55_P2033705	Pax3	-2.125802121	0.020516546
A_55_P2013665	Mybpc2	8.761392	0.000136531		A_52_P426863	C230052I12Rik	2.0005157	0.014794291		A_55_P2104532	Acacb	5.2343116	0.031404827		A_55_P2033680		2.2524252	0.000437921
A_55_P2013655	Cd4	-2.52544525	0.000566602		A_52_P425890	Slfn1	7.192248	0.005968181		A_55_P2104412	Gm10081	-6.833165864	0.007901027		A_55_P2033665		-2.196547993	0.02954332
A_55_P2013465	L2hgdh	-2.24417897	0.007005992		A_52_P423810	Mt1	-2.846771985	0.029097104		A_55_P2104332	Pxdn	2.7283103	0.004438389		A_55_P2033605		-4.512832306	0.00019811
A_55_P2013236	S100g	-15.56171004	0.001208535		A_52_P423174	Acaa1b	-3.307880844	0.003834316		A_55_P2104289		2.3547509	0.000230803		A_55_P2033381	1810041L15Rik	4.5949492	0.00389184
A_55_P2013019	Lpar1	-2.26911062	0.002926939		A_52_P42194	Svil	-2.213607354	0.024992798		A_55_P2104259	Plin5	11.641768	8.23996E-05		A_55_P2033376	1810041L15Rik	-4.067347796	0.019586327
A_55_P2012979	Itgb2l	4.6577835	0.003541891		A_52_P420500	Cry1	2.3095467	0.009886651		A_55_P2104026		-3.090589855	0.005665065		A_55_P2033362	Egr2	2.4325585	0.013954231
A_55_P2012799	Rtkn	-2.198575033	0.004604694		A_52_P419373	Lrrc39	-3.739667113	0.019701315		A_55_P2103698	Isg15	-5.785361023	0.024162935		A_55_P2033272	Treh	-7.93334719	0.000868048
A_55_P2012780	Rnf167	-3.863658896	0.00116634		A_52_P417825	Osgin2	2.3657708	0.00022547		A_55_P2103641	Arid1b	-2.119394836	0.004578704		A_55_P2033041	Sirpb1b	11.818589	1.15342E-07
A_55_P2012779	Rnf167	-2.176626255	0.000551046		A_52_P417437	Gab1	-2.342079329	0.016416125		A_55_P2103626	Slc27a4	-3.928216865	0.000278381		A_55_P2032955	Pabpn1l	-3.200373599	7.32615E-05
A_55_P2012734	B930041F14Rik	-2.841665038	0.000553714		A_52_P415155	Wnt6	-2.901582668	0.006343629		A_55_P2103561	Prdx6	2.592289	5.67146E-05		A_55_P2032916	Slc6a20a	-32.61582434	0.000318426
A_55_P2012729	Kcnh2	-2.077013802	0.043764353		A_52_P41239	Fbxl21	-6.139102108	0.000762138		A_55_P2103351	Ndufa5	-2.790331791	0.005617177		A_55_P2032548	Slc4a5	-3.942207242	8.36341E-05
A_55_P2012592	Ildr1	2.985501	0.04792557		A_52_P410765	Sema7a	-2.170445992	0.004632209		A_55_P2103284	Twf2	2.806887	0.000146286		A_55_P2032518	Slc5a4a	-170.7047618	0.000666586
A_55_P2012430		2.5782511	0.000189435		A_52_P410685	Krt7	2.407097	0.006892078		A_55_P2103105	Ptpla	2.3638184	0.000176646		A_55_P2032302	B230307C23Rik	3.797765	0.000380301
A_55_P2012261	Xkr9	-2.283369018	0.023034388		A_52_P409833	Plat	2.6184242	0.007882048		A_55_P2103055	Gsr	3.7332373	8.6156E-05		A_55_P2032128	Dnase1l1	-2.436203742	0.004564023
A_55_P2012171	Spata6	-2.298552027	0.010722568		A_52_P409731	Scamp5	-2.102844665	0.017958485		A_55_P2102936	Pnrc1	3.5905797	0.010563986		A_55_P2032081	Dbp	-13.75675336	0.000834362
A_55_P2012101	Bmp8b	-3.213291407	0.005364803		A_52_P409578	Rassf4	2.9961224	0.000741674		A_55_P2102769	Abca8a	-4.366055889	0.020495625		A_55_P2032079	Dbp	-11.24207681	0.00038317
A_55_P2012096	Bmp8a	-3.797155642	0.000141438		A_52_P406828	Dkc1	2.1906111	0.007756726		A_55_P2102679		2.1290002	0.001210993		A_55_P2032014	Olfr699	3.5652246	0.003735077
A_55_P2011912	Ecm2	-2.967607202	0.001973648		A_52_P40504	2900052L18Rik	-2.602320239	0.00654995		A_55_P2102624	Eaf2	-2.485675487	0.001108105		A_55_P2031999	9030617O03Rik	-3.365443931	0.00114298
A_55_P2011877	Eif2s3y	-6.001141657	0.02464084		A_52_P404329	Saa4	4.4916763	0.03796792		A_55_P2102540	Olfml3	-2.062243457	0.021331118		A_55_P2031939	Aqp4	3.2773466	0.000623793
A_55_P2011802	Pdk2	-7.259817996	0.000449351		A_52_P402786	Prom1	3.4888759	0.001451332		A_55_P2102529	Fuca2	-2.110215946	0.016299915		A_55_P2031891		-5.791518761	0.005945524
A_55_P2011712	Dlg1	2.3899882	0.004866934		A_52_P400637	D630032N06Rik	-2.161921149	0.005433032		A_55_P2102449	Nxf7	4.592044	8.66513E-05		A_55_P2031841		-4.013417014	0.048663195
A_55_P2011702	Ppargc1a	-3.26214964	0.007424849		A_52_P39247	Hbp1	-2.150008686	0.000338647		A_55_P2102424	Msto1	2.6109226	0.00029006		A_55_P2031692	Gstm6	-7.372125507	0.002370591
A_55_P2011573	F2rl3	2.340392	0.019191978		A_52_P392216	Dab1	-2.900004678	0.011762276		A_55_P2102350	Stambpl1	2.2712939	0.002892149		A_55_P2031676	Gstm6	-8.503256024	0.002078856
A_55_P2011425	Atp10b	3.582914	1.23269E-05		A_52_P390572	Gal3st2	-2.247148088	0.027221113		A_55_P2102182		-4.33721462	0.001639422		A_55_P2031671	Gstm6	-8.072507912	0.002093045
A_55_P2011410	Pdzk1	-23.41872331	0.002194593		A_52_P384901	Wdr43	2.039923	0.00068406		A_55_P2102095	1810010H24Rik	-3.000937133	0.005924625		A_55_P2031668	Gstp1	-2.14094505	0.019325286
A_55_P2011387	Tifa	26.383932	6.48757E-07		A_52_P3845	Rnf217	2.1152472	0.010963357		A_55_P2102060	Gstm3	-12.76292259	0.0001066		A_55_P2031436	Ly6e	2.2582057	0.03176552
A_55_P2011385		26.08789	2.9495E-07		A_52_P381799	Neto2	2.4041622	0.011143977		A_55_P2102027		-7.252068109	0.002752122		A_55_P2031177	Ccdc6	16.887978	0.000102714
A_55_P2011341		-2.675356939	0.007225593		A_52_P381553	Btbd17	3.6493347	0.010041922		A_55_P2101944		-2.324647049	0.002069951		A_55_P2031133	Tmem220	-2.29706499	0.001112022
A_55_P2011286	Hopx	-2.90744464	0.004271939		A_52_P381484	Spon2	-2.027885288	0.019032579		A_55_P2101920	Eva1c	3.4858348	0.020284297		A_55_P2030660		-2.379528403	0.010886106
A_55_P2011111	Cyp4a10	-22.83638393	0.00822889		A_52_P379277	Enpp3	-2.622734947	0.000244456		A_55_P2101910	Rpl13a	2.247368	6.97411E-06		A_55_P2030627	6330403A02Rik	-2.004959468	0.023624558
A_55_P2011101	Gsdmc3	-3.116596876	0.025527405		A_52_P377576	Ap1s3	-2.318250978	0.008629178		A_55_P2101792	Kpna7	15.029202	4.11318E-06		A_55_P2030373	Atp1a2	-2.371493285	0.009637119
A_55_P2011097	Gsdma2	2.1359608	0.029265514		A_52_P37702	Slc16a10	-6.687953978	0.003628064		A_55_P2101791	Kpna7	10.2315	1.15168E-05		A_55_P2030331	Iltifb	2.460099	0.035701487
A_55_P2010843	Fahd1	-2.769860363	0.006937921		A_52_P376169	Lypd6	-4.713345853	0.007019201		A_55_P2101751	Det1	-5.491628123	0.000732225		A_55_P2030234	Fan1	-2.543484362	0.005999395
A_55_P2010758	Npm3	2.4400725	0.004192817		A_52_P374897	Arg2	-6.092591798	0.00337012		A_55_P2101585	Cd55	2.206419	0.011567234		A_55_P2030046	Barx2	-2.337302369	0.036334302
A_55_P2010497	Slc5a9	2.0285919	0.007598713		A_52_P374157	Kbtbd8	2.45161	0.005846079		A_55_P2101580	Zhx3	-2.588590631	0.001072004		A_55_P2030045	Barx2	-4.29555608	0.003059188
A_55_P2010401	Pde4d	2.20737	0.002641554		A_52_P372151	Ctnnal1	3.0480368	1.98419E-05		A_55_P2101570	Zhx3	-3.35563781	0.002026752		A_55_P2029979	Soga1	-2.171636696	0.0174988
A_55_P2010271	Samsn1	2.3329885	0.000513119		A_52_P372032	Ddx21	2.2025049	0.000889049		A_55_P2101392	Tmem237	2.3858626	0.009253543		A_55_P2029791		-2.082544656	0.04656108
A_55_P2010152	Sell	9.126883	0.000535366		A_52_P368134	Nudcd1	2.1633506	0.000273659		A_55_P2101367	Ppfia3	-18.85440627	0.000533417		A_55_P2029746		4.566886	0.000604566
A_55_P2010121	Rab27b	-2.152177547	0.000268615		A_52_P368057	Slc7a11	8.993944	0.012910221		A_55_P2101355		2.0012	0.046834596		A_55_P2029682	Fry	3.2927833	0.001152972
A_55_P2010097	Mup2	21.383358	0.000498236		A_52_P366803	Cyp3a44	-7.456758444	0.008169107		A_55_P2101340	Ramp3	6.997768	0.004573103		A_55_P2029603	Muc4	2.756458	0.002998853
A_55_P2010038	Tnfsf9	7.3113713	4.57237E-05		A_52_P366462	Pyy	-2.82625432	0.003855486		A_55_P2101336	Ramp2	2.2529676	0.004209531		A_55_P2029538		-2.939749395	0.026030276
A_55_P2009952	Me1	-3.785882882	0.019428667		A_52_P366047	Rpp40	2.0733006	0.000606118		A_55_P2101246	Aldh6a1	-2.786591457	0.004250079		A_55_P2029533	Zfp57	-3.366292705	0.007827321
A_55_P2009861		5.067706	2.78273E-06		A_52_P365896	Pa2g4	2.540408	0.000108038		A_55_P2101191	Arrdc4	3.4129763	0.0119005		A_55_P2029498	Osbpl1a	-4.600910999	0.000681659
A_55_P2009857		-2.060759261	0.026441265		A_52_P364140	Itga5	2.1014488	0.012630904		A_55_P2101177	Ncaph2	2.0071936	0.000899189		A_55_P2029366	Abhd6	-2.423164013	0.005606861
A_55_P2009767	Mapkapk3	2.1066425	0.002501407		A_52_P362917	Pfkfb3	2.682326	0.003100852		A_55_P2101088	Slc5a11	-453.1512318	8.42983E-06		A_55_P2029294	Cetn4	-2.283523669	0.013448885
A_55_P2009752	Hlf	-2.951866917	0.000412115		A_52_P359958	Osbpl6	-2.595636755	0.006231182		A_55_P2101055	Alpk1	3.7604468	0.002368625		A_55_P2029116	Pex11c	-2.476395003	0.03737422
A_55_P2009708		2.97311	0.00035976		A_52_P359591	Zfp354b	-3.788591732	0.011057891		A_55_P2100973	Irf6	2.3804302	0.000395767		A_55_P2028986		2.306705	0.000213428
A_55_P2009561	Pex5l	-2.204931638	0.00023634		A_52_P356068	Proz	-2.179765524	0.01407232		A_55_P2100884	Fjx1	5.7175536	0.023007898		A_55_P2028942	Ncam1	-2.802781469	0.009475715
A_55_P2009498	Ccdc28a	-2.046126107	0.002047069		A_52_P355057	Wdr4	2.6964011	0.000278506		A_55_P2100834	Sprtn	2.083025	0.043577485		A_55_P2028878	Dsg4	-2.929471509	0.03604763
A_55_P2009449	Pnma2	-2.011183791	0.007424963		A_52_P354682	Elovl7	2.3044362	0.001828499		A_55_P2100824		-2.224018636	0.005106648		A_55_P2028852		-3.808127061	0.001557817
A_55_P2009430	LOC101056101	-2.866006186	0.000764355		A_52_P354390	Snrpn	-2.359171443	0.026666114		A_55_P2100739	Cngb1	2.2416375	0.04210825		A_55_P2028568		-5.039294148	0.000674727
A_55_P2009285	Fbxo25	-3.579596443	0.00043206		A_52_P354123	Rhebl1	-3.888137506	0.000514878		A_55_P2100620	Gm12216	-3.156682239	0.001981606		A_55_P2028350	Htr6	-2.368182521	0.03473624
A_55_P2009146	Gtpbp3	17.453314	0.002072827		A_52_P353905	Fam83a	10.692707	0.044606455		A_55_P2100495	Synb	-3.869653657	0.03121455		A_55_P2028171	Dppa5a	-3.481240812	0.04515678
A_55_P2008987	Ch25h	4.5452805	0.005947694		A_52_P351925	Ank3	-3.63985366	0.001702487		A_55_P2100485	Epha8	-2.594981109	0.02729688		A_55_P2028046	Cyp3a59	-658.6363961	9.39544E-05
A_55_P2008936	Slc2a9	-4.39304851	5.75884E-05		A_52_P350786	Phlda2	5.185281	0.001692772		A_55_P2100475	Gas2l3	2.275486	0.002086583		A_55_P2027999	Hk1	2.6232903	0.003112258
A_55_P2008891	Tmsb15b1	-2.067963325	0.005830001		A_52_P35064	Tm7sf2	-2.145449459	0.003169139		A_55_P2100155	Mapt	5.416164	0.011290946		A_55_P2027979	Impg2	2.1349423	0.00498126
A_55_P2008790	Zfp30	-2.029599435	0.008428945		A_52_P348720	Rhobtb3	-3.015903735	0.000950157		A_55_P2100149	Mapt	4.569252	0.001169288		A_55_P2027900	Gabra2	-4.30536026	0.004205897
A_55_P2008407	Ppp1r14c	4.708317	0.001625735		A_52_P340073	Efnb2	2.218896	0.023650387		A_55_P2100103	Htr7	16.591309	4.96406E-05		A_55_P2027870	Fam108a	-2.976363212	0.001250945
A_55_P2008244		2.0179942	0.006961462		A_52_P339742	Cyb5r3	-2.50477893	0.004730862		A_55_P2100088	E130309D14Rik	-3.729172293	3.33701E-05		A_55_P2027831	Cryba4	-2.113996411	0.005467875
A_55_P2008066	Itpr1	-2.875366519	0.002354022		A_52_P337427	Izumo4	-2.137476824	0.005294383		A_55_P2100025	Zscan22	-2.19345097	0.017701192		A_55_P2027737	Il1rl1	2.0934575	0.017094353
A_55_P2008061	Itpr2	-2.580841771	0.006535416		A_52_P334562	Vdr	-4.382528472	0.001372655		A_55_P2099840		5.22666	0.006723939		A_55_P2027678		-2.575437262	0.013555892
A_55_P2007919	Akr1c19	-4.798815652	0.006019257		A_52_P331125		2.0435255	0.002124738		A_55_P2099760		2.0579433	0.007916753		A_55_P2027496	Adck5	-4.305159523	0.002115727
A_55_P2007878	Rnf144b	-2.53710645	0.020982232		A_52_P327664	Gbp5	2.0370963	0.001121429		A_55_P2099650	Slc24a3	-3.305048726	0.011577297		A_55_P2027083	Kcnj10	-4.877248674	0.008075181
A_55_P2007831	Ccdc172	-2.038302891	0.012112364		A_52_P327156	0610008F07Rik	-8.820919198	0.010591848		A_55_P2099627	Lrrc51	-2.750343105	0.000213471		A_55_P2026964		6.0908647	0.001282051
A_55_P2007713	Tspan4	2.3302362	7.33257E-05		A_52_P322941	Gm11992	-2.168354796	0.001580162		A_55_P2099620	Hmx2	-3.143681919	0.011373626		A_55_P2026848	Trim72	4.3985014	1.51209E-05
A_55_P2007560	Scgb1b3	2.0848389	0.001922137		A_52_P322181	Adrb1	-2.255284798	0.00241481		A_55_P2099526	H2afv	-6.020361585	0.000366134		A_55_P2026818	Slc4a7	-6.161018717	0.002117989
A_55_P2007496		9.766887	3.42458E-05		A_52_P320279	Inca1	-2.56008828	0.029927699		A_55_P2099520	H2afv	-11.078809	0.000685113		A_55_P2026748	Zmat1	-2.234513237	0.022226669
A_55_P2007495		4.6290984	6.20881E-05		A_52_P318673	Saa1	15.814254	0.006369909		A_55_P2099192		-9.586495159	0.009195875		A_55_P2026710	4930445E18Rik	-3.86993115	0.021613456
A_55_P2007485	Prss27	3.0057225	0.008121333		A_52_P318361	Ces2c	-2.584328246	0.004538176		A_55_P2099061		2.1165478	0.000411216		A_55_P2026688	Rnf213	2.2697513	0.000615533
A_55_P2007467		-2.438539061	0.002727531		A_52_P315719	Gpr22	6.8584046	0.000176177		A_55_P2099039	Cd200r2	-12.06387435	0.009171838		A_55_P2026547	Gal3st2	-2.723215137	0.003422957
A_55_P2007413	Agps	3.020688	0.000262883		A_52_P315369	Cyb5r1	2.1442316	0.000718127		A_55_P2098880	Galnt10	-2.617558889	0.00158248		A_55_P2026535	Erc2	-2.478916444	0.036198795
A_55_P2007170	Slc5a2	-2.277084681	0.022023715		A_52_P314370	Mgat4c	25.96488	0.004132825		A_55_P2098697	Tnfaip2	5.5873127	0.000142816		A_55_P2026492	Stab2	-2.494262821	0.041196305
A_55_P2007155	Akr1c14	-24.43634515	0.000434571		A_52_P31381	Slc26a3	-2.043533517	0.02924785		A_55_P2098683	St7l	-2.551415031	0.00281393		A_55_P2026340	Fmo5	-7.176783851	0.001133294
A_55_P2006975		2.0679388	0.001903085		A_52_P313020	4932438A13Rik	-2.025936772	0.03645983		A_55_P2098558	Slc39a1	2.0341277	0.002269761		A_55_P2026270	Cfi	4.7192307	0.00062459
A_55_P2006915	Myo5c	2.2663126	0.000698765		A_52_P311853	Ddit4l	-2.194833336	0.010315392		A_55_P2098354	Shf	2.6395252	0.033255376		A_55_P2026238		3.1293464	0.04367639
A_55_P2006852	Dgkb	-2.770110343	0.048006587		A_52_P308875	Apobec3	2.1268094	0.005954181		A_55_P2098275		-5.651919528	4.3082E-05		A_55_P2026079	Usp31	2.3501854	0.047974613
A_55_P2006708	Bmp1	-2.333725555	0.002608591		A_52_P305579	D330041H03Rik	-2.542764467	0.008554584		A_55_P2098100	Arhgef9	-2.469168847	0.042629562		A_55_P2025974	Ruvbl2	2.071371	0.000581785
A_55_P2006703	Bmp1	-4.499681738	0.002241909		A_52_P302345	Cyp4v3	-7.113916713	0.005019552		A_55_P2097964		-4.040271487	0.000218754		A_55_P2025969	Gm9992	-4.479834741	0.016739896
A_55_P2006698	Bmp1	-2.107381631	0.000893821		A_52_P301085	Dctd	2.534314	0.00038626		A_55_P2097962	9030622O22Rik	-2.452950809	0.016774917		A_55_P2025911	Sms	2.0478446	0.00416943
A_55_P2006644	Duoxa2	84.80348	0.000621772		A_52_P299771	Bcl2a1c	2.4255145	0.00197955		A_55_P2097913	Itga10	-2.556912395	0.024006		A_55_P2025765	Adam8	2.7145333	6.00418E-05
A_55_P2006615	Rbbp9	-2.015432611	0.002198312		A_52_P297176	E230001N04Rik	3.0516074	0.045250278		A_55_P2097863	L2hgdh	-2.577071711	0.004794522		A_55_P2025746	Adam5	-2.12861641	0.037507918
A_55_P2006385	Defb28	-2.042737166	0.029365832		A_52_P295533	Slc25a28	2.226019	0.004745087		A_55_P2097820		2.2506626	0.001230711		A_55_P2025687	Muc4	2.8082325	0.001923553
A_55_P2006236	Ugdh	-3.823174216	0.001479044		A_52_P290799	Gpr35	2.158616	0.004083111		A_55_P2097789	H2-T18	-35.3587722	2.9615E-05		A_55_P2025675	Dnahc8	4.502966	5.39342E-05
A_55_P2005984	Wfdc15b	-7.460864223	0.000149749		A_52_P288614	Rars	2.320167	0.005527721		A_55_P2097729	Gtpbp4	2.3363118	0.000666754		A_55_P2025630		-4.212071392	0.005585295
A_55_P2005859	Fn3k	-3.009804166	0.027916929		A_52_P286360	Otc	-2.245616758	0.008144265		A_55_P2097508	Mcc	4.167186	0.001315661		A_55_P2025048	Olfr447	4.182079	0.001492502
A_55_P2005552	Arhgef10l	5.1000857	0.002551759		A_52_P283055	Slc5a3	3.0955644	0.002082379		A_55_P2097478	Gda	-4.319108336	0.005255298		A_55_P2024841	Gstt1	-4.170170131	0.001029507
A_55_P2005549	Tnn	6.2087684	0.002078967		A_52_P279687	Lrp8	7.482788	0.006376268		A_55_P2097384	Gm5796	2.229673	0.007308295		A_55_P2024555	Ppap2a	-2.676428494	0.001347354
A_55_P2005470	Mfap4	-5.305266915	0.029356452		A_52_P276343	D19Bwg1357e	2.2496197	0.001047284		A_55_P2097279	Lilrb3	8.088606	2.01754E-05		A_55_P2024486		-2.366411627	0.030715972
A_55_P2005213	Ces2c	-3.449002531	0.002123833		A_52_P27122	Eif2c4	-2.663446099	0.012947541		A_55_P2097259	Zufsp	-3.083397833	0.000959802		A_55_P2024337	Tmem53	-2.910437373	0.001629761
A_55_P2005055	Pepd	-3.955183969	0.000609685		A_52_P2710	Cml5	-2.018168685	0.032635447		A_55_P2097178	Idua	-2.027320989	0.003319478		A_55_P2024282	Gm16441	-2.174343942	0.041959647
A_55_P2004801	Tacc3	2.0671453	0.000188165		A_52_P27075	0610040B10Rik	-2.684776595	0.001095517		A_55_P2097111	Ptpn1	2.7932155	0.001419545		A_55_P2024033	Cyp4a31	-32.16078644	9.27675E-05
A_55_P2004746	Xkrx	-2.247892152	0.032649666		A_52_P270175	Mmp28	3.9323857	0.020905877		A_55_P2097048		3.574433	0.001373401		A_55_P2023912		5.1448846	0.013660301
A_55_P2004732	Ttc39a	2.8397822	0.001517265		A_52_P269461	Ddhd2	-2.579032517	0.005353997		A_55_P2096973	Glyctk	-5.39626064	0.001473401		A_55_P2023772	Fam107b	3.1205897	0.0007406
A_55_P2004721	Gm766	3.4861102	0.000522011		A_52_P267824	Ces2g	-3.729528339	0.001997059		A_55_P2096947	Ereg	11.566732	0.001599287		A_55_P2023762	Epha4	2.2998252	0.002926131
A_55_P2004532	Pianp	-2.272396071	0.0400514		A_52_P263658	Hes2	-4.322461507	0.008684657		A_55_P2096883	Steap3	-2.640378356	0.005703561		A_55_P2023742		-2.714760937	0.03822495
A_55_P2004224		12.76834	0.000420142		A_52_P256914	Cyp2b9	-290.8484929	0.000949584		A_55_P2096834	Fbxl19	-2.38930368	0.020831328		A_55_P2023637	Prg4	3.2669983	0.003615693
A_55_P2004205		-2.392231353	0.006516731		A_52_P255250	Rnf103	-2.097284514	0.011483527		A_55_P2096827	Art3	-2.621949218	0.002520945		A_55_P2023572	Txn2	2.176752	6.67972E-06
A_55_P2004168		-2.457756692	0.000442358		A_52_P253567	Hsd3b6	-3.245981799	0.000128408		A_55_P2096807	Rbms1	3.1410747	0.001129189		A_55_P2023542	Ccr7	2.6633499	0.025432223
A_55_P2004162	BC051070	-2.013680948	0.023723666		A_52_P251450	Cldn2	3.321	0.001496249		A_55_P2096797	Nlrp1b	-10.17027791	0.006438257		A_55_P2023419	Gm10687	-2.494103316	0.011582279
A_55_P2004126		2.294668	0.011731932		A_52_P250555	Dynll1	2.047935	0.00093156		A_55_P2096768	Rasgrf2	-2.402293902	0.001823586		A_55_P2023191	Polg2	-2.933312002	0.000633964
A_55_P2004037	3110040M04Rik	5.72731	0.000436913		A_52_P248862	Lmbr1	3.7415628	0.015912794		A_55_P2096737	Elmod3	-5.11141348	0.003955547		A_55_P2023188	Lsm2	2.4125288	0.017217739
A_55_P2003688	Tmem143	-2.337896947	0.001502016		A_52_P247366	Xpo4	2.0413084	0.01647567		A_55_P2096558	Styk1	-2.343891384	0.005050128		A_55_P2023176		-3.076441637	0.00467346
A_55_P2003603	Slc2a7	-4.14972834	0.001125502		A_52_P246277	LOC633417	-2.306468176	0.007331003		A_55_P2096545	R3hdml	2.1000054	0.023381284		A_55_P2023114	Hsd3b2	-3.431533293	0.002991424
A_55_P2003586	Unkl	-2.153962064	0.021346448		A_52_P244803	D630033O11Rik	-3.914152	0.000582135		A_55_P2096515		-2.643114752	0.007800877		A_55_P2023037	Gm4759	-2.621138951	0.000227241
A_55_P2003513	Hsph1	3.8027258	0.001607717		A_52_P244132	Isoc1	-2.273258027	0.01645164		A_55_P2096422	Inhbb	19.466406	0.000197885		A_55_P2023001	Slc47a1	-17.3515256	0.001015851
A_55_P2003309		-2.386831374	0.038329028		A_52_P24254	Ccdc112	2.2641227	0.004224925		A_55_P2096340	Rnf170	-2.028240984	0.002351197		A_55_P2022812	Cyp4f17	-3.273345995	3.29151E-05
A_55_P2002876	Scgb2b15	-8.794399129	0.011655266		A_52_P241484	Rcl1	2.0016677	0.000425213		A_55_P2096144	Gnao1	-2.376761189	0.00370977		A_55_P2022604	Exoc3l4	-2.125827835	0.001970884
A_55_P2002768	Tmem74b	5.8603964	0.008255728		A_52_P237232	Thpo	3.24262	0.03887386		A_55_P2096127		-2.952945522	0.001425593		A_55_P2022342	Stim1	-2.370750028	0.000600252
A_55_P2002757	Blnk	2.8538299	0.000306056		A_52_P237077	Esr1	-4.041842936	0.005285141		A_55_P2096121		-2.047590508	0.007070273		A_55_P2022282		-5.011154831	0.003916371
A_55_P2002703		2.1166816	0.001238479		A_52_P233342	Trim15	4.408636	0.001487742		A_55_P2096101	Cyp20a1	2.3113832	0.033493116		A_55_P2022181	Arvcf	-2.512081984	0.014161766
A_55_P2002702	Ddx18	2.2510686	0.000715886		A_52_P232648	Slc38a1	2.3536305	0.004649724		A_55_P2096035	Rundc3a	3.472705	0.009259705		A_55_P2022074	Klf10	2.717724	0.000870317
A_55_P2002642	Ccdc67	4.6133814	0.006696849		A_52_P228551	Gpr176	4.355345	0.009010458		A_55_P2095583	Tcp10b	4.945141	0.003752733		A_55_P2022049	Klf15	-5.157859115	0.002634573
A_55_P2002578	Ephx1	-15.36784552	0.004162995		A_52_P228236	Tfrc	3.0926192	0.001569689		A_55_P2095535		4.351031	0.002157853		A_55_P2021792	Dyrk1b	-3.001458649	0.003605667
A_55_P2002577	Ephx1	-3.423306969	0.011552556		A_52_P225898	Kcnj8	2.0644462	0.012411882		A_55_P2095508	Pvrl3	-2.507275172	0.003914995		A_55_P2021689	Chrdl2	14.471156	0.020059302
A_55_P2002572	Ephx2	-4.769121806	0.000732055		A_52_P223704	Faah	-2.278355743	0.037421647		A_55_P2095488	Syncrip	2.6475415	0.001211213		A_55_P2021595		-2.894956112	0.002435762
A_55_P2002517	Fhl1	-3.695257577	0.028740808		A_52_P220879	Tgm2	8.348902	0.000897279		A_55_P2095342	Rara	-2.204091852	0.015125604		A_55_P2021572	C87414	-52.39420013	0.000204835
A_55_P2002376	Srm	4.2297616	0.000368518		A_52_P218002	Wdr36	2.2135398	0.001962524		A_55_P2095311	Ly6g	10.535867	1.02216E-05		A_55_P2021570	C87414	-2.56818288	0.023379985
A_55_P2002309	Pip5kl1	-3.061616877	0.010008201		A_52_P215176	Opn3	-2.665371651	0.001172145		A_55_P2095227		2.1834042	0.029745394		A_55_P2021565	Ntf3	-2.47629707	0.02004343
A_55_P2002230		-2.68328853	0.020709766		A_52_P214408	Gm5148	-3.747658182	0.018032242		A_55_P2095133	Synpo2	-3.200461891	0.010664237		A_55_P2021505	Adra2a	2.1126726	0.003516695
A_55_P2002150	Pgs1	4.2643733	0.000195424		A_52_P20753	Edn3	-2.003994362	0.006760253		A_55_P2095039	Ncmap	6.4236817	0.002523885		A_55_P2021455		2.275987	0.000105999
A_55_P2001998	Zfp503	-2.858471883	0.003575633		A_52_P207509	C230081A13Rik	-2.307949893	0.007766312		A_55_P2095035		-2.481719961	0.019421421		A_55_P2021187	Malat1	2.2198148	0.011231933
A_55_P2001780	Cyp3a41b	-247.2831006	0.000580361		A_52_P204331	D630039A03Rik	-2.447769794	0.002858564		A_55_P2094925	Srgn	5.0055256	0.003235577		A_55_P2021177	Abca2	-4.483780753	0.001789422
A_55_P2001336	Gpr31b	3.8239973	0.000441387		A_52_P204311	Spry4	2.1856432	0.027651293		A_55_P2094916	Ocm	-39.74107892	0.000100597		A_55_P2021157	Adad1	-2.513797607	0.003509348
A_55_P2000943	Nrip3	3.4310782	0.001543635		A_52_P203316	Kcnf1	-5.428925565	0.018103885		A_55_P2094896	Phyhd1	2.334922	0.001604088		A_55_P2021146	Mchr1	2.7542255	0.04340225
A_55_P2000888		15.97084	0.000330194		A_52_P201558	Rgs7bp	-3.211658887	0.046620827		A_55_P2094868	Ly75	-9.648573854	0.001282649		A_55_P2021094	Tmem181b-ps	6.9325404	0.000511108
A_55_P2000728	Myef2	2.396284	0.00057754		A_52_P200617	Iars	2.7286823	9.52477E-05		A_55_P2094524	Gm14005	3.1658573	0.015027921		A_55_P2021029	Tigd3	-3.84145486	0.001242383
A_55_P2000658	Gm15645	2.471775	0.000226272		A_52_P200207	Rmnd5a	-2.397099414	0.003497785		A_55_P2094520	Fam171a1	-2.245274909	0.008503861		A_55_P2020952	Pla2g2f	2.8384087	0.001508446
A_55_P2000409	Rab44	2.9406307	9.732E-05		A_52_P196632	Kbtbd13	2.2616277	0.033818234		A_55_P2094484	Gm14137	43.608315	0.00029914		A_55_P2020923	B020004C17Rik	2.295441	0.022625739
A_55_P2000369	Aqp4	4.1059184	0.004946011		A_52_P189005	Gk5	-2.567741515	0.00049688		A_55_P2094158	Lhx6	3.9419572	0.000880558		A_55_P2020916	Rps6ka6	2.2172441	0.024181155
A_55_P2000280	Mthfd1l	3.2713037	9.47656E-05		A_52_P185162	Slc26a3	-2.380348793	0.037537284		A_55_P2094060	Gzma	-6.141143623	0.006821783		A_55_P2020736	Frs3	-3.087165151	0.007298928
A_55_P2000254	Snx29	-4.286365201	0.029538346		A_52_P184149	Mthfd2	3.806067	0.031874344		A_55_P2094049	Gm15800	-3.184347277	0.001809045		A_55_P2020497	Dcaf12l1	-2.417413305	0.008343628
A_55_P2000182	Slc5a6	-2.395108269	0.018036453		A_52_P183524	Tmem86b	-2.395834391	0.010543876		A_55_P2094044	Gm15800	-3.284771275	0.002337504		A_55_P2020378	Ehd4	2.4203405	0.001168474
A_55_P2000172	Ppp1r16b	2.3556592	0.00302862		A_52_P179925	Abcg8	-2.044063217	0.027341377		A_55_P2094034	Nrg2	-8.110094204	0.000779574		A_55_P2020326	Madcam1	2.6875865	0.006686408
A_55_P1999962	Podn	-8.035580264	8.34596E-05		A_52_P175679	Gm13023	3.6330438	0.00559074		A_55_P2094019	Slc17a4	-30.62068746	0.000251688		A_55_P2020271	Wdr76	2.2350543	0.023980916
A_55_P1999923	Nyap1	-5.131585132	0.000340766		A_52_P16931	Suv39h2	2.7919333	0.002233507		A_55_P2094016	Slc17a4	-11.16954271	0.002249006		A_55_P2020242	LOC101056474	-2.973556224	0.044199485
A_55_P1999888	Chst4	5.509695	0.000166962		A_52_P168575	Fam169b	-4.008781637	0.025598628		A_55_P2093949	Zfp428	4.902161	0.000868492		A_55_P2020203	Sfrp5	-6.394902086	6.42481E-05
A_55_P1999760	Lrrc51	-2.797199667	0.000432667		A_52_P168319	Mia2	-2.050006212	0.001358504		A_55_P2093889	Arhgef19	-12.79279346	0.000221881		A_55_P2020128	Dhrs3	-2.102342451	0.001754742
A_55_P1999653	Enpp7	-5.176104266	0.04516794		A_52_P167535	Efcab12	-2.272938036	0.027444083		A_55_P2093862		3.4179745	0.000238903		A_55_P2019896	D730005E14Rik	6.0370646	3.20969E-05
A_55_P1999439	Ino80e	2.0236099	0.003818289		A_52_P167278	Mthfd1l	2.4092858	0.0083146		A_55_P2093774	Chl1	3.4899514	0.001592554		A_55_P2019719	Oas2	4.288945	0.046709385
A_55_P1999389	1500009C09Rik	18.245024	0.002712282		A_52_P164797	Lct	-60.30870215	0.029104978		A_55_P2093770		-2.133949823	0.04748682		A_55_P2019557	Mrgpra2b	2.4943433	0.005079255
A_55_P1999331		-2.029484555	0.036753595		A_52_P162957	Frat2	-2.574372197	0.008895982		A_55_P2093749		-4.353415115	0.002646678		A_55_P2019512	Mocs2	-2.479423635	0.000481162
A_55_P1999301	Cyp2e1	-4.01650817	0.012760804		A_52_P161488	Clec4e	28.885984	0.006994474		A_55_P2093720	Dnajc5	2.0232716	0.009952708		A_55_P2019447	Ano2	-3.290393154	0.002633552
A_55_P1999172	Nat10	2.539367	0.000418462		A_52_P161297	Tcea3	-4.417876123	0.002132447		A_55_P2093614	Dennd4a	2.248165	0.045419887		A_55_P2019428	Htr1d	-3.047893625	0.030620763
A_55_P1999157	Prmt3	2.1749222	0.003923331		A_52_P159050	Cds2	-2.162334074	0.016805591		A_55_P2093595	Mmd	-2.071587304	0.003356557		A_55_P2019312	Car12	2.6587517	0.001016015
A_55_P1998957	Oas1c	-2.277553097	0.014480215		A_52_P157837		3.9378953	0.045300964		A_55_P2093286	Apod	2.7306168	0.007105561		A_55_P2019109		7.9860473	0.008490553
A_55_P1998892	Smox	2.7724738	0.00785894		A_52_P155805	2010204K13Rik	2.1519005	0.001802985		A_55_P2093231	LOC100862557	-10.07932327	0.00648651		A_55_P2018929	Spns2	-3.226759387	0.004463252
A_55_P1998811		7.8613744	2.70104E-05		A_52_P155554	Cdc42ep2	-2.460232676	0.002687726		A_55_P2093226	Rnf121	-2.546684288	0.04561221		A_55_P2018697	Ldhd	8.945583	0.001489734
A_55_P1998797		2.1381624	0.000170807		A_52_P15461	Il15	-4.072969696	0.005848593		A_55_P2093053		-2.171618445	0.03313518		A_55_P2018651	2010015L04Rik	-2.31729142	0.049058467
A_55_P1998656	Entpd5	-6.499108387	0.000639287		A_52_P15388	Ltf	7.2213902	0.001204765		A_55_P2092953	Traf5	-2.096047169	0.00221885		A_55_P2018205		-3.425756123	0.019475183
A_55_P1998651	Entpd5	-6.48668831	0.000708426		A_52_P151393	Fam211b	-3.160246126	0.01685577		A_55_P2092869	Anxa9	4.170401	0.000281987		A_55_P2018061	Cd209a	-5.018265986	0.022482615
A_55_P1998631	Capg	2.59799	0.028330257		A_52_P151240	Fam150a	3.8063152	6.67508E-05		A_55_P2092831		-2.022521832	0.00013103		A_55_P2017977	Gm525	-5.025728968	0.005252887
A_55_P1998578	Ifitm2	2.498038	5.04042E-05		A_52_P147666	Slc30a7	2.0528743	0.000528989		A_55_P2092826	Anxa1	3.7887704	0.004680402		A_55_P2017939	Lamc3	-2.044744322	0.020408008
A_55_P1998471	S100a9	553.9153	7.05009E-05		A_52_P14526	Zyg11b	-2.158889752	0.005401003		A_55_P2092776	Apoo	-2.007763741	0.037206613		A_55_P2017845	Ehbp1	-3.027676292	0.002628234
A_55_P1998194	Snrpn	-2.923549018	0.003809877		A_52_P141628	Slc23a1	-9.828360944	0.000979009		A_55_P2092671	Nppc	3.318712	0.016420735		A_55_P2017789	Il4ra	6.486043	0.000791369
A_55_P1998115	Klkb1	-2.794818563	0.014759663		A_52_P139819	Zc3h6	-3.188276122	0.025662817		A_55_P2092633	1810030J14Rik	3.1647983	0.012962543		A_55_P2017769	B020031M17Rik	-2.773231527	0.000192841
A_55_P1997906	Nox1	3.058896	0.046622127		A_52_P138967	Trpm4	-2.244154494	0.025743198		A_55_P2092526	Tgif1	2.3396463	0.006238971		A_55_P2017710	Igsf9	-2.610490989	0.007105475
A_55_P1997791	Fbl	2.1536317	1.63737E-05		A_52_P13730	Cbx2	-2.206444088	0.023783125		A_55_P2092384	Pik3r2	-2.514229723	0.047077246		A_55_P2017709	Igsf9	-2.064485527	0.00688355
A_55_P1997756	Il6	105.2215	2.86944E-05		A_52_P132165	Hsd17b11	-3.504748601	0.000747281		A_55_P2092354	BC053393	-4.536191025	0.045798175		A_55_P2017681	C5ar1	2.0917416	0.001792144
A_55_P1997651	Espn	-2.257319018	0.007686011		A_52_P131836	Bysl	2.1520782	0.00157061		A_55_P2092286		2.5882058	0.000409168		A_55_P2017397	Gm11529	-2.012276334	0.003018874
A_55_P1997595	Slc6a19	-6.824531269	0.001246751		A_52_P131559	Srprb	2.1012893	0.000502908		A_55_P2092219	Serpina9	-2.008392268	0.021518547		A_55_P2017347	Krtap11-1	8.283417	0.036163457
A_55_P1997479	Fam69c	-9.863811343	0.00240549		A_52_P127130	Msr1	2.0907946	0.002418658		A_55_P2092156		-2.143399745	0.003765972		A_55_P2017343	Olfr767	-3.037069898	0.044540484
A_55_P1997310	Fam57a	2.6963365	0.021201722		A_52_P124734	Cybrd1	-17.41881699	0.000930022		A_55_P2092085	Tmsb10	3.3633122	5.1224E-06		A_55_P2017242	Olfr615	-3.429610973	0.000639991
A_55_P1997145	Nlrx1	3.560728	0.00110361		A_52_P121800	Cyp2j11	3.2414322	0.006424839		A_55_P2092030	Cyp4a10	-24.75028999	0.000557476		A_55_P2017140	Vmn2r88	-2.543133451	0.010757714
A_55_P1997141	Mybl2	2.7120078	0.00237304		A_52_P114260	C1rb	2.3292446	0.000614707		A_55_P2091858	Hipk2	-4.805209539	0.001982427		A_55_P2017041		-3.180768413	0.017168237
A_55_P1997126	Ctse	-8.888212595	0.003330176		A_52_P113700	Sfxn1	-2.027253422	0.011111626		A_55_P2091473	Bnip3	2.7649524	0.001585075		A_55_P2017001		-2.491651224	0.001045969
A_55_P1996946	Cdc20	2.055083	0.000245501		A_52_P113672	Chml	-2.127303817	0.025030252		A_55_P2091472	Bnip3	3.0229332	0.003127615		A_55_P2016962		-3.468170003	0.00845852
A_55_P1996751		2.2608654	1.85394E-05		A_52_P1124229	Gm13111	-2.167389907	0.023894826		A_55_P2091427	Smim9	-17.58665075	0.010878234		A_55_P2016852	Zyx	-2.006597411	0.02820067
A_55_P1996746	Gm3142	5.041276	0.007164902		A_52_P110070	5730416F02Rik	2.5690863	0.03268281		A_55_P2091359	Padi2	-2.321034004	0.021612974		A_55_P2016732	Slc30a2	-2.206970876	0.012037308
A_55_P1996674	Itih3	9.6150675	8.39373E-05		A_52_P110052	Darc	3.2225907	0.018277511		A_55_P2091328		-5.230555019	0.000268187		A_55_P2016667	Gstm7	-7.831288362	0.003165307
A_55_P1996623	Dnajb12	-2.545966405	0.003140675		A_52_P108502	Slc4a7	-4.495074971	0.001191073		A_55_P2091196	Hrct1	4.5706754	6.22893E-05		A_55_P2016623	Gm5068	2.166473	0.002729714
A_55_P1996578	Fgfr3	-2.847692018	0.00102357		A_52_P10781	Lman1	2.1490102	0.000399092		A_55_P2091120	Kbtbd12	-4.574647241	0.001932357		A_55_P2016540	Cry2	-3.70630086	0.001904769
A_55_P1996344		-5.970610506	0.000283602		A_52_P106766	Gk5	-2.756357663	0.002683278		A_55_P2091116	Kbtbd12	-5.321266404	0.004060223		A_55_P2016471	Glp1r	-2.100107372	0.030446727
A_55_P1995647	Rsph4a	-3.873784658	0.011382787		A_52_P105509	Asah2	-10.57506349	0.001440019		A_55_P2090929		-2.88194039	0.021197682		A_55_P2016459	Cxcl10	3.9480228	0.000950627
A_55_P1995602		2.812581	0.04573442		A_52_P103391	B4galt1	2.664787	0.002366256		A_55_P2090924	Tbc1d8b	-2.134842912	0.001281021		A_55_P2016252	Ctnnal1	2.743058	0.000760369
A_55_P1995507	Aqp11	-2.471908002	0.002527989		A_52_P1026777	Ecscr	2.0599396	0.024653178		A_55_P2090833	Macrod2	-3.36298477	0.044261284		A_55_P2016249	Ppid	2.184319	0.010388819
A_55_P1995404	Cd59b	-2.862224369	0.021889782		A_52_P1019498	C030014O09Rik	2.0708983	0.021456739		A_55_P2090777	BC048546	2.7673593	0.017849972		A_55_P2016222	Srcrb4d	-3.870373153	0.000720196
A_55_P1995354	Btnl2	-2.439253323	0.007789017		A_51_P521052	Ly6k	2.3102567	0.005077769		A_55_P2090622	Gm6289	10.44239	0.001801171		A_55_P2016060		2.078277	0.02522643
A_55_P1995350	Btnl1	-2.837401515	0.005656797		A_51_P520650	Dlgap1	-3.747683182	0.005076073		A_55_P2090505		16.32218	0.001106099		A_55_P2016049	Gp6	-5.446681536	0.00263091
A_55_P1995243	Cobl	-2.395830775	0.012545018		A_51_P518163	Rrp9	2.4065988	3.92402E-05		A_55_P2090484	Pde10a	3.2356315	0.001187519		A_55_P2016034	Nlrc5	2.7904859	0.03905316
A_55_P1994947	Mif	2.4637306	0.002757624		A_51_P517672	Rnf152	-5.272069079	0.001514669		A_55_P2090415	Nat9	-2.10372279	0.00127961		A_55_P2015941	42797	5.287142	3.58559E-05
A_55_P1994862	Ddx60	-4.057299455	0.021730347		A_51_P516133	Hist1h1c	-2.269128126	0.000543745		A_55_P2090414	Nat9	-2.623335943	0.001470992		A_55_P2015832	Stmnd1	-5.428963291	0.003120902
A_55_P1994812	2010001E11Rik	-3.865269537	0.006314446		A_51_P514256	Tubb2b	-2.268696058	0.002517869		A_55_P2090406	H13	3.000683	1.05021E-05		A_55_P2015687	Phf11d	3.562531	0.040468752
A_55_P1994807	Saa2	59.082436	0.003522027		A_51_P513959	Rsl24d1	2.111226	0.001872743		A_55_P2090254	Sntg2	-4.733229953	0.002664333		A_55_P2015650	Slc5a9	2.2454836	0.003641131
A_55_P1994746	4930556N09Rik	-2.477828699	0.009509174		A_51_P510764	Agmo	-5.384067908	0.001998946		A_55_P2090205	Tpm3	2.1199589	0.016201861		A_55_P2015495	Abat	-4.067168474	0.000247045
A_55_P1994654	Tma16	3.5554652	1.55318E-05		A_51_P509997	Cox6a2	2.2676263	0.007320457		A_55_P2090060	Mab21l3	19.750977	0.004501256		A_55_P2015455		8.723296	0.013424229
A_55_P1994633	Gm711	-2.002989582	0.00687725		A_51_P509573	Ccl4	3.4628167	0.009513515		A_55_P2089898	Frmd3	-2.607440702	0.048434276		A_55_P2015437		-2.716588877	0.034261644
A_55_P1994539	Cldn12	2.0456164	0.00093969		A_51_P508959	Prr15	-3.355259957	0.001009062		A_55_P2089710	Ednrb	2.664028	0.011379958		A_55_P2015363	C1ra	2.18927	0.000513943
A_55_P1994309	Ptgir	2.5047977	0.015825389		A_51_P508259	Ppm1n	-7.971704912	0.001669884		A_55_P2089655	Eif2s2	5.113758	7.95475E-05		A_55_P2015292	Ltc4s	-2.063173336	0.000240259
A_55_P1994290	Gm10791	4.0995455	0.00129793		A_51_P507778	Sdr42e1	-2.310512181	0.002681567		A_55_P2089577	Tmed5	3.2356217	0.001125705		A_55_P2015032	Kazald1	-3.811623179	0.004745204
A_55_P1994289	Gm10791	4.5011683	0.000391337		A_51_P506312	Cdkn2aipnl	2.0309658	0.003285721		A_55_P2089530	Fkbp10	3.068563	0.000903289		A_55_P2014987	Gatsl2	-5.129254653	0.001252492
A_55_P1994275	Gar1	2.5371783	3.15412E-06		A_51_P504065	Spa17	-2.508332429	0.002894684		A_55_P2089398		-3.296866691	0.019834053		A_55_P2014932		7.4353642	0.006032743
A_55_P1994229	Hrc	-2.305577029	0.017244514		A_51_P503625	Gsta3	-4.87193652	0.011318874		A_55_P2089362	Wfdc13	-2.020643623	0.020114336		A_55_P2014882	Dhrs9	4.2894096	0.004554187
A_55_P1994173		-2.445066687	0.004628641		A_51_P502225	Slc22a4	-5.750953465	0.000490893		A_55_P2089288	Rnf121	-2.009673685	0.000667092		A_55_P2014720		8.601177	0.00184096
A_55_P1993864	Sh2b3	-2.098683234	0.002913123		A_51_P502132	Mmp23	-2.453347151	0.006291898		A_55_P2089223	Ak4	40.33358	1.5231E-05		A_55_P2014555	Lrp8	6.740463	0.00056197
A_55_P1993708	Lrp12	-2.171466226	0.004766342		A_51_P499816	Pbld1	-14.90118651	0.000221828		A_55_P2089158		-3.564769328	6.42933E-05		A_55_P2014516		4.3436866	0.00117129
A_55_P1993522		-2.200065993	0.005160641		A_51_P498483	Frmd3	-4.576146552	0.022481328		A_55_P2089118	9830147E19Rik	-2.145630923	0.0024974		A_55_P2014460	Bdkrb1	5.138504	0.001413324
A_55_P1993503	Adora2b	-8.258527931	0.00121794		A_51_P497724	Apol7a	-2.240168963	0.000204643		A_55_P2088995	Plscr1	9.275749	0.001594502		A_55_P2014124	Gjb3	2.0961206	0.000591921
A_55_P1993483		-2.946840211	0.007557394		A_51_P497661	Ntn4	-5.035239375	0.007580599		A_55_P2088965	Scarb1	-2.33965064	0.014820045		A_55_P2013986	Ddx31	2.2368157	0.002252575
A_55_P1993089	Gm4583	2.4836357	0.019864079		A_51_P497402	Tonsl	-2.05906358	0.034013998		A_55_P2088825	Foxp1	2.4129326	0.030187951		A_55_P2013983	LOC101056200	2.0744812	2.49074E-05
A_55_P1992986	LOC101056017	-7.009730347	0.000452635		A_51_P496751	Nop58	2.131546	0.000937266		A_55_P2088720		19.339933	0.000742469		A_55_P2013928	Dhrs13	2.6706336	0.000150705
A_55_P1992749	Epb4.1l1	-2.209765821	0.027733337		A_51_P496720	Dnmt3l	6.7933645	0.004203901		A_55_P2088711	Sgsm1	2.845566	0.00629385		A_55_P2013823	Gal3st1	-2.115339164	0.009766186
A_55_P1992725		4.4173083	0.024250556		A_51_P496432	Acsl1	-2.367454508	0.010638098		A_55_P2088685	Ahcyl2	3.3645601	0.000133413		A_55_P2013775	D730005E14Rik	8.205122	0.000163569
A_55_P1992530	Clec4b1	-2.746200741	0.046032347		A_51_P494125	Alpl	2.591435	0.001310329		A_55_P2088640	Trip4	-2.188601414	0.008498642		A_55_P2013710	Apoc3	-2.127614397	0.000364786
A_55_P1992049	Gucy1a3	-2.286177792	0.006890802		A_51_P493987	Moxd1	5.6878233	0.00041788		A_55_P2088637	Ap3s1	2.0020492	0.004451682		A_55_P2013665	Mybpc2	6.302545	0.000302424
A_55_P1991955		4.582337	0.017620774		A_51_P493117	Slc16a9	-2.816979808	0.032416612		A_55_P2088625	Fbln7	-10.71713494	4.05502E-05		A_55_P2013655	Cd4	-2.196231048	0.007722401
A_55_P1991693	Pprc1	2.304517	0.000921415		A_51_P492765	Wdr75	2.0737677	0.000661879		A_55_P2088615	Fbln5	-2.097427698	0.010936049		A_55_P2013236	S100g	-12.26689676	0.029303705
A_55_P1991500	Obfc1	2.2117305	3.36036E-05		A_51_P492047	Fam3b	2.0136728	0.007199066		A_55_P2088601	Fbln1	-4.667133069	0.003820979		A_55_P2013019	Lpar1	-2.433239216	0.0012624
A_55_P1991475	Sesn1	-6.135190267	5.6447E-05		A_51_P491987	Ripk3	3.9531598	0.000582131		A_55_P2088525	Myh10	-2.437772802	0.00718665		A_55_P2012989	Slamf7	-2.05742254	0.012957036
A_55_P1991416		-2.881922284	0.00732179		A_51_P491470	Ddx47	2.3999653	0.004133884		A_55_P2088497	LOC641235	-2.670273031	0.023966664		A_55_P2012894	Sbspon	-2.809134508	0.001581799
A_55_P1990909		-4.942345074	0.000120892		A_51_P490023	Tubb2a	-2.354624096	6.71746E-06		A_55_P2088495		-2.29627347	0.006697901		A_55_P2012799	Rtkn	-2.702773413	0.001898659
A_55_P1990870	Mylk3	-10.36568005	0.009693283		A_51_P489153	Crot	-2.204561723	0.007062824		A_55_P2088425	Tcn2	-2.53890188	0.00134475		A_55_P2012780	Rnf167	-3.614112792	0.001348763
A_55_P1990678		3.240084	0.007147298		A_51_P488554	3010026O09Rik	-2.155635597	0.001068567		A_55_P2088401	H2-T9	-2.671050751	0.005581677		A_55_P2012779	Rnf167	-2.341041086	0.001038962
A_55_P1990668	Gm5820	-2.477606955	0.039009742		A_51_P487869	Cyp4f16	-2.300175687	0.001081228		A_55_P2088331	Ctdsp2	-2.09613592	0.000308832		A_55_P2012734	B930041F14Rik	-3.6052294	0.000304219
A_55_P1990331	Add1	-2.001954709	0.005099266		A_51_P487175	Acsm3	-2.018865205	0.006650456		A_55_P2088145		10.800829	0.000421532		A_55_P2012627	Gm10536	-4.454789257	0.004727212
A_55_P1990299	Ophn1	-2.751243713	0.000733069		A_51_P486810	Gpx2	3.7378278	0.00459094		A_55_P2088113	Gm16287	2.15515	0.038068		A_55_P2012592	Ildr1	3.375843	0.021255227
A_55_P1990200	Ccdc177	-2.673810518	0.015199735		A_51_P484998	Hgf	2.089383	0.01012791		A_55_P2087671	Abhd12	-4.708220954	0.003235179		A_55_P2012430		2.2543666	0.000144174
A_55_P1990134	Cox18	2.0563464	0.001582908		A_51_P484289	Slc7a6	2.2337914	0.00289662		A_55_P2087622	Il4i1	6.5988035	0.000817436		A_55_P2012286	Pabpc6	-3.237297815	0.029390357
A_55_P1990116	Snrpn	-3.677132743	0.019522352		A_51_P484158	Steap1	8.0026655	0.001193485		A_55_P2087607	Cp	9.560187	0.007263488		A_55_P2012101	Bmp8b	-3.59186113	0.000371729
A_55_P1990032	Cxcl5	64.560974	5.30718E-05		A_51_P483324	Ptpn22	2.105791	0.010686337		A_55_P2087429		-4.733912909	0.027042525		A_55_P2012096	Bmp8a	-2.770350161	0.000139083
A_55_P1989996	Tcte1	3.098717	0.010827929		A_51_P482121	Edn2	-2.335360582	0.009658202		A_55_P2087404	Mapre3	-2.079197982	0.04622757		A_55_P2011912	Ecm2	-2.173072348	0.049480934
A_55_P1989956	Lphn2	2.0147257	0.021201806		A_51_P482051	Cyp3a16	-202.1289842	0.004511056		A_55_P2087281		-3.088938573	0.03560046		A_55_P2011802	Pdk2	-6.957588489	0.000544901
A_55_P1989846	Tm6sf1	-2.00806479	0.013111088		A_51_P482029	Mcoln1	-2.129149979	0.005580271		A_55_P2087265	Ifitm1	18.963339	2.9638E-05		A_55_P2011712	Dlg1	2.3092618	0.001220069
A_55_P1989782	Chml	-2.371672366	0.001326719		A_51_P481693	Ero1l	3.224864	0.028860303		A_55_P2087118	Ly6i	3.0761328	0.024099572		A_55_P2011702	Ppargc1a	-2.274499108	0.024897583
A_55_P1989765		-2.192289673	0.002833464		A_51_P479902	Mars	2.4313035	0.001158249		A_55_P2087066	Slc25a10	-2.400171468	0.017545752		A_55_P2011425	Atp10b	3.9626386	1.93137E-05
A_55_P1989698	Mmp11	-2.987609904	0.001321939		A_51_P479352	Klhdc9	-2.386171677	0.008232143		A_55_P2087053	Gm11437	-10.43089832	0.000262725		A_55_P2011410	Pdzk1	-34.85411601	0.000807904
A_55_P1989663	Slco3a1	2.2550519	0.01535809		A_51_P479321	Acss1	-3.505389782	0.004417911		A_55_P2087013	Hipk1	3.0490131	0.003671334		A_55_P2011387	Tifa	22.373615	1.01589E-05
A_55_P1989653	Slco4a1	2.1077971	0.00408694		A_51_P479230	Nat8	-2.544372133	0.005352761		A_55_P2087008	Dsg3	14.596903	0.008005575		A_55_P2011385		22.020384	6.9325E-06
A_55_P1989563	Cd163l1	2.2786012	0.003710288		A_51_P479052	Tars	2.4035926	0.001949837		A_55_P2086954		-2.109178415	0.001176193		A_55_P2011341		-2.601749614	0.00307667
A_55_P1989514	2010016I18Rik	2.3457024	0.008615768		A_51_P478952	N4bp2l1	-2.180158819	0.015025819		A_55_P2086835		-2.124885198	0.025266157		A_55_P2011286	Hopx	-3.269855412	0.003047556
A_55_P1988804	Stom	8.181881	0.000110834		A_51_P477682	Prss12	11.001811	0.000515906		A_55_P2086677	Snrk	-2.054448093	0.000708253		A_55_P2011137	Armc10	2.0777898	0.001240216
A_55_P1988789	Acss2	-2.463511697	0.000673685		A_51_P475995	Thra	-2.439734293	0.003158437		A_55_P2086664	Tspan33	2.296064	0.001228487		A_55_P2011121	Meiob	-2.716592567	0.02787219
A_55_P1988714	Psors1c2	3.4236717	0.04490808		A_51_P475378	Echdc3	-2.137214287	0.00152494		A_55_P2086628	Gm5590	-8.408152225	7.226E-05		A_55_P2011111	Cyp4a10	-104.379917	6.4367E-05
A_55_P1988658	4930558N11Rik	-3.36743399	0.000868399		A_51_P474701	Fbp1	-9.916671695	0.001013117		A_55_P2086507	Bglap3	20.17623	0.000169991		A_55_P2011101	Gsdmc3	2.2071023	0.007801371
A_55_P1988531	Myh11	-2.151060967	0.031173704		A_51_P474459	Socs3	11.831424	5.06607E-05		A_55_P2086455		-6.998593633	0.03244723		A_55_P2010843	Fahd1	-2.173129489	0.012166981
A_55_P1988488	Npc1l1	-2.860710981	0.008852986		A_51_P473259	Dpyd	-2.759395985	0.010105547		A_55_P2086433	Oasl1	-2.202727205	0.032668807		A_55_P2010596	Tdpoz2	-2.989388448	0.046507623
A_55_P1988481		3.419688	3.67712E-05		A_51_P473219	Siae	-2.994525349	0.001779178		A_55_P2086334	Krt85	16.828403	1.97332E-05		A_55_P2010497	Slc5a9	2.2043006	0.008743551
A_55_P1988343	Dennd4c	-2.76983773	0.044679996		A_51_P472879	Masp1	-3.60592699	0.006558129		A_55_P2086198	Kcnq4	5.910028	0.000114924		A_55_P2010429		-2.436015258	0.014042975
A_55_P1988273	Rnf103	-2.22603666	0.01434938		A_51_P471126	Cyp2c66	-9.23378598	0.000520868		A_55_P2086128	Fa2h	13.77142	0.00403106		A_55_P2010406		-2.22081753	0.031298347
A_55_P1988043	Ssh1	2.0247045	0.00261364		A_51_P470328	Sepp1	-4.236279327	0.02543319		A_55_P2086099	Gm2061	-6.042577208	0.00173277		A_55_P2010401	Pde4d	2.1563554	0.00199507
A_55_P1987847		-2.390076784	0.001311617		A_51_P467410	Npm1	2.0201223	0.008515695		A_55_P2085979	Igf1	2.7631667	0.001658989		A_55_P2010152	Sell	10.961198	0.000218509
A_55_P1987805	Rps6ka5	-3.971610294	0.004216299		A_51_P466221	Amhr2	5.893204	0.005959527		A_55_P2085921	Ppp2r5d	-2.067857573	0.007070704		A_55_P2010097	Mup2	26.536358	0.000245698
A_55_P1987730	Fam213a	-2.305553747	0.049800072		A_51_P466148	Bckdha	-2.177981608	0.000746115		A_55_P2085915	Tnfrsf14	-2.053135559	0.000227117		A_55_P2010093	Mup4	-3.614329631	0.000250182
A_55_P1987725	Gria4	-3.701730407	0.003671193		A_51_P465772	Ruvbl1	2.1165576	0.000301133		A_55_P2085905	Anpep	-15.06312882	0.002014577		A_55_P2010038	Tnfsf9	9.226421	0.000180686
A_55_P1987709	Ptprd	-12.16913343	0.000232622		A_51_P465161	Hoga1	-2.974200948	0.01848799		A_55_P2085880	Aco1	-2.880687954	0.005708739		A_55_P2009952	Me1	-3.561036069	0.04096647
A_55_P1987620	Cyp4a32	-23.8300233	0.006442792		A_51_P464738	Slc2a1	2.5923095	0.013979103		A_55_P2085835	5330417C22Rik	-2.457293529	0.005806343		A_55_P2009940	Xlr	-2.0905611	0.001453145
A_55_P1987201	Capn2	2.987035	0.013521291		A_51_P464710	Adap2	-2.438961453	0.002739172		A_55_P2085779	Ifi27l2b	-14.58851347	8.88201E-05		A_55_P2009861		3.448843	0.00018544
A_55_P1987096	Mxi1	-2.995054596	0.042049315		A_51_P464588	Dnajc28	-2.373598295	0.008053141		A_55_P2085776	Ifi27l2b	-24.20911485	0.000461002		A_55_P2009787	Atp1a4	2.0598097	0.00358735
A_55_P1986722	Card9	-2.311600139	0.03303378		A_51_P463452	Acsl1	-2.360029316	0.020037076		A_55_P2085425	Ophn1	-5.778796567	0.001111154		A_55_P2009767	Mapkapk3	2.0955448	0.006603269
A_55_P1986647	Podxl2	-2.069121743	0.030972091		A_51_P462918	Ehhadh	-2.900635819	0.007548752		A_55_P2085412	Ankle1	-4.021168072	0.04304753		A_55_P2009752	Hlf	-5.05138394	0.000429354
A_55_P1986639	3110070M22Rik	-2.840393785	0.000868137		A_51_P462428	Galntl2	-2.262417641	0.021415982		A_55_P2085333	Fbxo44	-2.514130229	0.005904736		A_55_P2009708		3.1390543	0.036658734
A_55_P1986351	D630037F22Rik	-2.090233062	0.011595127		A_51_P462385	G6pc	-12.3913388	0.003505956		A_55_P2085295	Inf2	10.766153	3.0255E-05		A_55_P2009449	Pnma2	-2.786128269	0.000906383
A_55_P1986188	Def8	-2.86295195	0.00994893		A_51_P461429	Cyp7b1	2.6399515	0.009925256		A_55_P2085288	Acoxl	-2.861580269	0.006432208		A_55_P2009430	LOC101056101	-3.122041281	0.00114553
A_55_P1986053	Pcnx	-2.246279678	0.005013155		A_51_P460643	Hoxb3	-2.355091125	0.003315222		A_55_P2085005	Sprr2i	330.99478	0.001615838		A_55_P2009345	Ovch2	2.9441133	0.04532113
A_55_P1985950	Xpnpep2	-3.896240619	0.000707294		A_51_P459661	Lipa	-2.198910594	0.005828595		A_55_P2084890	C2cd2l	-2.128139176	0.014600653		A_55_P2009285	Fbxo25	-3.171115451	0.000659018
A_55_P1985850	Timp1	9.278346	0.00426976		A_51_P458778	Hpgd	-4.080474298	0.004030898		A_55_P2084851		3.1418867	0.005553787		A_55_P2009146	Gtpbp3	20.876738	0.001025126
A_55_P1985840	Mettl16	2.0403337	0.00209668		A_51_P456838	Fbxl21	-3.139779038	0.009130834		A_55_P2084763		-2.400250682	0.026259942		A_55_P2008987	Ch25h	3.4215796	0.011186922
A_55_P1985835	Dnase1	-7.656039854	0.019701414		A_51_P455647	Car2	-5.582383561	0.004927525		A_55_P2084703	Acaca	2.5695882	9.23477E-05		A_55_P2008936	Slc2a9	-3.987520655	0.000242292
A_55_P1985788	Usp2	-3.166204791	0.003592889		A_51_P454008	Lbp	4.731744	0.010335651		A_55_P2084691	Hist1h2ac	-3.446502221	0.011467675		A_55_P2008895	Tmsb15b1	-2.167574302	0.002346043
A_55_P1985698	Mcoln1	-2.510852848	0.021811731		A_51_P453475	Slc1a5	2.266791	0.000782598		A_55_P2084626	Rab5b	-2.017720265	0.003889828		A_55_P2008889	Tmsb15b1	-2.275712594	0.002049304
A_55_P1985433	Nrg1	3.0147252	0.000652172		A_51_P452629	Tlr2	2.0565732	0.02977578		A_55_P2084332	Pigp	-2.152598481	0.024122884		A_55_P2008801		-2.458201359	0.033103324
A_55_P1985410	Reps2	-4.716327743	2.20479E-05		A_51_P451966	Gml	23.79625	0.001564536		A_55_P2084308	Nid1	2.5384357	0.006735969		A_55_P2008437	Cdkn2a	2.6512198	0.037300494
A_55_P1985005	Ghrh	8.630742	0.022938076		A_51_P451106	Brca2	2.7107453	0.000409363		A_55_P2084303	Nid1	3.5144613	0.006239327		A_55_P2008407	Ppp1r14c	4.9585004	0.000293005
A_55_P1984886	Hcst	-2.154974008	0.008053641		A_51_P451052	Pgm5	-2.26678392	0.03070773		A_55_P2084152		2.5255473	0.028862411		A_55_P2008244		2.1467385	0.025880333
A_55_P1984881	1700024P16Rik	2.7111034	0.0272962		A_51_P449995	C6	2.0883207	0.003667344		A_55_P2084068	Phlpp2	-6.517551179	0.005437936		A_55_P2008066	Itpr1	-2.672865719	0.00225033
A_55_P1984770	Fam220a	2.1403508	2.93088E-05		A_51_P449935	Ftsj3	2.1178951	0.000939196		A_55_P2083929	Robo2	-2.320908812	0.04323621		A_55_P2007964	Cx3cr1	-4.699433183	0.000796388
A_55_P1984751	Ppp1r14b	2.005453	0.000110502		A_51_P449867	Nyx	-4.25196227	0.00496304		A_55_P2083919	Robo2	-2.369646684	0.00527083		A_55_P2007919	Akr1c19	-3.294982266	0.018266153
A_55_P1984745	Pappa2	-2.071344864	0.03822602		A_51_P448784	Nrsn1	-2.019227733	0.002105884		A_55_P2083894		-5.452784503	0.013075712		A_55_P2007878	Rnf144b	-2.379641312	0.019798657
A_55_P1984675	Abhd6	-3.271912983	0.001051795		A_51_P448618	Slc16a10	-3.687431206	0.019931221		A_55_P2083834	Gm10781	-9.158674121	0.00043639		A_55_P2007831	Ccdc172	-3.196788174	0.003689382
A_55_P1984596	Stxbp5	-2.425178808	0.002154493		A_51_P448127	Khdc3	2.3316236	0.04608086		A_55_P2083824	1700085B13Rik	2.9862795	0.000719232		A_55_P2007660		-2.266616886	0.009610419
A_55_P1984561	Cpne2	2.0014942	0.005595558		A_51_P447785	Cyp2c55	-147.1712039	0.000329232		A_55_P2083629	Tle2	-2.390360156	0.01688856		A_55_P2007560	Scgb1b3	2.4955165	8.85955E-06
A_55_P1984556	Ccl12	8.265199	0.000031283		A_51_P447668	Ptpn12	2.0022528	0.012254052		A_55_P2083619	Rab8b	2.2240894	0.00063927		A_55_P2007496		5.9992332	0.000265279
A_55_P1984487	Adra2c	-5.421628971	0.000265962		A_51_P446825	6430573F11Rik	-3.409405117	0.006980327		A_55_P2083489	Fam129a	4.376388	0.001517242		A_55_P2007495		2.9903047	0.000574314
A_55_P1984416		4.826664	0.01430932		A_51_P445683	4931406C07Rik	-2.084037651	0.015394039		A_55_P2083481	Lpin1	2.6984003	3.81551E-05		A_55_P2007467		-2.393322324	0.006917382
A_55_P1984362		-2.001137447	0.008170187		A_51_P445662	Hsd17b4	-2.334182042	0.005066973		A_55_P2083411	Cyp4f18	2.9937136	9.86262E-05		A_55_P2007413	Agps	2.6188	5.7567E-05
A_55_P1984178	Pde4dip	2.827864	0.010441517		A_51_P445473	Fut7	-2.619922087	0.001239859		A_55_P2083351	Hs3st1	2.3951993	0.008912904		A_55_P2007326	Cyp2a4	-2.4020677	0.030550452
A_55_P1984035	Litaf	2.8184078	0.001046933		A_51_P444447	Cebpd	3.9975526	0.000349491		A_55_P2083304	Capn9	-6.300074965	0.002396366		A_55_P2007196	Aldoa	2.0605924	0.000154478
A_55_P1983848	Tc2n	4.3042817	0.000241825		A_51_P444437	Ptgr1	-7.925491503	0.002269969		A_55_P2083297	E230025N22Rik	4.38799	0.034682106		A_55_P2007170	Slc5a2	-2.653169604	0.00439284
A_55_P1983708	Insrr	-3.433158128	0.013285179		A_51_P444335	Acp6	-2.139978566	0.003132396		A_55_P2083233		-5.380237816	0.005718898		A_55_P2007155	Akr1c14	-20.01455979	0.000478503
A_55_P1983544	Tmed5	2.3755565	0.001356956		A_51_P444137	Syce1	6.7043376	0.037047952		A_55_P2083121	Vill	5.255352	0.001930412		A_55_P2006915	Myo5c	2.644786	0.001576247
A_55_P1983450	S100a4	3.774584	0.018800432		A_51_P444052	Scp2	-2.328500143	0.003238811		A_55_P2083059	Hps1	2.1914763	0.000222114		A_55_P2006852	Dgkb	-2.107084255	0.019666918
A_55_P1983448	S100a4	5.1008344	0.005750027		A_51_P442933	Amigo3	2.6276188	0.001212283		A_55_P2082902	Wars	2.3390927	0.000113502		A_55_P2006708	Bmp1	-2.556586201	0.001643815
A_55_P1983368	Sh3d21	-7.433722786	0.000225732		A_51_P442118	Gm6583	2.5361638	0.004246653		A_55_P2082880		11.59456	0.008536714		A_55_P2006703	Bmp1	-4.718536246	0.000609131
A_55_P1983314	Crat	-2.343964619	0.014764614		A_51_P441914	Hsd17b2	-3.055656927	0.001263365		A_55_P2082841		-2.291017769	1.74661E-06		A_55_P2006698	Bmp1	-2.389513667	0.000566024
A_55_P1983006	Hdac5	-3.629720061	1.43225E-05		A_51_P437135	Dab1	-2.786606677	0.014715681		A_55_P2082837	Spin1	2.6387627	0.032731026		A_55_P2006644	Duoxa2	60.636593	0.000929441
A_55_P1982902	Tceal3	-2.376879033	0.008962478		A_51_P436727	Arrb1	-2.446982754	0.004408606		A_55_P2082826	Fam160b1	-2.212083408	0.004451408		A_55_P2006499	Esrrg	-2.147990349	0.040760208
A_55_P1982818	Odc1	2.2326634	0.000114845		A_51_P436652	Ccl7	21.344923	0.000122228		A_55_P2082733	Cybb	2.7612486	0.000737854		A_55_P2006385	Defb28	-4.044762742	0.005776111
A_55_P1982817		2.331084	2.11533E-05		A_51_P436201	Gart	2.0401142	0.000210384		A_55_P2082658		-12.59409838	0.000600688		A_55_P2006236	Ugdh	-2.294149309	0.012721806
A_55_P1982628	Tma16	2.4659839	4.91024E-05		A_51_P435363	Lipe	-2.718412334	0.010256941		A_55_P2082625		-2.401794063	0.001093186		A_55_P2006118	Rbp4	-2.032890047	0.000764767
A_55_P1982404	Gpm6b	3.2088633	0.002862518		A_51_P433789	Agr3	-2.051329768	0.028211417		A_55_P2082393	Mdn1	3.3908474	0.000259587		A_55_P2005984	Wfdc15b	-8.374075303	0.00091907
A_55_P1982291	Clca1	3.4448245	0.000278555		A_51_P433000	Chmp4c	-2.088416452	0.026893029		A_55_P2082361	Ppt1	3.6628494	0.000197891		A_55_P2005982		-2.230886241	0.002232089
A_55_P1982284	Clca6	3.0253663	0.006325047		A_51_P432794	Fam115c	-2.215395358	0.01688227		A_55_P2082180	Tnfrsf9	8.504066	0.002685052		A_55_P2005946	Lyzl4	-2.583027346	0.002886346
A_55_P1981789	Rrp8	2.2189553	0.000476352		A_51_P432563	Tlr9	2.0320115	0.005472534		A_55_P2082156	Rab11fip3	-6.832107983	0.002625817		A_55_P2005859	Fn3k	-4.614404019	0.006488021
A_55_P1981519	Gm13580	-4.956863638	0.001559806		A_51_P430973	Paqr7	-3.898179246	0.00239849		A_55_P2082115		-4.205049482	0.03372823		A_55_P2005552	Arhgef10l	3.6459796	0.002969664
A_55_P1981455		4.578274	5.19804E-05		A_51_P429335	Prss16	3.1594052	0.01783477		A_55_P2081966	Slc22a20	4.2850704	0.0064313		A_55_P2005549	Tnn	5.364238	0.003872459
A_55_P1981425	Dnahc12	-5.87924213	0.000740046		A_51_P429308	Neto2	2.5880568	0.022780117		A_55_P2081805	Slc46a1	-31.01700414	0.002109186		A_55_P2005525	Krtap12-1	-2.408971182	0.044471297
A_55_P1981366	Lamc2	2.8469036	0.007223727		A_51_P429252	Prok2	4.5196295	0.004188752		A_55_P2081780	Asb7	-2.033903338	0.026508966		A_55_P2005213	Ces2c	-3.351386133	0.002038091
A_55_P1981296	Nup85	2.0665784	0.000630612		A_51_P429212	Npl	3.120314	0.022828907		A_55_P2081585	Dennd5b	-4.958145812	0.000741863		A_55_P2005055	Pepd	-3.955551312	0.000618522
A_55_P1981210	Pex26	3.8324015	0.004936582		A_51_P428578	Fam134b	-3.526001085	0.003728547		A_55_P2081530	Sh3bgrl3	2.225699	0.001754415		A_55_P2005016	Dcps	-2.348229688	0.024924047
A_55_P1980796	Il2ra	2.4450617	0.001880121		A_51_P428360	Retnlb	86.73322	0.000464605		A_55_P2081488	Pglyrp1	10.003015	3.70331E-05		A_55_P2004995	C87977	-7.896861306	0.000252613
A_55_P1980781	Fam83c	2.5562534	0.027501702		A_51_P426994	Nars2	3.8668978	1.41345E-05		A_55_P2081432		-4.636703393	0.001804486		A_55_P2004732	Ttc39a	2.8597827	0.00030027
A_55_P1980771	Olfr536	-2.201919885	0.021672383		A_51_P426276	Pdk2	-3.686998868	0.003403189		A_55_P2081349	Focad	2.0782073	0.000208052		A_55_P2004721	Gm766	2.8589368	0.00348925
A_55_P1980730	Plcb1	-2.020049231	0.045233645		A_51_P426096	Mmp7	2.0246964	0.02509605		A_55_P2081183	Slc28a1	-22.37825936	3.55787E-05		A_55_P2004532	Pianp	-2.202046776	0.013604106
A_55_P1980486		-3.186021268	0.048498053		A_51_P425824	Fam132a	-3.721283737	0.001589363		A_55_P2081164	Cd300lf	8.455848	0.000145421		A_55_P2004370	Car6	-2.146395414	0.030710615
A_55_P1980408	Cbx7	2.6124973	0.003565085		A_51_P425401	Kif27	4.457069	0.022150805		A_55_P2081105	AI607873	5.2893467	1.91848E-05		A_55_P2004224		5.1127443	0.001391504
A_55_P1980242	Hnf4g	-2.750212248	0.005621296		A_51_P424878	Fam213b	-2.196095711	0.00320847		A_55_P2081050	Kcnj13	-2.416557829	0.013284419		A_55_P2004168		-2.983912237	4.6429E-05
A_55_P1980237	Acad11	-5.529920381	0.001567074		A_51_P424338	Nqo1	-3.172931694	0.004853064		A_55_P2081040	Gpr27	3.3871944	0.002363124		A_55_P2004126		2.5689228	0.002015456
A_55_P1980020	Rsl1d1	2.1373897	0.000294576		A_51_P423813	Alpi	-2.787128905	0.006640449		A_55_P2080794	Taf9	3.3331048	0.000240938		A_55_P2004037	3110040M04Rik	5.5741863	0.002109312
A_55_P1979893	Tef	-3.875844304	0.006556927		A_51_P423709	Fam84a	-3.040728398	0.008246537		A_55_P2080633	Zbtb21	-2.346991966	0.023238705		A_55_P2003828	4930451G09Rik	-2.320989076	4.33347E-05
A_55_P1979486		-2.631252118	0.016083712		A_51_P423578	Slfn2	3.7157977	0.007123427		A_55_P2080592	Spata31d1b	-2.013859907	0.030147742		A_55_P2003746	Serpinb3a	-5.470802192	0.014190984
A_55_P1979377	Slc16a7	-2.209158389	0.003080733		A_51_P422497	Vmn1r206	2.451557	0.028417319		A_55_P2080531	Poln	5.1038117	0.041631386		A_55_P2003614	4930480K23Rik	-2.146035345	0.021659296
A_55_P1979217	Abtb1	-2.632914112	0.00020085		A_51_P422369	Odf3b	-5.519348933	0.001855704		A_55_P2080446	6430710C18Rik	-4.554806599	0.000126362		A_55_P2003603	Slc2a7	-7.15314541	0.00056862
A_55_P1979003		-2.027642773	0.025968432		A_51_P420547	Clic5	-2.976803113	0.00411521		A_55_P2080378	Ttc30a2	-3.576520771	0.00022481		A_55_P2003586	Unkl	-2.424638713	0.005807538
A_55_P1978937	Slc7a15	-3.622499343	0.008618003		A_51_P420415	Srd5a1	-2.217452384	0.002361653		A_55_P2080308		-4.192227024	0.000817245		A_55_P2003541	Nrcam	-2.810478239	0.014322229
A_55_P1978932	Slc7a15	-3.915349057	0.001900373		A_51_P419759	Tha1	3.3854582	0.001045573		A_55_P2080225	Plaa	3.775209	0.005228602		A_55_P2003513	Hsph1	7.109592	0.00270058
A_55_P1978866		4.7073154	6.0331E-06		A_51_P419226	S100a14	2.7675476	0.032289155		A_55_P2079973		-2.1262411	0.0145169		A_55_P2003306	Gm156	-4.215722571	0.033818163
A_55_P1978845	Vmn1r183	2.1167321	0.01585881		A_51_P419017	Pde10a	2.3493392	0.012485561		A_55_P2079855	Prl6a1	2.3221586	0.021902325		A_55_P2003266	Fam107a	2.3840988	0.014319335
A_55_P1978666	Sybu	-2.342659657	0.000188758		A_51_P418725	Plekhf1	-5.199150334	0.002448656		A_55_P2079713	Gramd1c	-2.433676712	0.004909236		A_55_P2003178	Zc2hc1c	-2.778752116	0.015398051
A_55_P1978636		2.2015738	0.005834798		A_51_P418168	Manf	2.3572721	2.97168E-05		A_55_P2079619	Rnf43	-2.81165905	0.002501323		A_55_P2003092	Sbpl	-2.395433805	0.010247081
A_55_P1978633	Gm5166	-2.268717675	0.029245824		A_51_P417891	Trim10	39.16119	0.001073134		A_55_P2079579	Pira7	14.120155	0.000462601		A_55_P2003083	Pcdh1	-3.190354207	0.024497828
A_55_P1978502	H2-Q1	-2.763223267	0.002590767		A_51_P417876	Smyd5	2.310129	0.003075423		A_55_P2079561	Lilra6	9.594189	0.000133881		A_55_P2003053	Dct	-7.265175717	0.015179661
A_55_P1978424	Bcl2a1d	3.1115868	0.000461591		A_51_P417720	Itga11	-4.297476109	0.009529853		A_55_P2079560	Lilra6	7.8143506	0.000368789		A_55_P2003043	P4ha1	3.399416	0.004314217
A_55_P1978351	Apobec2	3.4387238	0.020723725		A_51_P415395	C2cd4b	19.47803	4.31905E-05		A_55_P2079520	Mpp1	-2.734156438	0.004419292		A_55_P2002790		-2.653149753	0.02357031
A_55_P1978293	Micalcl	-2.128672188	0.007191677		A_51_P414305	Acot12	-10.98244626	0.000502722		A_55_P2079516	Mpp1	-2.849004229	0.010262941		A_55_P2002768	Tmem74b	3.6235993	0.030024275
A_55_P1978186	BC089597	-29.70358848	0.005255481		A_51_P411770	Nip7	2.1729324	0.000733044		A_55_P2079430	Spred1	2.168493	0.00137526		A_55_P2002757	Blnk	3.5636551	0.000181437
A_55_P1978136	Tnip2	2.9187856	6.08169E-05		A_51_P411200	Iyd	-4.099789029	0.011289137		A_55_P2079354	Scgb1b20	170.19678	0.000780271		A_55_P2002657	Trim46	2.7905962	0.019422363
A_55_P1977929	Itgam	2.1002812	0.003690475		A_51_P407606	Tmem48	2.1434574	0.00136057		A_55_P2079269		4.7854905	0.005753252		A_55_P2002642	Ccdc67	5.370058	0.001835765
A_55_P1977920		-3.196191367	0.008292288		A_51_P407594	Pdcd11	2.2615466	0.011597276		A_55_P2079009	Slco2b1	-2.983374905	0.004005243		A_55_P2002578	Ephx1	-13.37118269	0.005128608
A_55_P1977628	Pappa	3.483841	0.000521592		A_51_P406020	Abhd4	-2.019404539	0.004059303		A_55_P2078955	Aqp8	-82.5968448	0.00024777		A_55_P2002577	Ephx1	-4.026584153	0.006988177
A_55_P1977418	Ugt2b34	-8.412013348	0.000123947		A_51_P405167	Maf	-3.885194069	0.001176972		A_55_P2078845	Qk	2.2710924	0.011958163		A_55_P2002572	Ephx2	-4.317628965	0.000598833
A_55_P1977314	Ulk1	-2.031055117	0.001529406		A_51_P404463	1500015O10Rik	-2.845734065	0.03666717		A_55_P2078830	Gm5589	-4.625068156	0.015613816		A_55_P2002376	Srm	2.994273	0.00402267
A_55_P1977303	Pde11a	5.177364	0.009024101		A_51_P404377	Rnd2	-3.313564607	0.0125566		A_55_P2078780	Etv4	3.9176	0.001457811		A_55_P2002309	Pip5kl1	-2.141307356	0.032960877
A_55_P1977144	Cyp2c67	-17.52682296	0.001884461		A_51_P404193	Sp5	-4.48348745	0.002449479		A_55_P2078695	Fbxl13	-6.898602274	0.001998182		A_55_P2002150	Pgs1	4.1567616	0.000346806
A_55_P1976958		2.2690368	0.000117603		A_51_P403814	Slc4a5	-2.957854595	0.002543443		A_55_P2078638	Gm10469	-3.966283418	0.04172711		A_55_P2001998	Zfp503	-3.371465735	0.003564221
A_55_P1976953	Tmprss9	-8.855307987	0.002825875		A_51_P403564	Lhx5	-3.066174202	0.018991733		A_55_P2078403	Rgs19	2.1259956	9.21169E-05		A_55_P2001780	Cyp3a41b	-424.4175569	3.50474E-05
A_55_P1976949	Tmprss9	-4.637664383	0.001745497		A_51_P403477	Dio1	-13.15419149	0.004458646		A_55_P2078370	Rgs13	-2.546815304	0.002013673		A_55_P2001415	Olfr297	-2.772840812	0.004280319
A_55_P1976859	Fbxl20	-4.108390348	0.004919485		A_51_P401184	Rarres1	-2.417660994	0.001091958		A_55_P2078365	Rgs12	2.425258	0.015738567		A_55_P2001336	Gpr31b	2.2648563	0.010888608
A_55_P1976789	Dgcr6	-2.048478598	0.000366816		A_51_P399614	Zkscan14	-2.196550743	0.014394683		A_55_P2077958	Klra5	-8.161025521	0.009194101		A_55_P2001250	Cpz	-3.075542111	0.013230397
A_55_P1976351	Gpcpd1	-2.893333499	0.00012468		A_51_P398878	Uck2	2.2837222	0.000298203		A_55_P2077884	Kat6b	-2.423015116	0.002958902		A_55_P2000943	Nrip3	2.401037	0.005712932
A_55_P1976224	Ckb	-2.136985698	0.002650818		A_51_P398118	Vmn1r208	4.06988	0.04164722		A_55_P2077831		-2.055721144	0.04750998		A_55_P2000888		17.705278	0.000312771
A_55_P1976200	Lmtk3	-3.88872189	0.00471626		A_51_P397925	Smap2	2.440153	0.000774829		A_55_P2077618	Csgalnact1	2.5907593	0.01366964		A_55_P2000728	Myef2	2.4147341	0.000230866
A_55_P1976097	Fads3	2.1598847	0.013517984		A_51_P397296	Marveld3	2.1712756	0.004006609		A_55_P2077613	Fam102a	-4.682814917	0.015501224		A_55_P2000553	Slc6a8	-2.331801177	0.001399077
A_55_P1975989	Wdr63	-2.359482216	0.001045941		A_51_P394833	Tshz1	-2.214785759	0.012641205		A_55_P2077558	Sod3	3.0098014	0.001484816		A_55_P2000543	Cd209f	-11.39399099	0.014309257
A_55_P1975877	Bcl2l15	26.913345	0.000238138		A_51_P394802	Fam111a	2.0437565	0.000552763		A_55_P2077515		-3.104545315	0.035247345		A_55_P2000409	Rab44	7.308032	2.25138E-05
A_55_P1975874	Bcl2l15	15.333679	0.000257677		A_51_P394728	Kti12	2.0418525	0.000441567		A_55_P2077501		-2.747653044	5.81465E-05		A_55_P2000369	Aqp4	2.4503143	0.00289733
A_55_P1975873	Bcl2l15	15.158625	0.00052984		A_51_P394115	Aadac	-2.337952317	0.015671188		A_55_P2077368	Dpep2	7.8379602	0.000108957		A_55_P2000280	Mthfd1l	3.6555579	0.000142027
A_55_P1975843		2.5126576	3.60969E-05		A_51_P393654	Fam171b	-2.122144617	0.022890154		A_55_P2077340	Ahdc1	-2.056030237	0.038395688		A_55_P2000269	Slc36a1	-2.109975377	0.03978233
A_55_P1975685	Nup37	2.076623	0.005057997		A_51_P393305	Sidt1	2.1086023	0.002153854		A_55_P2077313	Ddr1	-2.625300197	0.002147885		A_55_P2000182	Slc5a6	-3.09836049	0.006093306
A_55_P1975510	H6pd	3.3051577	0.001380998		A_51_P389988	Slc40a1	-2.260188364	0.024644088		A_55_P2077185		2.1115649	0.006465997		A_55_P1999962	Podn	-7.595790899	0.000188501
A_55_P1975295	Crygn	-2.298788745	0.008007954		A_51_P389885	Spic	2.6660945	0.019292532		A_55_P2077158	Mro	-8.428625548	6.14418E-05		A_55_P1999923	Nyap1	-4.830657672	0.000551181
A_55_P1975170	Agtr1b	-2.561847613	0.011870251		A_51_P389714	Phlpp2	-2.295652177	0.023348961		A_55_P2077153	Slc27a2	-22.03437671	0.000562843		A_55_P1999888	Chst4	5.8777723	0.000117839
A_55_P1975140	Acvr1c	-3.799725295	0.001420278		A_51_P389539	Gpr98	-2.427738721	0.009773252		A_55_P2077098	Pof1b	-2.500674557	0.002169605		A_55_P1999815		-4.353394078	0.009073021
A_55_P1975080	Ugt2b5	-124.3897749	0.000298714		A_51_P389531	Prmt1	2.1920571	0.000443817		A_55_P2077068	Malt1	2.1427796	0.012386184		A_55_P1999701		-2.569400602	0.001825983
A_55_P1974780		-2.042882556	0.00276523		A_51_P389506	Fam220a	2.347719	0.000680236		A_55_P2077048	Itih5	-2.662205875	0.000195003		A_55_P1999653	Enpp7	-5.847559959	0.004933928
A_55_P1974760	Duox2	67.09061	0.00224959		A_51_P387608	Hif1a	4.4085174	0.007163099		A_55_P2076989	Pkd1l2	8.592823	0.001307954		A_55_P1999389	1500009C09Rik	31.592655	0.001355336
A_55_P1974645	Entpd2	-2.050740151	0.001383998		A_51_P386899	Mfsd7c	-9.156859289	0.001586528		A_55_P2076861	Sema6d	4.004148	0.004635332		A_55_P1999301	Cyp2e1	-4.217396321	0.023458412
A_55_P1974432	Gm5067	3.5524006	0.009284711		A_51_P386880	Stip1	2.1157131	0.00016007		A_55_P2076777	Mdfi	8.026	0.000442965		A_55_P1999203	Vmn1r217	-2.819861071	0.03637733
A_55_P1974347	Fam126b	-2.835362815	0.000828163		A_51_P386270	Cyp2d12	-5.652055613	0.01168615		A_55_P2076757	Znfx1	-4.753001485	0.003741798		A_55_P1998979	Oas1g	3.1102953	0.04941009
A_55_P1974189	Ptges	2.1300163	0.005586208		A_51_P385812	Il12b	16.24306	0.001341427		A_55_P2076580	Acaa1a	-4.105457039	0.000905452		A_55_P1998892	Smox	3.4466512	0.001736597
A_55_P1973995	Gm6756	4.511577	0.02013158		A_51_P385598	Slc37a4	-2.328698277	0.005309654		A_55_P2076555	Hsd17b13	-2.048235957	0.000943197		A_55_P1998811		4.7590413	0.00087997
A_55_P1973941	Slc7a5	6.3525205	0.010372139		A_51_P385099	Tnf	6.1393914	0.009865228		A_55_P2076550	Mpzl3	5.3096027	0.003659462		A_55_P1998688	Gm2012	-2.042806604	0.005305253
A_55_P1973854	Sema6b	4.5431914	0.000212		A_51_P384318	C1ra	2.2939777	0.000250139		A_55_P2076533	Pmvk	3.648067	2.15169E-05		A_55_P1998666	Gm8154	-3.473223668	0.029156482
A_55_P1973813		-22.67587219	0.00074482		A_51_P383399	Aldh1a7	-10.56707355	0.002250006		A_55_P2076303	42802	-2.456637462	0.005324357		A_55_P1998656	Entpd5	-4.190558437	0.001778359
A_55_P1973789	Gm5849	-8.832835323	0.021282485		A_51_P383270	Fras1	-3.228943214	0.011161341		A_55_P2075884	Senp8	-5.190645937	0.012624977		A_55_P1998651	Entpd5	-4.868735483	0.000895475
A_55_P1973770	Unc5b	-2.352413406	0.004548515		A_51_P383032	Clec4d	7.4089427	0.021931196		A_55_P2075829		2.3108633	0.000478584		A_55_P1998631	Capg	4.2510705	0.001699754
A_55_P1973451	Stra6	7.415328	0.006977006		A_51_P382204	Pdzd7	-4.198314964	0.041315474		A_55_P2075731		-2.035055707	0.001376167		A_55_P1998616	9630028I04Rik	-3.521297866	0.012116312
A_55_P1973427	Tex14	-3.390516657	0.000798796		A_51_P380699	Acsl6	-4.868223755	0.010409714		A_55_P2075631	Slc20a2	2.197798	0.000718669		A_55_P1998601	Slc17a9	2.0052564	0.018588895
A_55_P1973352	Gm19958	2.6139188	0.006467828		A_51_P380005	Galnt3	2.7005372	0.000454976		A_55_P2075592	Clstn1	-2.201225369	0.02089649		A_55_P1998504		-4.21786807	0.033002038
A_55_P1973347		5.3375864	1.40947E-05		A_51_P379409	Cuedc1	-2.1892009	0.006913856		A_55_P2075424	Ttll7	2.8111546	0.025370624		A_55_P1998471	S100a9	144.42677	0.000124348
A_55_P1973267	Ddhd2	-2.706431434	0.002205243		A_51_P378789	Cxcl13	6.5267925	0.002949421		A_55_P2075274	Rab11fip4	-2.806111081	0.007872339		A_55_P1998339	Ccser1	-2.111653912	0.006455219
A_55_P1973213	Trmt61a	2.8007233	0.001439712		A_51_P378576	B3gnt7	5.245202	0.002424689		A_55_P2075263	Acnat2	-3.845999267	0.013444266		A_55_P1998194	Snrpn	-3.171864899	0.001846444
A_55_P1973130		4.1204715	0.048849497		A_51_P377760	Rnasel	3.0385246	0.005058888		A_55_P2075258	2900005J15Rik	-2.031871283	0.024930695		A_55_P1998115	Klkb1	-3.251098213	0.001755972
A_55_P1972892		2.3532155	0.000479712		A_51_P377537	Olfr1066	8.8590765	0.023637582		A_55_P2075140	Sirt3	-2.428621007	0.005540395		A_55_P1998086	Gm9992	-4.970354569	0.024298241
A_55_P1972882		2.9742997	0.0319075		A_51_P377376	Gnl3	2.5062544	0.000641809		A_55_P2075136		-5.942643507	0.000691263		A_55_P1997921	1700025C18Rik	-2.650806573	0.023142535
A_55_P1972772	Gsg1	-2.559709708	0.012386291		A_51_P375969	Ces1d	-5.850925555	0.001069465		A_55_P2074942	Slc6a4	-10.26942768	0.000268449		A_55_P1997756	Il6	97.78077	6.79145E-06
A_55_P1972720	Pmm1	-2.526758243	0.002011668		A_51_P375187	Rpf2	2.0545745	0.001815417		A_55_P2074927	Gm7932	-2.961607731	0.002101242		A_55_P1997595	Slc6a19	-10.56517048	0.000669967
A_55_P1972719	Pmm1	-2.620532712	0.01275233		A_51_P375146	Cd36	-4.310194157	0.006118034		A_55_P2074924	Ppp1r13l	5.3433247	0.000668887		A_55_P1997509	Zbtb32	2.6251469	0.002195337
A_55_P1972555	Zfp92	-4.599118312	0.006706393		A_51_P374436	Cndp1	-5.966653329	0.01059707		A_55_P2074843	Ccdc122	2.0280225	0.010076959		A_55_P1997490	Usp35	-2.179161317	0.030542273
A_55_P1972517	Gm11544	11.103326	8.33582E-06		A_51_P373609	Yars2	2.1509233	0.00014277		A_55_P2074811	Zfp609	4.505617	0.000800335		A_55_P1997479	Fam69c	-8.326907043	0.001233073
A_55_P1972322	Btg3	2.1028743	7.29364E-05		A_51_P372172	Plod3	2.003915	0.001369202		A_55_P2074762	Lect2	-14.96779679	0.001112405		A_55_P1997424	Cwc22	-2.173307966	0.013282704
A_55_P1972297	Plk5	-3.090008359	0.001098886		A_51_P371001	Tm4sf4	-9.016421157	0.000378598		A_55_P2074656	Padi2	-2.585842204	0.020480283		A_55_P1997145	Nlrx1	5.2336636	5.28346E-05
A_55_P1972263	Nop56	2.0858374	0.00170748		A_51_P369784	Ces1e	-9.173367238	0.000395326		A_55_P2074636	Adap1	-2.01980418	0.01282798		A_55_P1997141	Mybl2	2.097893	0.003524724
A_55_P1972104	Acsm3	-2.341829553	0.00136529		A_51_P369091	Taf4b	3.0972178	0.000229784		A_55_P2074536	Ppm1b	-2.24380453	0.019053837		A_55_P1996826	Cilp2	-2.335143864	0.022582207
A_55_P1971552		-52.21566742	0.000221203		A_51_P368823	Grb7	-2.872116761	0.001987125		A_55_P2074499	Kcp	2.151126	0.04966094		A_55_P1996746	Gm3142	7.9284368	0.000455939
A_55_P1971264	6530403M18Rik	-3.839906171	0.024647586		A_51_P366138	Mertk	-2.280816135	0.036437176		A_55_P2074453	Slc16a9	-64.42595348	0.001445952		A_55_P1996716	Cachd1	-2.234358263	0.003525298
A_55_P1971229	Slc25a36	-3.109461438	0.000708667		A_51_P364714	Nox1	-2.293239781	0.039930444		A_55_P2074381		15.603503	3.64699E-05		A_55_P1996683	Itih1	-3.300882359	0.04057813
A_55_P1971120	2010106E10Rik	-6.767681074	0.003510431		A_51_P364657	Rnf32	-3.056402111	0.00771228		A_55_P2074371	Lin28a	4.5758615	0.00029034		A_55_P1996674	Itih3	5.1280465	1.98899E-06
A_55_P1971076	Atp11a	2.5296361	0.001206723		A_51_P363187	Cxcl1	16.071058	0.014636518		A_55_P2074353	Synm	-6.011263063	0.000787269		A_55_P1996623	Dnajb12	-2.379179496	0.004256887
A_55_P1971074	Atp11a	2.2085533	0.005732121		A_51_P362066	Chi3l1	7.009614	0.03448599		A_55_P2074246	Zfp184	2.2940795	0.047814477		A_55_P1996578	Fgfr3	-3.318949008	0.0007117
A_55_P1970949		2.5959117	0.013186048		A_51_P359293	Ubxn2b	2.7826302	0.001984764		A_55_P2074197	Zbtb24	-3.740702297	0.007534829		A_55_P1996414	5033417F24Rik	-2.232247494	0.04776362
A_55_P1970806	Mif	2.5814528	0.001107256		A_51_P356931	Orc1	2.7814157	0.001137323		A_55_P2074174	Cpt2	-2.315705557	0.01596045		A_55_P1996354	Wdr31	2.04991	0.040506173
A_55_P1970670	Scp2	-2.445834967	0.005057397		A_51_P356579	Mxra7	-3.117867294	0.003552139		A_55_P2074035	Haao	-2.656956377	0.01784522		A_55_P1996344		-7.53681224	0.000174752
A_55_P1970578	Aamdc	-2.777412548	0.00156512		A_51_P356467	Cldn4	-2.856462366	0.000321475		A_55_P2073945	Eif2b3	2.0629253	0.002253054		A_55_P1995647	Rsph4a	-2.865733507	0.009547072
A_55_P1970414	Mccc1	-2.04572858	0.002857424		A_51_P355829	Ifna4	3.938206	0.011764448		A_55_P2073825	Ocm	-28.42992714	1.08726E-05		A_55_P1995602		2.440123	0.043681335
A_55_P1970385		3.752527	0.00715157		A_51_P355301	Cyp3a11	-91.90536174	0.002929006		A_55_P2073734	Bfar	-2.418498125	0.003896556		A_55_P1995593		-3.144945836	0.02710272
A_55_P1970062	Igsf9b	3.8254416	0.009447929		A_51_P353895	Sult1c2	-2.358552867	0.003934492		A_55_P2073705	Tfdp2	-2.204441345	0.00244589		A_55_P1995507	Aqp11	-2.889266548	0.001524349
A_55_P1970017	Zer1	-2.611660568	0.001577758		A_51_P352968	Marcks	2.0323038	0.026976803		A_55_P2073699	Bnip3l	2.3014574	0.001941582		A_55_P1995404	Cd59b	-2.367915596	0.039280005
A_55_P1969904	Abcc6	-8.249181372	0.012289652		A_51_P352411	Nudcd1	2.1148992	0.037671108		A_55_P2073642	1600014C10Rik	-2.740149962	0.004347897		A_55_P1995354	Btnl2	-2.423214629	0.005106146
A_55_P1969660	Pex26	2.119827	0.000393863		A_51_P351238	Plgrkt	-2.49431981	0.00172711		A_55_P2073557	Slc27a5	-6.16930929	0.000374902		A_55_P1995350	Btnl1	-2.20980933	0.006621689
A_55_P1969477	Abcb1a	-5.376924273	0.001474649		A_51_P350453	Pdk4	-10.40765429	0.003269793		A_55_P2073552	A930003A15Rik	5.505006	0.005746339		A_55_P1995297	Gm5124	-2.39619113	0.007124233
A_55_P1969341	Brip1	2.0755086	0.005650549		A_51_P349727	Slc25a45	-2.325291545	0.006241337		A_55_P2073526	H2-Ke6	-2.053603993	0.007191387		A_55_P1995243	Cobl	-2.106491131	0.023786645
A_55_P1969306	Ranbp3l	-3.337447071	0.04125314		A_51_P349691	Ano10	-2.121597988	0.017120183		A_55_P2073345		-2.975834705	0.008995598		A_55_P1995103		-2.04849723	0.04665973
A_55_P1969276	Hhip	-3.071113475	0.000898892		A_51_P349495	Mboat1	2.4269056	0.04044369		A_55_P2073238	Daf2	2.063081	0.003988985		A_55_P1994947	Mif	2.7222137	0.000208386
A_55_P1969251	Socs6	2.133472	0.008470163		A_51_P348672	Zdhhc17	3.8460305	0.000362109		A_55_P2073121	Ankrd40	-3.62328634	0.012714885		A_55_P1994812	2010001E11Rik	-6.032971395	0.002210628
A_55_P1969002	Tbx3	-2.650756122	0.002006355		A_51_P348665	Ramp1	-2.394824688	0.016648786		A_55_P2073094	Trex2	6.8643394	0.000841619		A_55_P1994807	Saa2	78.909935	0.001543741
A_55_P1968993	Mrto4	2.7981887	0.000190231		A_51_P346938	Lrg1	115.07741	0.001635367		A_55_P2072935	Vsig10	-2.484766518	0.001306377		A_55_P1994781	Vamp1	-2.12017603	0.002215256
A_55_P1968808	Wipi1	2.1648765	0.012251419		A_51_P346453	Noc4l	2.8047287	0.00059959		A_55_P2072872	Lpin2	-2.256056197	0.00704818		A_55_P1994746	4930556N09Rik	-3.690653008	0.01365544
A_55_P1968718	Plekha6	2.0235004	0.004630895		A_51_P346165	Agpat4	3.3817081	0.000186441		A_55_P2072816	Cnksr2	3.1662261	0.014249278		A_55_P1994654	Tma16	2.3481977	8.90377E-05
A_55_P1968703	Gfra2	-2.246116106	0.040259		A_51_P344552	Irs4	4.9264393	0.013818754		A_55_P2072771	Cd3g	-8.53618073	0.000812849		A_55_P1994473		3.6828494	0.017097486
A_55_P1968664		2.3289826	0.000175024		A_51_P343954	Prrg4	3.6986985	0.023182109		A_55_P2072666	Cyp2d37-ps	2.0589664	0.048425633		A_55_P1994418	2310042E22Rik	24.688435	0.00104259
A_55_P1968633		-4.468379268	0.009721186		A_51_P343517	Ly6d	4.234393	0.014403559		A_55_P2072631	Prr5l	-2.211261246	0.038439233		A_55_P1994290	Gm10791	2.3696434	0.009367597
[truncated: 5,701 more rows]
